# Supplementary material for: Construction and optimization of gene expression signatures for prediction of survival in two-arm clinical trials
Source: BMC Bioinformatics. 2020 Jul 25;21:333. doi: 10.1186/s12859-020-03655-7 (PMC7382041; doi:10.1186/s12859-020-03655-7)
Supplement: Supplementary file 1 — Additional file 1. Data matrix of AFLAME gene expression profiles. Data matrix of AFLAME gene expression profiles in the form of quantile-normalized and batch-corrected log2(read count + 1) values, formatted as a {26,775 × 209} {genes × samples} matrix. [file 12859_2020_3655_MOESM1_ESM.txt]

#QUAL	156001002A__batch1	156001003A__batch1	156001004A__batch1	156001006A__batch1	156001007A__batch1	156001008A__batch1	156003002A__batch1	156003004A__batch1	156006002A__batch1	156006003A__batch1	156006004A__batch1	156006005A__batch1	156006006A__batch1	156008001A__batch1	156008002A__batch1	156008003A__batch1	156009001A__batch1	156009002A__batch1	156015002A__batch1	156001010A__batch2	156001011A__batch2	156001012A__batch2	156001013A__batch2	156001014A__batch2	156004001A__batch2	156004002A__batch2	156006007A__batch2	156006011A__batch2	156006012A__batch2	156006014A__batch2	156006016A__batch2	156006017A__batch2	156006018A__batch2	156006019A__batch2	156007001A__batch2	156007002A__batch2	156007003A__batch2	156007005A__batch2	156007006A__batch2	156008005A__batch2	156008006A__batch2	156008007A__batch2	156008008A__batch2	156008011A__batch2	156008012A__batch2	156009003A__batch2	156011002A__batch2	156011003A__batch2	156012003A__batch2
A1BG	0.387043246210064	3.53600598909634	1.83947608145389	2.7668306986486	0.387043246210064	2.01325577150505	2.85949957987206	0.387043246210064	0.387043246210064	3.25358559323374	0.387043246210064	0.387043246210064	0.387043246210064	0.387043246210064	0.387043246210064	1.42513276473145	0.387043246210064	0.387043246210064	0.387043246210064	1.67643626246733	0.682260272601292	0.736567587581534	0.910629750418462	1.58150279115106	3.15199232408003	0.877965036445261	0.462598953394275	2.00838208941638	0.558639073355525	0.869704918484916	0.767505016373355	2.57929739399423	4.66253554564397	0.299658990444292	0.355631514086399	2.1437144271058	0.0887678807495285	2.52411468143932	1.10597310733417	1.27224578139449	0.602400116630242	1.0877341451572	2.4874835793632	1.36885716031156	0.645120502644576	1.09139637125444	3.51292695794609	0.0823638759535949	1.44857992102744
A1CF	6.26750152963916	5.11099198144552	4.78571358317519	4.30652194142425	5.89130007477263	4.86922151867036	3.00034696440409	2.99826439512529	3.72013546402038	5.90803355056211	1.01127023662117	5.99489326256706	5.59116701807778	3.28684114655068	5.16568872420644	5.81349885397444	4.53594892829297	2.70547240766632	3.18055123819052	5.54308990249852	4.55485734594984	5.59691896284907	4.16659013385862	6.66196459176517	6.08490227412159	2.66649914114445	4.5325388702824	4.83673132700452	1.85903775064214	3.2731744417143	4.80864026082856	5.42288336579995	5.27456029122992	3.98418925888912	6.25116293834566	3.71117930398563	4.10107506036551	5.64081050521147	6.11263003112985	4.99943361820759	5.65508880632113	5.8068658515991	4.92620366417189	5.31568510839291	3.82663922205976	6.00941531152367	2.90173032141367	1.0729772567258	3.19142944051357
A2M	8.03874687405729	9.61146666668283	10.7283729344536	9.16398857202329	9.04738867008053	9.44687197486262	8.6988026238849	7.55623532846297	8.70079321039322	9.19106981918945	8.82455328196073	7.4270768252108	7.47371549870447	8.84966727339227	9.38440523696146	10.0607150170521	8.37338754456762	10.1727512971246	9.45080938164072	9.51655982062626	10.5064076877854	7.78340068831448	8.69753537540049	8.33455141265457	10.6408766706437	10.2252800534923	8.17140944872291	9.21114952961218	8.30795575757599	8.56537115511906	9.54561697946772	8.12305669626204	8.74022158239348	8.15321511016098	8.53825585255218	10.3857988333792	8.4566765541116	8.20765699137201	8.65234637453987	9.88133566843827	9.0091364846958	8.883390459329	8.71733584257911	8.37650324359385	9.2548477718792	9.38676356888204	9.18879091665149	8.82332250789136	10.3618030861991
A2ML1	3.45563810758544	3.37303626356925	3.19463656724472	2.19923775563253	3.39375288790248	2.86222417298051	9.78403500099451	2.61412166022005	0.810565891281027	1.76245548404934	1.03141090840011	4.68254045576768	3.65113172563362	2.98739230188846	2.35850968063524	2.74421971952985	1.96943571483581	3.12213834249456	4.45044522160702	4.09551305458214	3.51235932750269	3.61300947143341	3.97027385699608	4.57408473806156	1.83708422422872	5.29837680719554	5.90515683040731	2.33283961682544	6.98439827946419	4.33052585205554	3.72120830808697	5.78368752003203	2.31203291507175	5.77408072529572	-0.570340520026731	2.76103865805027	1.69510415355822	1.67694703327215	3.32174360875331	2.51851666647042	2.60993610798855	6.41014557782435	1.31086591806129	3.66341766062173	2.04356082430489	1.54668498909296	2.57166889702763	3.53801365959014	3.23139608816541
A2MP1	2.0582266685368	3.28960026389699	2.68125473123551	2.87086515005056	0.712615248456919	3.14191283787986	0.717664312277846	1.95686532234277	1.52251121980975	3.14736400369342	4.24532083301469	0.712615248456919	0.712615248456919	4.17642176400406	3.02428348143849	3.66682495949071	0.712615248456919	5.46830812638415	2.35062049643835	4.11927835043612	2.72103177195538	2.44223200544717	2.33813012804489	3.03848782147297	3.23486047795071	4.8645514884387	4.39243543365297	0.900839328639431	5.13587758432641	1.41487444449578	4.38059880892794	5.48660354158649	2.90877878258816	5.33666465891201	1.33314289657525	2.78210116613545	2.34553701205211	2.68911862698452	3.32742060177448	1.95899948404119	1.84817494631794	5.60798871890445	1.74987688740174	3.06092937463606	2.21201180427802	1.22325134473188	1.98700975663442	0.288589371222097	2.93691005363655
A4GALT	3.7876790330249	3.9210445383703	5.02448870595257	4.16382761564161	4.30602668321904	4.89984771825555	6.18995044268673	3.53993581648546	2.93412651698865	2.76641217959522	3.9216034697672	4.61172763781619	5.24192904209661	4.58157137650739	3.54484254960815	4.24301635545483	3.53677412184403	5.56270585888782	7.83694218820507	4.45195605902781	4.95880875938513	3.56595643099683	4.6160625379316	3.95305027399293	3.8392212905574	4.65366306978143	1.35330617739341	5.02948922264972	7.47194257075728	2.40973551883444	3.91864778719012	6.0173941085095	5.94466497101374	1.27277611729594	4.72284491505723	5.5791447820442	5.55224719906261	3.95157111736821	2.63692990450876	4.42510729162932	4.30883291985976	1.30554380665333	4.24667777945226	4.4303787882701	4.15075181269366	5.48348994556504	5.14506560550434	5.19113060144554	5.19194658249327
A4GNT	1.81678610133573	0.585777102637137	0.700706310352381	1.8809676414626	2.53246634295184	1.77870168534444	1.73192169115008	1.68660830540747	1.12876982117991	2.31481167590592	1.40393979435837	0.0886250673793485	0.0886250673793485	2.28979943900521	0.0886250673793485	0.095109551104038	0.0886250673793485	1.92647837084228	0.0886250673793485	0.283053749021897	0.972003257176141	1.86313522684101	1.92197944632547	1.9334501552708	-0.206536214320255	3.08468009559145	3.4917209132454	1.28847384701795	1.50541419090933	1.04509454757554	1.85509392917261	3.30052312993582	1.72065589253502	2.33892012002808	-0.29128666677159	0.540925848986917	1.93820117996637	0.204283353064712	0.237658325725205	1.11446961828473	-0.179415992895862	3.82118408797993	-0.101148214231848	2.93141396722127	1.50019427465945	1.84395964709244	1.18048904964693	3.77973304727761	0.960402566641451
AA06	1.24134300178303	0.345247410827776	0.425978415199381	-0.0370699609425299	-0.0370699609425299	-0.0370699609425299	0.319683897433802	1.14504353749484	0.732380634367668	1.6097591029387	0.935938551571039	-0.0370699609425299	-0.0370699609425299	1.59125621619821	-0.0370699609425299	-0.0322730422021186	-0.0370699609425299	1.32423681099738	-0.0370699609425299	0.277129166851636	1.04666982227299	0.8932924215874	0.307722510341352	0.0241694867291093	3.09237242275865	0.740713261530139	1.02705151069735	1.75548967686639	0.78224396642854	2.88197398739626	0.0796952645517696	0.894890440808287	1.31262737859324	0.381916107639829	-0.0648353761898052	0.588841990762084	0.148513631945361	0.539027322911673	0.755339312017694	0.251440976418509	1.03690496650305	1.37494197126731	0.113009997582423	0.0964803755632092	-0.0494852108920903	-0.0687065175475427	0.441709944584584	-0.0687065175475427	0.46331043523165
AAAS	7.09402940014472	6.44187892880808	6.03121214640354	5.64668611808902	5.90679017659449	5.93118532464037	6.42822054795425	6.31302933259627	6.7249943483283	6.57308385669401	6.76937864730218	6.34739948057268	7.37118258435422	5.66380705199648	6.54047914380622	5.90901511357256	5.14526220208774	6.57841597312905	7.48398555491979	6.51305156364385	6.26866229170915	6.49172663560879	6.67645470872159	6.60650402901772	5.95452770222861	6.35941684577882	4.78103702117791	6.18841634737128	7.06164080525897	5.7423688076242	6.37461112128603	6.5243573316186	5.94414328874532	7.00819780046267	6.94015112057787	6.48118897752622	5.98860604829923	5.82911750338888	6.14244354477241	6.54909088671712	5.87853663979505	5.72253293605516	5.92306738635817	6.69625957360513	5.7975728223452	6.67175572948327	6.5165789741994	6.13233432305414	6.66854721010449
AACS	8.57888699834851	7.05684103732471	6.88099005895268	7.12141609598811	6.3141985231489	6.67508730627897	7.64423113806836	6.94652827000667	4.99227448935091	6.68729089606566	7.05079263477732	7.16360734345219	8.36779398880165	6.75111477122007	7.07307340621922	6.6242649340015	7.08455955169829	6.44150454066207	6.69267936397586	6.7473998463869	6.02094741246345	7.13860692810718	7.37812012879324	7.81414544455266	7.22523701912501	7.44163693891637	6.80423108375257	6.2740248025451	8.25804890781181	7.01389670721153	6.934914821181	8.35788636074573	6.36744562609306	6.77627825258557	6.44300507393022	6.62556509722125	6.35580154905545	6.50719076870193	6.71818306888276	6.79615516801442	7.21234447452347	6.97353333687089	6.68990542493782	7.16884192401704	7.24382168408817	7.59798776701793	7.22811692467912	6.88986395103808	7.21687337869479
AACSP1	1.12865114365305	0.154258036324212	1.79895021104262	-0.313228068823554	1.72577400598494	1.10328409114697	2.11207450999888	1.02003819949629	0.554609516333731	1.54417533910982	0.784195681296283	1.49557672734368	1.63393688878293	1.52330655215302	-0.313228068823554	-0.291698700031127	2.74636586434939	3.96217089722609	2.72088108674708	3.14233279609658	0.121338595201849	0.562975196458841	0.713098902144659	1.14771050059602	-0.611819049214446	2.57123623315346	2.40839065415754	-0.479198948341085	3.17861533667008	1.33935033837893	1.77275508861578	4.81974703817001	0.921991897583163	1.98132966212291	1.9940465750971	1.16817933289329	1.65187689111856	2.42108785558629	0.550408543798348	1.92221492406494	0.564760468289249	1.61623218628963	0.79947712513229	3.82342448075428	2.72965458415235	-0.209234116063694	0.990894207766377	1.92030408907112	2.01319165153779
AADAC	1.50551878249839	0.497252943556462	2.49911590677241	0.0135156649824784	2.81814573809589	0.0135156649824784	1.78497568286582	1.39313013726221	0.911521802631236	1.93548780463301	3.28842278261081	2.69494235204929	2.79254637136002	4.66997842521477	2.06221178225515	0.041313105132971	0.0135156649824784	1.60226203008476	0.0135156649824784	0.881073701210573	2.30472913797655	3.38590334858384	1.63882653637793	2.26728611156384	-0.38191306283949	2.1069505354681	4.16729294665359	0.555141237085964	2.3441664165429	-0.246175794157786	2.69040446137013	0.654078196204738	2.07690420059983	2.49629158898648	1.8785911355669	1.01550962977978	2.43465919742463	1.44742404624567	3.42738996600518	1.2145267386026	1.35653891811563	3.99331932969471	5.67041031416133	0.0398370801164634	-0.0858343361950354	1.06499392711014	0.918664276547524	0.980157399645731	1.53656475479192
AADACL2	1.66252003596063	0.698860088102348	2.62786480785336	3.36946146442767	0.212941153378813	0.212941153378813	4.04712923863406	3.12665441565924	1.08541301237318	3.27281902139158	1.31622517304719	3.06150332653344	2.28401454945746	2.05928291395208	2.20338379626703	0.250618865501421	0.212941153378813	1.75651244595443	2.76584814373845	1.14088069981861	1.18603044504299	2.0772311240513	0.679377080890226	2.17235816350522	4.3310437856372	1.51119302377929	5.20719282544904	1.57442516104832	2.60308244264504	0.538317036541921	3.57838187332953	4.26597403242259	3.3090692430181	2.73941926180156	1.10304735044582	1.710412820364	1.49976130686904	3.45688395290648	3.24445099674825	1.42231846255843	1.69447512474317	5.78147495935994	3.05240659640216	3.36480598151302	1.88614861972146	1.14208606448012	1.05664642098364	-1.21670513145635	2.11880918894378
AADACL3	1.89810247976942	0.78972166994953	0.906535957684419	0.152984818218804	0.152984818218804	0.152984818218804	0.645003964455542	1.76664738597179	1.2033354190948	2.40294299442962	1.48120534596312	0.152984818218804	0.152984818218804	2.3757570000928	0.152984818218804	0.211101217873506	0.152984818218804	3.59645526532281	0.152984818218804	2.30796847793781	0.416260801484681	1.30226522063915	2.4148990392298	0.416260801484681	1.36789069115739	3.11367641933078	3.41803273434299	-0.600377552241187	1.98782819065361	1.43032575359741	1.98628880557727	3.14758992058465	0.0634628502768928	-0.293897725845436	0.0285868441456922	0.987786322525549	0.754481850062847	1.72720833155875	0.983310510478197	0.442141881669832	-0.269887461579238	2.0405729436402	0.0379796961903639	3.55754158232306	2.0721712109401	-0.817763446705194	-0.826906237377926	2.17236313192657	1.56613927087012
AADACP1	1.88828768575916	0.86230417817657	2.96856584186721	4.03348341844368	4.5705895205373	0.266122788819456	4.70488713425119	1.76609429824112	1.24247063731159	2.35755951738288	4.31454541134574	3.4538331090827	4.45498561366594	3.28134813352988	3.05408280487765	3.6293030470999	2.92928131010438	3.47724373686592	0.266122788819456	2.68473111674319	1.30472150749874	5.9054024317794	2.40991782418699	2.1312185117165	4.36885727887288	2.59252917150113	4.33734908428222	4.75257872191437	2.228641046032	2.13472100793472	1.88396086444902	1.2890086750388	2.76629464948432	1.24407095559599	2.64060162830159	0.355197131703176	2.66916946073153	4.39321293779327	6.28499398665262	5.5293553838732	4.78692504729359	4.07567927314062	6.93695904191172	2.46857638492178	4.98874548677081	2.99639607899731	1.44596588047044	0.950056327011119	1.91182643029423
AADAT	5.07792376870488	4.48985623285217	3.97295621261539	4.83808665969537	5.50000028862153	4.56510428521072	3.76002234656313	1.19976228237947	4.06111971287025	3.92132842988356	0.979269237037028	5.26033522310745	5.12079971578276	3.85322505842607	4.03309869639337	3.5529612068342	4.44009965064262	4.67580862951447	3.02764143993925	3.80531145931718	4.38092060534564	4.18494510245507	5.68844525860647	3.30395598762806	1.38314917872856	5.32154790936216	3.43874732374017	5.12942770800273	4.10805979196374	4.32228628460489	3.77332262407286	2.86927247463785	1.26008766332012	4.96436852666184	4.71018772652053	4.70105890256687	3.82195853354254	4.89101822772657	4.6621798749309	4.50926071115507	4.18176528346348	6.28961448763456	3.92270596313759	4.10177210664689	4.60700296747402	5.4680971713723	5.04695334584521	2.70630011321241	4.03683536548945
AAED1	4.56103634479552	3.45368364715844	4.93597186563668	5.4120784830472	4.35419918854219	4.88721338642133	3.37205954678068	3.97294879224147	1.64825245049509	4.43813914297679	3.72789003427296	3.98676970685322	2.77036768206367	4.02788601974171	3.9704659420315	4.82237119956305	3.95396419237008	6.59524836203911	4.16423579775017	4.30279672577838	5.34476661895597	4.55928871343387	4.62113146346172	4.36522913924376	4.79014676702158	3.1911605917491	6.29496675223441	4.28101685301867	3.77345023418452	3.59327323983757	3.80882554271704	3.44288126495936	5.0390351432104	1.52102468930826	4.89126869916004	4.95475917530699	4.52215484921419	4.98278574438971	4.05684106243795	4.50168721994654	4.71647246537587	5.38331741142889	4.96951176220722	4.33997659013928	4.15920922203986	5.3500731665937	5.52634743689752	3.95322094769071	4.72576148790052
AAGAB	6.40014333564451	6.38488902900314	5.97880203735117	6.99949156962201	7.16281646087366	7.65375047265257	6.03251572910594	8.23057895205234	6.52355388673891	6.63391422743414	7.12165090622302	6.58492718116962	6.50497494110957	5.31360009397547	6.64007389855522	6.66218232028054	6.89305847230367	6.0882887915078	4.77223177556735	6.55761253198244	6.15232224422751	6.30248750308056	6.65993836439872	2.21328215924735	6.77986787050539	5.87400712062986	6.84025460380365	7.37632564249832	6.59101410714915	6.80130185855341	6.37530445601709	3.71965419528948	6.36525737535897	5.9574157757949	6.32790834607072	6.21004789326243	5.98412924567594	7.41271745499079	6.40050629655413	7.06765057542964	6.95880892677794	6.46146536952012	7.11480101762038	6.58463393826946	6.0751128575722	7.73574941760037	6.98457451386995	6.45011781991798	6.82139902598864
AAK1	6.44266416081212	6.96598014202432	7.06587851611379	6.24319440835152	6.57967381551352	6.93129843539672	7.24025127419407	6.88646001213585	5.72257063873056	5.835716940797	6.73301448507803	6.4976757786895	6.00118149039973	7.80959618575015	6.68129377339111	6.89087002079605	6.86349298764041	6.43017284217376	7.66027683071963	6.78886690666279	6.67116641966012	6.3369476634539	6.49804654933765	5.67622121716201	6.72251691784108	7.24690398845658	4.97433726847981	7.09324342390155	6.75307051045704	7.04605394312796	7.09997939195148	6.26527433168327	7.12384763094633	5.5677678143588	6.41485693807247	6.54898271121476	6.1849886831939	6.5835636523512	5.71267696651109	5.89319563901538	6.46377498868057	6.95420479255685	6.18054161746717	7.31793496238336	7.19409982718971	6.54858776843658	6.99445288423157	6.82868727394793	6.64098185611689
AAMDC	3.69889870995577	3.74552721137515	3.92423299725718	4.04983928189146	3.76502138726955	2.5554727315725	2.43497721564276	3.31093476620018	0.567443395291331	4.53311240333244	3.46347159596364	4.1146129022832	3.24464668774679	1.51368399224731	4.66413801194241	3.46347159596364	3.72043720574092	4.99428708827002	3.97971429086304	2.2247633954777	3.38509990726044	2.82888168298643	4.40975370526183	2.79318189037307	0.581062391906744	2.27968257942235	0.912292462752356	4.17025542900469	1.86616822592143	5.25619856182899	3.99841125551693	3.13983204035518	3.50552669625772	0.754631522537222	4.1558874553578	3.9173577855694	4.36576545747558	2.89761779615812	4.39769085352068	2.46721215354815	3.6520805136686	4.39797247917164	4.15016580867885	2.77863850906662	4.07851252029292	3.62270566803356	4.03556632709219	4.56913801995409	3.58202824913717
AAMP	6.9267168399341	6.43156291345914	7.09386613503076	6.55684502307173	7.28599936669096	6.36842067852545	7.48220845284211	5.60363524767066	7.64650675799373	7.07815080313416	6.50693766842653	7.29255306581884	7.07387472709461	5.07665904319109	7.73869768298306	6.62537369170421	6.93272700041068	7.31217332726749	7.04184487414163	7.37292410634414	6.66228769909134	7.22218589075284	8.01755961994226	7.44142935700238	7.53603478201287	6.47247025596598	4.86158586249406	7.39398904642418	7.96781071709996	7.12015835759316	6.72647876634302	5.84781748914626	7.33342454317921	7.91080763671519	7.01503558948394	7.53764514266648	7.64019814914067	6.32520111555556	7.3235351663359	7.01359057019018	7.55624305230051	3.55970394023478	6.91476679752248	5.87843125449118	6.041435313012	7.04537804444681	7.65541602840901	7.73609541659561	6.70628377898779
AANAT	4.59055795953958	0.357025400668691	2.89476984079493	0.352211488613664	2.72945522187265	2.47558340708017	3.06617030261132	1.5385126807923	1.12438789954686	2.00629216206431	1.32866693043092	0.352211488613664	2.39089366997192	3.06875373659552	2.95365097916364	1.81967310264732	0.352211488613664	4.19723675315593	0.352211488613664	3.21343442352861	1.77229966983074	0.685495738383744	3.00638022647774	1.44840264561	2.31080883425918	0.964947251204122	0.894010622216525	2.63384808481829	1.79612257753904	2.58199653712815	2.30625046755454	1.8609767964393	0.452601968560268	2.73009207853415	0.956922441082967	3.39245348729865	2.47391623214411	1.88052290845127	0.682307656653289	-0.217607622537269	3.77928517053268	0.552690586104827	3.15851453541415	3.7397237159973	2.87904137675858	1.28286433800102	1.23637426463866	-0.217607622537269	0.698181447884092
AAR2	6.55172843777521	4.88495933216715	5.50609804403019	6.143684576095	6.28672866648194	6.20754932010361	5.7234236747903	4.99901499702785	6.49408167513925	6.63526172436238	3.53588715574431	6.4012876328901	5.54967724634676	6.25049307228018	5.95694568869417	5.98069867676071	5.31204466014576	5.66202746467047	4.61409219300866	5.17928844700575	5.91494805416642	6.27856311554477	5.73929181465006	6.4516044699971	6.01808143724815	6.13849519619893	2.5394716424919	6.49729546215352	4.3367774198507	6.06695519009919	5.75023869599399	3.62554960500527	6.75745634610828	5.78068386181514	6.50547649949225	5.73346421709093	6.77778244786722	6.74434584910117	6.90623932068278	6.38260492607908	6.16243363037661	3.13342090026866	5.96919401735209	5.74425041892407	6.01289295402618	5.84444169904288	6.38356017210492	7.1765127003892	5.96601441743841
AARD	1.44742325649087	0.100070483250017	0.198416677152187	2.60123841900935	0.0324757053381719	0.0324757053381719	0.451615880840537	1.34083900308859	0.884103674790225	1.85674972523248	4.03072367054164	0.0324757053381719	0.0324757053381719	1.83470722519936	0.0324757053381719	2.22217890101405	2.74998832723748	1.5391701299765	0.0324757053381719	0.0736970815375334	-0.234796007221539	-0.436193781494026	-0.297512182470448	2.33659549067443	-0.346130320395724	0.764475173118542	2.47845531431352	-0.189248876168659	2.5573833222526	2.11952213805059	2.16326239540904	1.00922516189369	0.817454501395947	1.48223728469757	0.72724008386546	0.613423090083621	-0.000517292950254212	2.75947108268492	0.363311624233019	-0.501033129068824	3.1860934258412	3.21868986713488	0.517791809587865	1.44295171224558	0.543829163334681	-0.436193781494026	0.32696703273676	1.95051609791862	1.04796437013002
AARS	9.07770589491851	7.22484022511299	7.21089951920865	7.88915774577804	7.86039836105209	7.15519317372121	7.76687670418261	5.9053814574753	8.25951453265366	7.10704150570129	7.87367682460729	8.82535112993013	8.33881265584165	6.89204847426255	7.93219293861029	7.93172252517676	7.57686330051111	7.46439509155404	7.44031620825471	8.58473356626055	7.85768629081041	7.48743260594128	7.9796191212355	8.67370395469538	8.00641242685967	8.51881495528228	6.33694998114165	8.29908757328938	8.86627055138142	8.66420291437896	7.10457737524558	7.30854893725071	7.74401055699264	7.44606223382974	7.2193749470863	7.78502405531496	8.17793053142113	7.26808119531504	7.42899306545502	7.7130467773794	7.66698356589532	5.75904716230844	7.53328273664364	8.04770427940351	8.11765270228555	8.159371863221	8.76373274419208	8.78143043289977	8.281785605586
AARS2	6.02424178618153	5.48483251899913	5.67457784203385	5.44219218928802	6.60093296056752	6.30521757020985	5.97935588399647	2.66508048583951	6.35915061137602	6.50178008645991	6.3003716024916	6.55171800200337	6.52779864845567	6.11202227187158	6.82821995164239	4.97722555633344	6.36274339648191	4.84671623619619	6.95223998811163	6.59140410223864	5.31952943271667	6.17159286993085	6.55675779977355	5.92752311472179	5.32203013618457	6.0318634737835	3.56495129331533	6.32707331135205	6.47555230947927	6.34783344264226	5.96938842041845	7.6076239635765	6.48719330219261	6.39610571264518	6.12152860861162	6.05396146309192	6.32038401341733	6.08778945519777	5.97625276350661	5.28086237635678	5.79253170281995	2.35020006236904	6.00782179784848	5.81621851055985	6.60935959772012	6.22494577378735	6.80992735652757	6.16208324243646	6.14724386588398
AARSD1	4.31292003414984	5.04983776830759	3.63736130741529	4.60031938923181	4.10490643387134	4.58145679098776	3.33572360487035	3.36110631409338	0.885573473406978	3.97965001700263	5.02084135899725	4.54887102820934	4.80306539239044	3.46676861049535	3.43512117683768	3.00183914512948	4.44778568581351	1.51116401521955	2.91366248885676	2.26341908025611	3.19998017025888	3.49128692265484	4.29753049532116	3.38741376384635	5.58370216921456	3.34647395131396	1.95183549597612	4.29685284639961	2.44441873600994	4.16725051767311	2.15002649387296	2.99191057037195	3.22625048167701	4.26223408866036	4.83754760219881	3.88818365047232	4.69533142050469	2.17362642321445	2.51830079661993	3.83866319060593	3.81997109791684	2.57178068441458	5.04498814197551	4.79534651042986	3.17464632827329	4.08374212203077	3.57755561789153	6.08885995129454	3.96071958088765
AARSP1	1.05312585136162	0.0684605235192478	0.115923241571295	-0.0167180652851899	-0.0167180652851899	-0.0167180652851899	0.303225432115558	0.972537341193963	0.629466994793692	1.3626181941336	0.797547174750294	-0.0167180652851899	-0.0167180652851899	1.34595182756127	-0.0167180652851899	0.161466231274267	-0.0167180652851899	2.6457439632858	-0.0167180652851899	1.64390593954905	0.162110488048893	0.252693393455293	0.109612090738966	0.772023566275143	0.0664122088418078	0.464334907698959	-0.0176817501026813	0.223034029227149	1.33994398142949	0.197914830510562	0.731869955929741	1.41564920816341	-0.106163516648941	2.92169405848385	1.08115572083579	0.0499243967619942	-0.100119567761242	0.953189053218143	0.589369265247056	-0.106163516648941	0.262466118910922	0.208006083543884	0.71702904952961	0.398181583082244	0.197914830510562	-0.00622519670315999	0.731869955929741	-0.106163516648941	0.0388422506088056
AASDH	4.28791168363918	5.35996642596397	5.22474955715902	5.65277821400073	5.92648917200377	5.25424780763464	5.46871597274022	3.53876755013253	5.8074093251596	3.05328736950115	5.36865768417813	5.34771101814285	5.83298072910867	4.62293050499085	5.89527281592676	5.10579686452593	5.18009656030298	5.27178899904465	6.95970205050414	5.23561499128874	4.4147682101381	5.83623451390592	4.09042145466496	3.97240292100099	5.32897419545921	5.17844401661515	6.38425028195308	4.98260788878941	5.18986834761104	5.63864347391338	4.86353361939109	6.13872037719624	4.68130971028719	4.36703422346393	5.11573478601892	4.67965267231287	4.75270978735945	6.48009595128219	5.89096472489264	5.23101773415797	4.978176285606	6.8940790212439	4.65611905730983	5.68997415599188	5.47245684997981	4.89765498468677	5.72419532043746	3.79865393252519	5.84105866720076
AASDHPPT	5.8208622081953	5.85841748305145	5.27842400883943	6.21250368924979	5.8115903158834	4.69257777838996	5.7494475416128	6.30394302524359	4.61630163421056	6.04424827632845	6.97089217965609	5.43056612297957	4.31057642248404	5.17722992020926	5.09040171584671	5.91931326391271	6.3997651139994	6.26404992984112	2.08039515672985	4.86187608498846	5.89190906961731	4.51423371807405	5.4906147859084	5.39356306050751	5.41479244356992	5.16135728152011	7.10757911590518	6.04901878004238	5.76956376417812	7.02740576189221	5.36085075138289	2.21784554233681	5.22235694055097	5.49827411399801	5.91466894336063	5.60496398490537	5.35465705215229	5.75860906317498	6.34777038961352	6.28938980196901	6.7985690281366	7.15670672646805	6.00112654129207	6.10791732030742	5.47581531763395	5.56314697804894	5.88972104303826	5.63892657838023	5.11467332960666
AASS	3.09298771560142	4.70330036406132	5.41097711196896	4.62504212657681	4.14663725247752	5.97920438241841	6.08901101215701	4.17057449640547	6.53607186313752	4.24927923327659	3.52543689586292	4.42278336313956	4.58553448412101	6.54829945251553	5.21026166132505	4.8422014083893	7.13036070136191	4.5884866288349	5.0994947236729	4.91117230691668	5.75963287693996	5.3026698109325	4.764523351936	4.67682596663161	5.32804701469842	5.24366922004347	6.53608691919737	5.10236308034666	5.56455566340356	2.86384362370407	6.07544225473005	6.50410288289415	5.74385220429346	5.72538929796873	4.64451765822013	5.31336878094121	5.24637667474169	6.1012779928589	4.53827389091005	5.53243713212645	4.03393432953303	6.92193329298784	4.08662009100068	6.46286377364698	6.01656280105212	4.3435712985842	4.4358406358594	2.26526397707994	5.57081585914606
AATF	6.29750830024081	6.42922333860538	6.12789533740243	7.63308517899866	6.93222114932705	7.30782105364085	6.07890552074861	6.16075980655303	7.61679222442029	7.24562349892837	7.83126658298674	6.68779694100188	6.96715793680766	7.36326380009624	6.04452536003436	6.04365002172497	6.55787848186649	7.50425785370211	6.21513425730322	6.33110519754501	6.43827216016156	6.40986961568659	6.65226593641312	7.21794688153289	7.10261796405718	6.5883200390191	6.93795422858203	6.48287729449327	7.6435517631349	7.14674834051546	7.5958544424832	6.70387333582091	4.67074969709083	7.34786378838643	5.20958076466325	6.50065824959399	7.75156473536012	7.14113386600462	6.97461474963557	7.11345858766401	7.87798553154014	7.42150138502752	6.75752652986085	5.66792310621482	6.50430782442034	5.54609133106428	7.47976639761017	7.73434355984017	6.47751576739659
AATK	6.65547009733039	5.30635301470247	4.96727533181144	3.29087882095887	6.41371657958628	3.82131171858634	6.2297984330684	1.33916203940957	4.88279199418798	4.81661745614915	4.51053197761512	4.41089755483664	7.12941107603048	4.27803857908216	4.56290984356651	1.60594043973523	5.67384321758969	4.81840239814811	5.34218062003102	6.14589227546041	3.79907813961204	4.29561014015841	6.32541606308973	6.52323004586558	5.41990921788012	3.8478186862459	3.78834608833928	3.80308438053905	3.9280119939449	5.37504540115217	5.70368347803525	4.1759123172282	5.87816734403949	6.39220300034452	3.44174775295011	6.79985860326604	5.25954440175007	5.1660124288096	6.5901267842864	3.38012597221293	4.38548677264484	2.84171730883105	4.83028197227492	2.22961694536411	5.89380481764066	6.06229175153683	5.13367030396057	3.41489714970718	4.04750251821957
ABAT	7.41691964010288	6.44376944989125	6.07622607652211	6.9520973517557	5.4830834897242	4.8451880995023	6.24396008960749	5.62622271252167	2.13465550617303	6.82361171396514	4.93912753594454	5.32570285725918	6.29410274013918	6.81426715792361	7.21134819019797	6.18598650739285	6.51216192703231	6.66791918733877	6.48978310540336	6.40813147949606	5.94655388596534	6.31320405154709	6.38936234928233	6.10160071737996	5.44864774374208	6.75286560733049	5.9850152139494	6.89367342387362	5.63353327800528	7.83694929203981	7.08199938761149	6.52573417254116	5.84085621872853	5.47030081820169	7.04533083180916	5.01542679209488	6.04512746756315	5.78963018140067	7.52232888565952	7.42929571498641	4.96733599574006	6.65334804150448	5.13813729319178	4.67264594936829	5.90593799810065	5.4420746128401	4.85690620115679	7.40802611632774	4.77569228114403
ABCA1	7.87773106421221	8.38754521365172	8.7640684446186	8.63924780126104	7.91229906884524	8.27163132814189	7.52240259671864	6.91146825383367	8.43313706270391	7.62833773689985	8.04634266425639	7.09290346040919	8.71476500450687	8.16981861845054	8.51981052584072	8.9771574989129	8.54715698810956	9.61026547143627	8.61112175893592	8.77622413683622	8.63723339818632	6.62136154602452	7.20456909481957	7.59162020715712	8.26728457276057	9.61329676136641	8.65053195734132	8.0342510167705	8.09376406215047	8.11484809874514	8.26853366366275	8.9067649094026	8.79080357907395	8.15590258148345	8.17983474594729	8.09128352775059	8.06057951221784	7.5398523678881	7.86803071901503	8.49970683989278	7.6956075183841	8.79294834576922	7.5394426332866	8.80694553788731	8.46050088692889	8.28685436762624	8.13509820534885	7.82675244792087	8.62933986051451
ABCA10	1.6049212369649	3.87822984557357	5.23129089937214	4.50113447482593	4.7743342021972	5.08296220564011	6.89914088746552	4.91529665424799	4.88413596576885	5.50779450811397	5.36408581125999	4.62415197475754	3.28004801520651	4.51883512223986	3.25653821118801	5.03187113129152	5.29053851473437	3.52420030932878	3.28004801520651	3.71829597836821	5.69146848438588	3.94352308342946	4.81955811078355	3.07622372844227	5.0964708905819	6.34823183233239	7.24736364705963	3.97649668363239	5.56511259154388	4.49050011418184	5.75876403883584	7.15954537882823	4.18837460267679	6.98893424030037	3.46862892078121	4.36445431731481	3.84074728652752	3.99024825332463	5.10938118938748	4.7850376402334	4.43015303300882	7.85524728994451	4.07506200043911	5.53954931984621	4.60520358512662	2.82321554785833	3.61862580644166	4.00553979289204	5.20015831405273
ABCA11P	3.03472919780976	3.20119528823944	3.20467859212354	1.82083870767303	3.15366214645229	2.84664974820344	2.37314124657722	3.21092684797684	1.24880545443072	4.36032387101354	5.45655121332469	3.88750184577836	3.71884429844222	2.14053568285556	0.445913099076027	3.13111070882977	2.37314124657722	4.79538516413606	2.07657606987858	0.873658442440029	2.39058380474788	4.01724998749091	1.79359110051918	1.45558528729183	4.17069708308761	2.70846997600604	2.51180933625235	3.28318977725038	1.47317224954045	4.29050534320606	2.40580807209319	1.29332726975913	0.355043510390964	3.13499754407507	4.81614388051037	2.28030442540971	3.12527956592927	2.1243444791	4.46529475779014	4.15657719734202	3.13075408878025	2.74235434851669	4.6288495497876	2.76998877210786	2.53504919335028	3.45611074925072	2.36484274246133	5.79974900780614	3.45659504614276
ABCA12	4.67096576160921	2.78604439619676	4.25569745492851	4.0559745569487	5.32355561043742	6.18995726082524	7.98772555300621	4.47802148100344	1.40913793339985	2.33189499373564	4.04540669588994	3.4974663946901	5.93171894284336	4.4154574323576	3.80409693338763	3.51942647439806	4.57063191686954	2.02867449789219	5.62677122438607	4.63979458854626	5.0061122213129	3.8765430181009	4.10686467090469	4.96916618183355	4.0843311850914	5.54299311410791	8.15270563111154	3.4814089305635	6.047464238899	4.77557453719488	5.68172862102158	7.22932573938679	4.44413284305592	5.97936522899414	3.55130706515755	3.90010291919784	2.12393176352698	4.11959339616003	3.83645166688566	3.49722029865093	3.94508052612952	7.56683565420552	2.53717317898754	5.66611825040972	3.28200182571185	2.57697188104844	3.40904041949915	3.88363296635781	3.9410598231076
ABCA13	2.55652725440922	4.7309809118844	3.38527387067409	1.30753284192944	5.89824714315207	2.5601439151076	6.98626834180257	5.10649377721963	2.06083004542698	2.91688602844045	4.75155254073262	4.87825421909441	5.95862248305255	6.42689974277694	1.30753284192944	2.33836673951503	6.53398131681783	4.87763652277835	6.19621328511863	5.39547397014381	4.14900524519059	4.38067096919618	4.56690430322079	5.23277450019696	4.10943877658985	6.23373973379702	7.85310675087208	3.71914786064525	6.14269552664048	5.40038300315807	6.33033021373903	7.4237700166198	3.34018952761053	6.32565007443021	3.4551106065178	4.29344619003206	2.70943811349694	5.15545752742842	3.88703878280296	3.26493795302776	3.91895673074663	8.98239849741643	4.19137385090698	5.81489072851145	6.12657489621463	2.15111118148314	5.90892316996133	2.1989490303236	3.23120805980708
ABCA17P	1.41345040130812	3.25156405047857	1.84221014143011	2.5155066451834	3.8768395843183	3.81949340425054	0.448317483368642	3.53767671110564	4.20024606801936	2.43908481409587	1.05949729444182	3.42271171427225	3.21921923238765	5.75430956854949	3.50196244113407	2.22908892798894	-0.0613676555652978	4.14434190203929	3.72375855198295	4.57318671014652	3.19666186736929	3.00855729057378	1.90813339285739	3.24342665373797	3.40942740348989	4.88959233715219	5.42295905485619	2.05438713874551	3.52282527742853	2.8217594192031	4.51484506077176	5.21879664975085	3.81594860460898	3.73994781134914	2.8217594192031	2.6411357086782	2.13102994947132	2.40813005228461	2.98387763193439	3.41899797754273	1.25853886706254	6.05642414393987	1.00763132245728	4.07611693350383	3.45577509821957	1.3351958950857	2.80011623889284	3.52282527742853	2.66787133673172
ABCA2	8.3627292015289	8.01108959922748	7.76398617720762	7.30731252643511	8.28467279354954	8.57875413594701	7.32996647927716	6.43518385410577	8.83774142795065	7.68784355543016	7.86514184440661	8.50614320169942	9.02946443226425	7.14792307784036	9.44081293625225	7.71317961536469	7.39599473215446	8.32331609670213	7.44401830596949	8.90866729387874	7.82301183068617	8.4926457750317	6.88566552187161	8.83632951662335	7.95665709156521	8.64624294777621	6.12130962142722	9.32093381040425	7.19247824265671	8.18707984121538	8.22712599341868	8.60916690422578	8.36723349349357	8.03807444784372	9.6624301381835	8.51791900168026	8.84936362776028	8.06208857277505	7.56847186444436	8.01481272735649	7.4613468021953	5.50979081111558	7.52623801898635	7.75693112909049	8.50246884069443	8.04687682473086	8.29942511896006	8.69021909178851	7.66857473145114
ABCA3	4.63618175806614	4.72213549476211	4.68161917556507	5.55315039731167	4.34341580067912	7.2887543279464	4.27387547955948	5.38896607981251	5.92962206167087	2.01853784339232	2.75723596414771	3.94734456225982	3.3962190317642	6.10232903847931	3.62765867532314	4.7844642764272	7.92714078804483	5.549759710246	6.36664373824639	6.6186473595651	5.38003531918985	4.40666034743363	6.74231022492555	5.72845420685751	4.70253253920219	5.8247979706701	2.17375184395306	4.80987997336686	4.72853996929559	2.96137520523253	5.8864427351087	5.88538685576757	3.36453376342036	5.00111506415126	4.89687501807608	5.15779323684523	4.09138245503381	6.36785593309004	3.98812255924949	3.41060249260527	3.68469936503071	2.52309529649884	5.06967221222403	5.03179259956822	3.60021408136504	6.56083036692486	6.97370581310833	4.58691257607065	4.52694633277006
ABCA4	1.9702798275158	4.15030352961646	2.49571591262337	0.189798148502646	2.70048246406415	3.56956543406232	4.91555027533572	1.83377193551208	1.26364752387039	2.48594328649223	1.54296812010339	3.24671737579567	0.189798148502646	2.45631543558256	0.189798148502646	1.65928500162063	3.83627559270886	2.08297731624415	5.20999023645558	4.00144263419353	2.36187798051868	2.79990756617331	3.21220630321785	3.58779080605635	1.01080065267346	4.78452982184174	5.28634091113599	1.4001556309914	4.89321755864008	4.52109373563746	3.9816606792231	5.56939073161271	4.17144360643519	3.08380951276605	1.27827318528489	2.46655391779126	1.80924458426158	2.43605292861375	2.33688778319054	2.00246579447731	0.702973931720973	6.19246347221641	1.05080570477394	3.56007334855589	3.11257939702065	1.78353357684226	2.972836910028	0.176338372662536	2.883595142799
ABCA5	6.40437624015087	7.04943055228547	6.48542539969095	7.43273068065251	7.23045516284371	6.37059197167309	7.67501145956166	9.13568375121947	6.49739198442185	7.76477614251992	7.23127032003615	6.78884490047927	6.62207591690354	8.54491805965347	6.48788379118977	6.94655090802651	8.47702142752025	7.23240171952135	6.19789193641916	5.01651444794272	7.50254515610259	7.06725605335375	6.65325301710899	6.20520465979357	7.59836898977967	7.28208862358674	8.71072722534355	6.53124962645409	6.66810939960107	6.53904281381558	7.93960323396545	8.3272699982384	7.29731556923773	8.53494013641481	6.84987177285855	6.2662095519343	7.41026372263899	8.25769545355359	7.74036938286381	6.82223942614749	7.76276662545454	9.41756109890905	6.80197974045987	7.83823725284487	7.44751588212156	6.76006965216682	6.20945815268008	6.38686963754449	7.11678962001458
ABCA6	2.74084523020783	5.54135480151404	6.63249335420419	5.8061462700816	4.97149493599032	6.53287827264025	6.43221174421803	6.08330260857469	2.31737140121082	5.29207639448297	5.95043776666768	4.19198215065506	3.48845470097263	6.26894330406136	6.06636429423834	6.66513472224272	5.58052682434749	6.63595412663693	5.66187485990268	4.7109872747112	6.92680981036758	4.95372204823001	4.9240236862075	5.19363178718103	5.74598967053232	7.36078088534312	8.14914713934075	4.9703765951963	5.96554646707084	3.9015797495497	6.86848891561617	6.42367552382576	5.90390353231301	7.78097412887715	4.35210434358667	5.41761203900364	5.39281176988992	5.88549633363761	5.68284066061875	5.46586459273313	4.059185987724	8.82752953781366	5.22931211641055	6.40867721868474	6.06609773748633	3.83993782151591	3.99002319894313	3.98645744869791	6.61156868150935
ABCA7	6.41722882707504	5.80229975642396	6.32200854224741	6.5491551046143	6.00537377764465	5.92997337204421	7.06678105366753	6.08255810898056	7.54765825532113	5.30092889810971	6.30658440069438	6.46219343137505	6.52999681500342	8.14498953117121	6.94711324746269	5.84351246586073	7.42704960262743	7.04359515959443	9.61786022155012	6.79578334149139	6.79756534078189	6.59038893115775	6.38123001044856	6.97624281520162	6.30575587965076	7.74078876536684	5.24514466350449	6.70311729657924	6.96262740642765	4.26817710365324	7.92794287671288	7.98359079290359	7.24277635629947	6.89804663661264	6.86525558881558	7.44456098409132	6.60525293790339	6.20674854160763	6.02710165486568	5.85380995984715	5.57224023176119	4.41255144923578	7.49953764819574	7.02078189233983	6.10695293151846	7.24840448340208	5.95618035158391	6.20191596073283	7.35532023022905
ABCA8	3.01923594682991	4.96466123591153	6.15689272619646	4.78465174549525	4.66657208549181	6.09234947310852	7.05484560208369	4.64253452697976	4.0084454326874	2.19042874870869	4.24234422478205	3.97481478623317	2.25418327111717	5.20248324937536	5.34303033731423	6.12992482287351	5.35090809021895	5.5060707652747	5.39812051159106	5.05619583105116	5.86109986335617	4.72143953101929	4.39570070707651	4.39123334144247	5.09039642689724	6.60824912525173	7.17305650382084	4.23941223147028	5.70710918139854	3.62782662167854	6.09729811356055	7.03575534020632	5.46615179481587	6.17579282033435	3.90435053208397	5.06914134518012	3.98315426339095	4.80806134287434	4.7465918297114	4.45118428396973	4.04840579781846	8.15782821942249	2.60324528305573	5.0679521289936	3.09825495098934	2.96294693424637	4.29678910057851	3.71790707919707	6.17899070359785
ABCA9	3.56731409336102	4.5120150143151	6.01968730108037	5.29192331596008	3.8571403663038	5.99750756479668	5.98217370561053	2.15061262523717	4.77027688237797	4.37116423213021	5.56872607038461	1.07213292014779	2.63252148278141	3.70981047403739	4.19595768062358	5.36114176473134	4.64243251392178	5.64962048631403	3.73311901899646	3.90228877282264	5.134238725628	4.43182821289574	4.13165577324453	4.12456493044642	5.43593343006872	6.28686397153207	7.4449241265001	3.82291303510455	4.75801403866809	3.92750473897902	5.64351455989642	6.64065559026772	4.96309753019394	6.81851953043326	2.84344914360035	4.27318368834566	4.74770268094031	4.92018780296319	4.50621712128714	4.15088676183523	3.84318859787971	7.40763609161858	3.88810075080786	5.95171503577887	5.24462562712587	2.68158379828582	3.93664961968088	3.75582405485869	5.19709145449783
ABCB1	5.97145931331635	7.62716708311237	7.49649909852008	6.69067076931892	5.92440972032039	4.33007830109731	5.05501305471136	4.1409668825884	1.093670076913	5.64534452494385	5.44878679844921	4.12380749699613	5.70236411365655	6.42965351743779	6.06974210398445	5.82542715242402	4.47369267041051	6.70748820481521	4.32663157044744	5.0765900738128	5.82243815709102	5.41320096039283	5.21341697069852	5.81684661000805	5.71698790787857	7.17166908783142	7.49062902353289	6.81354587000731	5.29853799258205	6.34990522461134	6.67179652558013	6.33047583440379	3.22890333110343	6.04963236767962	7.17885643906917	5.7226554637773	3.08557905458173	7.12787365271889	7.34267752163399	6.05326824706759	6.54043708833037	7.4858491208833	5.64378881750139	6.18408579016664	6.1928110160612	5.15531964953217	4.55176792040108	5.01022661265626	3.8608430659871
ABCB10	3.90191532257015	5.26973183848291	6.09591381296184	5.80114784464634	6.34383951125945	5.48925711187966	5.81554538049692	4.50326972203819	6.34337236079118	6.08679961815219	6.16466417096693	6.35106299600976	5.4709027727608	4.82405450351601	5.6201209149574	5.90497572435187	6.49328593558092	4.32159289456232	6.90062159995163	4.17995597441554	6.20183645741772	6.03794971866235	6.43304971023979	6.3455977288836	6.54155497176568	5.39795423217887	5.62247154052122	5.73985859213879	5.47787346413452	5.7330738390589	6.23648806211437	3.75723412212904	3.36299869224109	3.44027972736487	5.90186094992813	5.61190255367371	5.32220455005009	5.82636850840823	6.66713826496874	6.34169167088726	6.53503563674483	6.32001695231358	5.95974695927707	6.14281578006042	6.3162176438611	5.97454595894781	6.06953823936443	5.33347846852655	5.93567626827428
ABCB10P1	1.88919278921398	0.298647500576727	0.369748672733654	0.108098635059576	0.108098635059576	0.108098635059576	0.780508776330298	1.75263793930476	1.18231740824569	2.40503363336298	1.46173408910772	0.108098635059576	0.108098635059576	2.37539559064826	0.108098635059576	1.05772311324168	2.68660700227886	2.00192904521028	0.108098635059576	2.75779514865905	0.466406545703219	0.344058635646489	2.33006806798992	1.68431802356688	-0.529829325755315	3.19924809721975	2.85746441804872	-0.0960232371860987	0.699993601011293	-0.433852085441615	1.87163885717035	2.00504496184388	1.93819918599252	2.62508467825925	-0.426145676552321	1.95625005582282	0.27858387409717	2.64663759274996	0.0117404698050291	0.355041362888115	0.777952060078591	2.48021396660144	0.991316886828526	-0.256377010029706	2.14250874406257	0.303784333842338	1.72239186364539	0.515987489222956	2.03012202151752
ABCB10P3	1.80900565543032	0.292590951025374	0.354866699771888	0.104462286470585	0.104462286470585	0.104462286470585	0.747972482071913	1.68097582874526	1.13251152371922	2.71182680058123	1.39991897628382	0.104462286470585	0.104462286470585	2.27431163558941	0.104462286470585	1.0286186829063	0.104462286470585	1.91922157680633	0.104462286470585	1.25136429037601	1.07840606370014	0.102539179398	1.84002084122132	1.55925751348351	-0.309237258317446	1.89570353309183	1.96258436822548	0.350211943038826	1.91196851414517	-0.216178507790805	1.65204893490673	3.26683243688274	0.263903392637058	3.8420015119792	-0.193886721530115	0.633004960304213	0.487976488226946	3.38774169764719	1.23872385955507	0.114311416308522	-0.507890760137898	0.760285859763169	0.704778207886138	3.25808927618138	0.997316290008233	0.871558820357276	1.36587108310058	-0.550441012698036	0.24542498979461
ABCB10P4	1.81628040000593	0.283710077570658	0.341090351090668	0.0804299301484681	0.0804299301484681	0.0804299301484681	0.735759384202983	1.68589906805855	1.13102821042367	2.73720360393508	1.39968008514139	0.0804299301484681	0.0804299301484681	2.29013258763291	0.0804299301484681	1.07144645611368	0.0804299301484681	1.92852064122847	0.0804299301484681	1.38923532603699	0.738648355117654	-0.114847869475243	2.06463221954878	0.985321263608595	-0.255806138387699	2.45677787938259	0.945853977790022	0.437438525860591	2.40751114280822	-0.161619531826793	1.54906671502974	0.792334440409556	0.346151971700353	4.42060308961533	-0.134149431212166	0.450382955614553	-0.09202583523725	2.49830058525403	1.16461589610892	0.197198985890425	1.68734962789423	1.46446334032363	-0.465243712048789	2.5439789033448	-0.0770130992505762	-0.107199769832918	1.98891703998968	-0.515161239060971	1.41562761096298
ABCB11	1.68514797136967	2.5341690220993	0.0969884867128504	-0.183633200030743	4.09535029541711	2.36533116697881	3.48987039970658	3.92277411390983	0.947419456276206	2.22638474694183	1.23664457897651	2.16156510012643	-0.183633200030743	2.19528756094903	2.43683622709141	1.35872996781124	2.8799511127756	1.80598352322878	3.72398988448028	2.33248307277037	1.55661733671762	2.08384084778619	2.60418333335194	2.95529775438716	0.51589591715025	3.93363508034917	4.85710130833323	0.946238008427488	3.96898498622087	2.21306936882716	4.11846425236565	5.56325253715636	3.63065631754811	3.6055690348333	1.95544345986485	2.33498497912107	1.05903685429694	2.36609012220106	2.15828577638308	0.738640298039288	2.0561873537862	5.89114359215286	1.63970349919403	4.04354960060084	3.32654205629242	0.250375146636888	2.00909119432094	0.567284271324167	2.03717600674042
ABCB4	4.33401863399061	4.55233697540269	4.21840872089585	4.04724502218723	4.39630263868177	5.50037916669004	3.98047293613956	1.49072846826394	4.3891813853376	3.00529485585284	1.20514303204822	2.86631233841428	1.94435105706614	4.5673299703775	4.51071854459361	4.38093026566398	2.72817867027212	1.73281299774861	4.77499696505485	3.51408151603526	4.24211072994407	3.79145599928182	3.84594023335355	4.81317403417694	3.58022714186828	5.65814018829008	6.69201283413796	3.59416140866237	5.12384949861106	3.50186052690441	5.69469722768558	6.29190464593037	4.1310633819856	4.6312596635939	3.66322222263687	3.84692694591828	2.54580509725686	4.66350040702132	3.49414471274613	4.49863027215372	3.16796496561409	7.30007199804702	2.88086632841875	4.11072640712689	4.77142947894589	2.65931037376523	2.71293603081239	4.41602751656383	4.35154895524936
ABCB5	2.24823976835771	0.905715533445872	0.960921829715704	4.99147340878352	0.727643101534834	3.62064069099374	5.07408989350463	4.06330422874316	1.64796214450372	3.36817784462735	1.88329989526346	0.727643101534834	0.727643101534834	2.66333200676434	3.33836425781482	1.98263877890105	0.727643101534834	2.34656168009496	2.59205254601028	3.26480182714529	3.95869983972387	3.32220423594997	3.34689914231811	3.63809009811934	2.08300351759646	4.2393065131928	5.41684496055867	2.15676778696518	3.89703642090773	3.76104984910391	3.42137573780445	4.72127859125433	1.76854359059626	4.33995858393398	1.9187256257193	1.93154255684209	1.33181273984984	3.11015096543483	1.01129665344608	2.04857253746803	2.73197841691958	5.2170854924259	1.15391352638185	4.1474734070944	4.1310525174822	1.24676361207123	2.18911893960008	-1.48534767894828	3.37134905687752
ABCB6	2.70898886692511	2.38440484642203	3.23399138988288	3.16557423833316	2.85662453821606	2.19377833545673	3.40551151139549	5.26668142081013	5.83819154396903	2.21563215818115	1.30430544352185	4.03204711244422	2.84206103290311	1.89379585055908	4.62640019234263	2.50643430023076	2.09458809298959	2.94211943589643	4.76847454584177	2.59629986537968	3.37715690917921	4.00938257235951	4.31515464199961	4.18069228365205	0.85840980006015	2.70402283715417	1.40685840850543	4.20936453065116	3.38214005134089	0.947789641653442	2.73803310437616	4.12450178301328	1.40685840850543	4.17169519907561	4.01991133078212	2.33243502498665	3.88943633355828	3.73346329254392	3.55182027208501	2.43375450846634	3.31640064950387	2.89025105170211	3.56100197729758	3.80404124466774	2.18975142288841	4.29204381244841	4.05527960867166	4.44993599310605	3.48770406749778
ABCB7	6.09675635424924	6.07638682984889	5.92640286052907	5.68428482929661	5.69563112292934	5.34096375677567	5.12027253959933	5.53575272524548	2.17500318556416	5.68830261282248	6.31804050138771	6.5312962333184	5.86579170108029	5.76406353962818	4.69413671226967	6.00009833429076	6.14601261007896	5.69011524127885	3.94801985401905	5.36959330812542	6.0247308911844	5.29781444761458	5.86534423398116	6.391284334242	5.77020539688011	5.38641713648992	3.94273041733043	6.25363862550935	6.04636686958933	6.26525001667131	6.13992347420012	4.89450511004128	6.56285594558522	6.26836914614174	6.22665508641895	5.80723415391761	5.73929429313966	6.38007666705771	5.80136634805195	6.24107249050141	6.09438360158477	5.2976801145705	6.06866792066357	6.21957769323121	5.45008218239874	5.56788609564298	5.85412242514877	5.2341421335716	5.46266916984336
ABCB8	6.2672051069148	7.0818288887054	6.5419565608795	6.71492215588865	6.91359948259895	6.96419254057845	7.01750849328964	6.26302748100468	8.00036041004663	5.99327322020027	7.47610537568402	6.81290569187229	6.98358262925176	7.07131930723485	6.71133907667688	5.75065047515046	6.5223329388177	7.17693805850765	7.430030808002	7.05445153324467	6.9041733715689	7.50448967200568	7.12917178567946	6.60166404771529	6.78478057582209	6.76438710927018	4.26748285492264	7.03859851456892	6.70032055265801	5.73121768897604	7.49889059633705	7.73864046374917	7.21305174873966	7.47464408627141	6.7340350830634	7.54567537208164	7.1748350076913	6.85334929607111	6.04859543811974	6.10886873468799	6.9178501208087	6.27884287249163	6.21577029937862	7.02243609315043	5.86886175255237	6.59058746744583	6.69219754774733	7.13070636196408	6.78688034771473
ABCB9	3.18851070452384	4.0964462673237	4.6101350388091	2.63977561482846	4.27516398818156	3.54486036795154	4.95836964295014	4.40717460603682	4.6101350388091	3.89804341515111	4.29538891426788	4.59037789950526	4.73300481822331	2.77477337008719	4.27674897819855	2.68601006651211	3.99286856396654	4.82440402797038	1.90621657220646	5.08911465482733	2.9437557290705	4.69723327812838	3.56426628060268	3.9976204005471	3.79385807072697	4.21618793649211	4.12526805443857	4.19584959707056	4.77977416532258	3.3636420440905	4.17615489821271	4.95638768227104	4.78807600698376	3.12297621087413	3.78958371989514	3.89885597836754	3.62379526118092	3.62863757396998	3.4875071975786	5.07325178410406	3.17907299472847	4.91686256501131	4.0429633436492	5.24771838996708	3.72330154062041	5.05307005889216	5.56892574771871	3.32957184023095	4.22021865892514
ABCC1	8.80011791968437	8.36509919781875	8.62797656831361	8.15546809103415	8.57876788889833	8.62391353532599	8.96003946213155	7.15521788930314	7.42695367948572	8.02962619376472	8.01267263069071	8.65737113988346	9.06572707040747	9.0838719519488	9.6373743487881	7.90546709618907	9.43520982674655	7.95940912127335	8.27926447415272	9.16679116229816	8.30881324916353	8.15442056594804	8.10781300280824	8.20462421544991	8.44141637300208	9.47227829505863	7.70561216773568	8.86215997515859	8.76071912534069	9.22743705684615	8.73625836031846	8.85260441150707	8.88031680535683	9.22162180049313	8.40530915599608	8.48928001685577	8.48428870095765	7.37952283573263	7.77917120985578	8.39014606413132	7.19813199877465	7.21573000688209	8.02237505457573	7.578543795845	7.8681889097318	8.06613212574061	9.12847970043335	9.31070431020044	8.871855495299
ABCC10	7.29732307241654	6.47772354396143	7.59078103796209	6.98327716176361	7.42798813719408	7.41608810806125	7.50229154770871	5.86205215190437	7.37546885678611	6.56651563887492	7.33899749210058	7.5823745210757	7.42115756364586	7.52058674507245	8.15690894834117	6.26387056956412	7.53751935814651	7.00533404283463	8.72306986984427	8.01705817883315	7.43674040441121	7.51581917634495	7.4488654780172	7.26949942947672	7.84111277281697	7.6861746354241	7.02438614491648	7.27553320824593	7.67181503939953	7.10527069354814	8.07957793881076	8.83471380126598	7.79576934423362	7.44383260779336	7.07049684974001	7.61974027573725	7.56398995210264	6.90268215463627	6.9987245696377	6.69135632173877	6.70906844810002	6.20406324229299	7.40019399366561	7.17528402342242	7.14009833638135	6.92366885391565	7.19339894352178	7.49419090818031	7.14260079653367
ABCC11	5.29061284266047	2.61227920122573	0.308705853185032	0.0282405505740763	2.69574364079925	3.34323485830925	1.42007942674182	1.59059863273096	1.04891006010563	4.23027772046269	1.30990875232797	2.92980130217898	2.27756915530412	2.1749946143961	2.92610175747332	2.02965184651237	2.79283959954355	1.82368403745446	5.09374333299072	4.55230255002163	2.74535654601555	3.08854606183629	3.54701882411072	3.74995410812405	1.00396114115437	5.05116880063194	4.87635323479055	1.93287881947852	4.24766367272419	4.32597710595963	4.49781961700492	5.99498419797558	0.300789241503489	1.72498974845091	2.72954958407777	2.65730142107538	2.63697153484113	1.63403408479226	2.61120473156487	3.11587141360814	1.05419692836943	5.8737098621716	2.24961503354618	4.30556661241978	3.92214040314587	2.10857770206955	2.10764905115803	1.31951786666317	2.9052654605909
ABCC12	2.27245113737193	0.621163344012668	0.695155204101085	0.381051549152667	0.381051549152667	0.381051549152667	2.84355165807874	2.13079520505296	1.52413777213183	2.81671031088698	1.81644003697746	0.381051549152667	0.381051549152667	2.78528227375398	0.381051549152667	0.381051549152667	4.39887449236203	2.39183632799122	2.69895664673669	2.53727662008467	2.20998020512429	1.94219369512666	3.11080879934697	2.84033087430508	2.04357208318929	3.7544906114636	3.70406623232639	1.0926084639415	3.57673271669124	2.15833872617783	3.24003433342577	5.07217642137359	1.93145948067239	4.46062329669273	1.54460416819557	1.81809402119716	1.03643147663286	2.51368276434412	1.68570291782868	1.4529191997963	-0.7616592225915	3.67213353226604	-0.593130638958095	3.30386449169737	3.65102705258726	-0.00815003003921202	1.71527867143022	1.62750668538113	1.98591572942057
ABCC13	3.82126230169724	2.42164987254584	0.863799447879154	3.01554203610261	4.86783745593605	2.38917653921735	2.93772289154395	2.00272991548869	1.5214528311935	3.00817716648306	1.75334380313857	0.614612867419514	2.75511927490242	5.13985431218562	3.18929186717985	0.614612867419514	4.23021666615281	2.2098206123321	7.24776641261546	3.93214255774427	2.89235744833627	3.41969617502923	3.04215532420989	2.97431600067735	3.67982170202127	4.72161090517604	7.99571125755685	2.02260796899566	4.77712274543479	3.20244297159046	4.75021444446397	5.41074066954651	3.81918599256497	5.16247709526754	1.56600166158295	2.77519582214925	1.02981962165854	2.70374902405294	3.01721064276894	2.58812206528665	2.6170568104398	7.07185204563311	0.567272411735958	3.80321661766135	3.17462372090863	0.755631212150483	2.90228014191061	3.38513049738328	2.83574972388937
ABCC2	5.91011101280945	5.351400418278	4.64842712205915	6.13774031611398	5.64154118807199	4.05844093858509	2.42045150893685	3.34450717993857	1.3207951256483	5.29435928917794	1.56291019276864	6.92380339852986	4.60060851647619	4.64973647986133	6.51194928483983	3.38452184247125	2.938548892531	2.03951310822387	4.40878583267168	5.78033363374668	4.07127320732758	5.26263419884514	4.24141448643	4.72995831976407	-0.516105770947171	5.80502891975496	6.02740272155971	3.2033708642866	6.59288733655681	5.66162619991781	5.31493947384631	7.18937693542697	5.52993608606517	6.43163349797168	3.553956185063	4.096337758331	2.60252650052276	5.92685879613132	5.10737628427336	3.60408281338135	3.51114786647369	6.30697300622942	-0.782787241514695	4.47693686776349	3.18437854692089	5.24910978926166	4.4080719519883	4.92941576061586	3.6723470652338
ABCC3	9.22786464207322	9.36713154204721	8.09915890259627	9.52405978297866	7.83016237404272	9.99660581231567	8.60634701355007	8.5504352597227	9.1613427360338	9.58650494101717	9.86752048623483	8.76908785994354	10.4500657295704	10.0435919789624	10.0904154262221	8.33134304052299	10.0799199996342	8.86645633080692	9.54947573395736	9.51009955384628	8.31454621426519	10.1319351035974	7.64400409564082	9.79163407119775	9.33480432892759	9.3718678977269	8.0660329110255	9.02056996108337	9.36384026367292	9.63818706645576	8.82852108423982	10.3177164335669	9.54482484098982	10.2965973225407	9.14322927177532	10.0876621722433	9.56544212890567	9.67215111096226	8.83972056107125	7.57281178236686	9.8289388449099	7.62911156345133	9.43636494419404	9.32226576670188	9.91608098339315	9.24618939581064	10.2813052466045	9.80617983261261	8.56023392301186
ABCC4	3.68029535106802	6.04961135008936	6.59429967014056	7.02893913332361	6.48472854702331	7.1945164027225	6.3195223694685	7.02940045531652	7.58152690450524	6.88063485668954	7.00408681913853	6.01964034783721	6.06480624514694	7.01916489208388	5.8697990988301	6.56151803182228	6.4304311723434	6.78173326735462	6.74766090843024	4.72594227107856	6.3896080882683	7.78638161006414	5.75761618984109	6.83962885708931	6.51109055030638	6.60290167908924	7.97016029435038	5.31551552673857	6.70017186082987	6.68336196623306	7.03368448447742	6.82560729305236	5.59944836182706	8.23946524943981	6.44077587440986	6.0879568112223	6.10046234868223	6.64093680077377	7.72498932740046	7.41715597312017	6.60973509740634	7.79745612745799	5.81613860182722	7.12140107606745	6.58097654264829	6.93019572016818	6.04734052451843	6.16511480641392	6.45544626901798
ABCC5	5.6279364920348	7.42147076265922	7.83593665889195	7.09565847259682	7.76515163342899	7.16595853614713	8.4409598652251	7.46733364786514	7.16797621609092	7.48585456729707	6.74158063066618	7.40102441102234	7.21421911753319	8.12285108840291	7.97845182078294	6.66282968587752	8.13614521100667	7.38014816734653	7.72194240531365	8.09548318436891	7.64503860276454	7.26135331402623	7.32144381902098	7.02802209731244	6.75857779394524	8.65180966762119	6.42035358154951	7.4471665160006	7.30340522896641	7.31179852365059	7.6395949630624	8.01006388430989	8.07190497392086	7.7904157823422	7.03377296732817	7.5522503259141	7.09165382921681	6.83727017943389	7.03058083944972	7.296647750353	7.15305053274722	7.42536253893162	7.05180838557626	7.28582149345289	7.51961278691067	7.32688953134832	7.50683710814866	6.63835264894344	7.13064439695939
ABCC6	6.83292221331279	5.55407925854548	5.20945782483748	4.66471428371283	5.57779808446013	5.0748515453779	5.05770995444742	2.43495558227545	5.08798850143551	6.22769800923637	5.82111720289754	5.31543332071116	6.33805982785204	5.59069354537314	7.99701585206226	5.19821726700335	6.89317666196149	6.30433503058611	5.96455428107009	6.96667367565437	4.79479402196838	6.67658217173572	4.33598852721501	6.19185987557429	6.04206858590027	6.25140165829891	3.67571357431979	5.9058325336519	4.94983752454277	6.3244706707929	6.75156812189309	7.44012851017222	4.03523471383085	5.12331883662453	6.80057152624192	4.98332138981429	4.43754894144951	5.74330865445054	5.81567449761434	6.16550295613339	4.28838390967748	6.30039845136632	5.22089521011876	4.81643036937147	4.89723857304614	5.27054633879821	4.99366739630179	7.02651997796044	4.6754674966666
ABCC6P1	5.79090374975504	4.72393533576793	4.52340168641299	4.20266582844792	4.90395791944338	3.60134607678589	3.34917191187967	2.79637199788898	0.934353340801949	4.61096070457965	1.13736220407129	4.57292803941136	5.25002335430444	4.22244134065839	6.13518314477896	5.1909287299732	5.50143756221928	3.67002405090118	4.50856325054567	5.03673964453877	3.24312669141307	5.78768349746791	2.85196538220841	4.73538896184628	5.41817477167066	5.34053812559115	5.50091158734158	4.79549163729408	4.44121250837204	5.25682648496028	5.02328644672495	5.09537006605233	4.31110400433497	5.23081812932759	4.79718108004875	3.44265062223417	2.5198084188077	4.65554823651184	4.48091836413598	5.04400487372891	2.77539558323899	6.06167634266188	3.38262330884104	2.4813775865671	4.13742134192675	3.55713385482636	3.42302005030193	4.46689351444651	3.674223489569
ABCC6P2	3.90815359230512	3.00782852021406	3.556564373657	2.46926588165541	4.03805097553633	2.87319106612204	2.38362104118667	3.25282586919904	0.720126684441584	3.94397547348177	0.932038017976095	2.56541393954752	3.51613487253447	2.8950364061537	5.04839746786307	4.18893665139237	-0.10858029114201	1.35105071572364	3.4242178295517	2.23852113716232	3.29183236695407	4.89062111717402	0.3517146265466	2.95979927919547	2.42090169732122	3.83701012469556	2.68710729187354	4.23940373083053	2.51682252228371	5.55350139954554	3.46091177409535	0.411684440730542	2.39596625031128	3.62382232350725	4.76983632910099	1.24907712976383	2.6195139466155	3.88047215767316	3.40543134204235	4.03892134221352	1.20264562647209	1.02296512257537	2.49749236554959	0.647716735927944	2.73440146464052	3.18578169431349	1.96694236803944	3.83787497130522	2.823217905784
ABCC8	1.08865035825481	3.48042013544985	0.991756972587266	2.42749590081466	2.75688059600933	2.9409579415015	2.53745401697373	2.78421823155829	0.41289042757737	1.5846568851943	0.674648699234236	5.23187643840624	-0.628506453753139	1.55423757987269	2.98223032577102	2.57810496272621	1.85870754569209	1.19937380876993	2.95335099220209	4.16481070586259	2.44785293792298	2.94849733068919	3.06088882588922	3.66158628544763	1.0851823183368	3.44654593151286	3.47529471784476	2.13419921887969	4.17596418260691	0.841077744820283	3.28945909799196	4.70643004810403	3.70345842084964	3.82113199072338	1.69002846604861	2.38336155727997	2.04786253794894	2.599672240249	1.08093823465339	1.96123312428122	1.26697717261775	3.88208394084539	-0.611313937364995	2.69944807842934	2.52036371210772	1.7610571754371	1.34139847145462	-0.658617255679033	2.35394971112085
ABCD1	5.25794777244332	5.40434600625629	5.68332482181384	4.34910327341049	6.15299891878847	5.63878760438546	4.40736007029821	3.36413253635244	5.33589475655303	3.85893012713065	3.43853347774813	6.52269638727933	4.66944803612014	6.27738006937606	6.10469939773699	4.29135811207418	6.06455146294335	4.92696713396613	6.71163799332524	5.66118859476358	5.34291758119413	4.85805531383616	5.18631146924198	5.50052498297293	5.27610627908159	5.96977450576451	0.791168035979855	5.78375953871339	5.73296425034559	4.36289224664957	5.81965086102592	4.44957182249138	5.86993294134804	5.25018911460546	5.7889417140881	5.40298477011646	5.84768700605561	5.16342612843388	3.75933591139251	5.27667310138467	4.96301017000393	1.54054510254161	5.59994843440035	5.23647256880811	4.65066268174076	6.71612139998606	5.64560696025243	4.33533961632653	5.23647256880811
ABCD1P2	1.16574075770993	0.077473971279745	0.134190010765384	-0.0807696083234802	-0.0807696083234802	-0.0807696083234802	0.427717347270274	1.07431736826003	0.677815234479179	1.52579947402911	0.865210627953917	-0.0807696083234802	-0.0807696083234802	1.50371763552387	-0.0807696083234802	-0.0761059386175124	-0.0807696083234802	1.24611660216684	2.11165250028239	2.23147919970237	0.191625576191969	0.708757996910496	1.30841103487037	1.52106860990296	0.245019299873388	0.629353979706342	-0.0642060869395091	0.933143566380645	2.29529833855283	0.350579984964039	1.22807517600998	0.262409208079917	0.666262933750321	-0.0323959514162676	-0.0857894302472917	0.605391752603042	0.00389535231623854	1.01438558098121	0.731157963202339	0.02425151691551	0.426176622096125	0.0982478522353886	1.75696922838074	0.0393411903396482	2.06641851102369	0.374860227205036	-0.080365582396813	-0.0857894302472917	-0.0642060869395091
ABCD1P3	1.2580973283494	0.107674920034346	0.167630257777569	-0.0596066346519887	-0.0596066346519887	-0.0596066346519887	0.484603699926956	1.16349406546963	0.742304268676241	1.63872055486675	0.940402623377964	-0.0596066346519887	-0.0596066346519887	1.61537752708168	-0.0596066346519887	-0.0546766026032076	-0.0596066346519887	1.34306378483181	-0.0596066346519887	2.20267196654946	0.196001075832991	1.11825442670924	1.0611276433089	0.995785875419007	0.237202778840253	1.42740702886764	0.240572421397562	0.00271299342291486	0.418196144220424	1.07277752318784	0.280265023276242	-0.00555574236833483	1.42740702886764	0.0231330342103444	-0.0180684798561027	0.744347854197503	0.0511375151687157	0.174844546794634	-0.0180684798561027	0.230435292758546	0.0550848121974411	0.0629387210061788	0.0271754470158331	0.188991171717759	0.202969377068864	0.337395590977213	-0.0138831233594206	-0.0180684798561027	0.349722797418721
ABCD1P4	1.03404849346464	0.0622583894647559	0.112940292341992	1.51492659178966	-0.0832932720592741	-0.0832932720592741	0.37816768816261	0.955558263485922	0.596683846987065	1.35679642460663	0.764660548586754	-0.0832932720592741	-0.0832932720592741	1.33700279826081	-0.0832932720592741	-0.0791128712498779	-0.0832932720592741	1.1060954578527	-0.0832932720592741	0.744007147889516	0.121518952892153	0.517302412532126	0.545021317179383	1.13407178197544	0.401777004791165	0.256505287879445	0.401777004791165	0.0620252276896779	0.411701901440026	0.517302412532126	0.0253246566566319	0.6212409753929	0.911424144391373	0.080087933477211	2.35597673221092	0.0253246566566319	0.121518952892153	0.304536393446673	0.0191326623636441	0.150518746951784	0.12735875188992	0.0620252276896779	0.0860684507978432	0.484393652541068	0.563258710336906	0.545021317179383	0.0253246566566319	0.0191326623636441	0.0498776572154891
ABCD1P5	1.11581831976806	0.113379298384634	0.165736184608892	-0.0455778792721258	-0.0455778792721258	-0.0455778792721258	0.434077515114595	1.03423338526387	0.66120930604752	1.4512915223657	0.835808975356131	-0.0455778792721258	-0.0455778792721258	1.43071747500385	-0.0455778792721258	-0.0412326540596582	-0.0455778792721258	1.19228372334238	-0.0455778792721258	1.29980661738418	0.06969453333286	-0.0299160326681664	0.114614179144409	-0.0238919052872801	0.342354701328969	0.206277230089609	1.37241742421785	0.970117929152684	0.775653967422092	0.454748178943734	0.399485626731739	0.356819179852311	0.838185146736495	0.0293867218805756	1.63518182783523	-0.0238919052872801	1.38029586981558	0.626903679091345	-0.0299160326681664	0.097908133857696	0.0753760135437058	-4.54429327730356e-06	0.0352051054963158	0.114614179144409	0.288231347888262	0.970117929152684	1.60333760020447	-0.0299160326681664	-4.54429327730356e-06
ABCD2	1.94973366469562	2.89734933747745	4.2804515804961	2.58067068504163	2.80048453916411	3.40638573341752	3.33570593653387	1.84675040968456	1.37588855131987	2.37319569947504	5.05570249493322	0.483723283471495	0.483723283471495	4.09496044312339	3.95758374403588	3.23519455971552	3.43812943502086	2.04625462415552	0.483723283471495	2.55930718296374	3.57343393612685	0.337626891894542	1.92638534050873	3.5348107884881	-0.463931948241837	3.37506708486138	5.89202738472746	2.42743571116477	4.18613652645607	3.13967693846406	4.69220098358415	5.16093902474847	2.35323768208474	4.62042490347671	1.85421115694926	3.01641025115363	0.35865204861237	3.06166150764561	3.77540756238706	3.59375145938564	2.52638516581106	6.37158822177317	2.54541373856399	2.0920837363733	2.28869853821583	0.658495252122661	2.38229742892334	2.60840230275676	3.553387408048
ABCD3	6.99413181085693	7.33001513929662	7.12136572405478	6.93422457276148	7.42448102089487	7.25660415614575	6.65142180349644	7.50921491344118	6.44164158585755	7.80196961268029	6.85133678581146	7.74956778501208	6.70347406364517	6.88115335628711	7.45916007672318	7.88715253048933	7.11495349590565	6.15741642117061	5.35112582892155	7.45348762551341	7.15436879046995	7.06050064411784	5.69758504779764	6.61919514341302	8.01580613675441	6.65348663005772	7.46198355096088	7.16086159735637	7.4787272031271	7.77979545669196	7.06413116877939	6.36256863073852	7.29222604747807	7.47174945713179	8.00582357018524	7.29351117910222	6.40182012636334	7.24523741521102	6.69555152064919	7.42964703271849	7.63707105056602	8.13245128895262	7.50433484757912	6.15404142629199	6.9570150487226	7.08995790300869	7.51520300286123	7.76542900026871	7.02699235157665
ABCD4	6.79023294213521	6.71031381831085	6.61744585614681	6.70893111382191	6.62433935032495	6.93682459021128	6.37229893807907	5.15368799014399	6.38080274074565	6.38723325235311	7.14505689724522	6.49210939332845	7.1345586159992	6.46192276318845	6.83676757813495	5.81763031202366	6.79771289110553	6.2634426463321	7.94136470696351	6.72559153173307	6.51005304831496	6.21594363676156	7.53236668709209	6.77963640787354	4.81539264691297	7.11909972655236	4.18257729316717	6.35920224267188	6.49871580644537	5.94555832842711	6.09315049022187	7.35784409100249	6.3908505749839	6.88127918809465	6.52223437955884	6.46040028090322	6.7909656782743	6.88147457118148	6.13793813636131	6.2812951995479	6.36239251229186	5.70274624371108	6.51085119694359	7.42244396246296	6.64426153260155	7.1328489272372	6.98240906565724	6.66748561650476	6.88476282222493
ABCE1	6.41460862128689	7.34111175868796	7.16944561030626	7.65935220501968	7.88622188213378	7.19941656019023	7.03523568860437	7.90362759977067	7.5606992254852	7.83951486801768	6.92570347795723	7.91613488533149	6.91102777186017	6.71683420341063	6.37036736927161	7.64368604263481	6.56984118437302	7.09230045172377	5.03720957833484	7.14883770654574	7.07068767699092	7.37547874844237	7.5028719540423	8.03833950403442	7.10756521293078	5.88736577217515	6.70265817662301	7.08865334433809	7.10699644645585	7.98988814709715	6.64587813511512	4.70161271501299	7.13385559057195	7.04152508389317	7.82542052377528	6.92170526497736	7.67732140782678	8.0901042132469	8.12313953349063	7.99898493893191	7.4794000698081	7.65490838739718	8.14693229635767	6.81999712943784	7.07068767699092	7.35222799146434	7.67040036045081	8.08214578029903	6.9920498646895
ABCF1	7.34538950562428	7.1743496091858	8.04667090527077	7.88639563072603	8.07301379734041	7.23961107282309	8.20279968890813	6.34462936306372	7.5363044242873	7.53848779517251	7.41008898035081	7.72141186631831	7.73699938766698	6.43680414888112	7.81928510860007	6.65749266119686	7.24720278338294	5.91846755939362	7.88767200565846	8.08778803810894	7.16313043215192	6.80183513238642	8.08663899769452	7.78068433599735	7.95924165020969	7.99153715240682	6.3937179786863	7.63642216775619	7.26723033772857	7.71717614301416	7.25612806571546	8.56696842760936	7.14780410102336	7.17871398887679	7.57407719854084	7.67055321735036	8.15913153371608	7.14658993735191	7.04520320136453	7.16168463094349	7.50939510743167	6.81050954118122	7.51151578039088	6.88693300962322	6.94204901494512	7.20474858781916	7.16846702796088	8.17865094059589	7.53248347386922
ABCF2	6.30681312903707	6.28310290370539	6.43898214504127	6.89292254570922	7.14151001994998	6.78544376565735	7.15254711010896	5.36120315505341	6.81912840854185	6.1025415704375	5.7529595525938	6.47315702834081	6.57364289918193	5.86310584847014	6.59269873064374	6.18656915344571	4.73886104416692	7.46304642789758	6.9613409406658	6.54504290235543	6.67322476723635	6.72087476188386	6.83344357794849	6.87609083024717	6.95324377370505	6.61889594552135	4.7022161082519	7.33628652266947	6.43361989286948	6.12969987910787	6.81283123824776	6.18716171963553	6.90650460824509	6.72347947245802	6.83846833769823	6.91814385470207	7.17091805063603	7.15640515606619	6.29825909458564	6.45064466641024	7.04358067072816	5.06863409960979	6.48419094626135	5.36376640062251	5.61521995860458	6.32904237700807	6.81067276496198	6.75381793114764	5.8787934494133
ABCF2P1	1.60823669230785	0.270871120008759	0.331059807081374	0.0409656161489562	0.0409656161489562	0.0409656161489562	0.715762130044459	1.49814014798955	0.994754782556331	2.06094821977125	1.2303720610014	0.0409656161489562	0.0409656161489562	2.03318412912209	0.0409656161489562	0.0468293737542718	0.0409656161489562	1.71142457551935	0.0409656161489562	0.71304168563131	0.335138083426571	1.90614205972612	-0.111809747756889	0.529183024686686	0.0667375741221059	1.62991338624099	1.47248351361477	0.258878949074251	1.6369090334743	0.13433293877366	-0.0120449157368531	2.94578625443116	1.14377695278885	3.0931668832755	-0.212397592004836	1.27298951486095	0.137457364100453	1.74829536774641	0.195287737726931	0.183346713461325	0.189332379544833	1.7648335063627	1.28950553819915	0.384205453755889	0.654221491565235	0.490542671313501	-0.204026162905389	1.87094610093068	0.642095808224654
ABCF2P2	1.23359295843423	0.140760230904066	0.189943616825195	-0.0471078165927606	-0.0471078165927606	-0.0471078165927606	0.504304400143545	1.14362720089482	0.732284174500433	1.60352768951277	0.927147610206397	-0.0471078165927606	-0.0471078165927606	1.58084017045292	-0.0471078165927606	-0.042316227553748	-0.0471078165927606	1.31791328056143	-0.0471078165927606	0.19538432709459	0.317263834035682	1.36242275656339	0.152671737975327	0.511027324436735	0.40310647848645	0.453448534410336	0.0407836988568124	0.108822260882821	0.152671737975327	0.506669306710353	0.604113064572017	0.393785890262583	0.928039190363059	0.069474745491884	0.0115848238300764	0.816151516580655	0.502299745939834	1.47294680629949	0.0115848238300764	0.374986554357899	0.114368385119912	0.19538432709459	0.0808132079110953	2.33642252303895	0.119894381503552	0.511027324436735	0.0233267903416106	2.57585251448359	0.536939999186832
ABCF3	6.49434282317864	5.99337926977138	6.59902627561443	6.9700079332302	7.06452913093247	6.3849992455053	6.74882475554036	4.06708612007345	6.58103578163766	6.65637727240233	5.5220068777669	7.43764400494219	6.24759403200852	5.95736005489848	6.25704756124112	5.72409970924542	6.74750551047349	6.7701839007079	7.98381488958284	6.95527686608359	6.35840345049487	6.57362791537753	7.16641427475946	6.8492274257211	7.32758999794469	6.49402215583402	6.13547060473533	6.5024015729163	6.31203127104311	7.56405282383993	5.91270102658718	6.34714948799768	6.60279652225631	6.61434899366088	6.63906994066921	5.99618616857325	6.4514197132346	6.15563456357678	6.40495123373377	5.55118610268815	6.35285891083376	6.27279727933248	6.10518777871323	6.42334225154085	6.66057458979945	6.80477540466186	6.9547143593708	6.65080588898676	6.66483064243932
ABCG1	7.13332935581163	6.76515097628859	6.22466526391678	5.95479206782652	5.97491393389418	6.02742738957434	5.4466812262472	5.73081588676151	6.6018615475144	7.44698359659104	3.77295970332932	6.94369246034585	6.21934645326883	5.60295838830685	6.98147754732438	6.79877002310981	6.44060370214655	7.89005275690464	6.69431764310819	4.93646023077822	6.14990642535129	6.82890904094067	5.35302612606526	6.60321385449725	4.42262579679081	6.6784493845047	6.44086334625184	6.13760061088958	5.6630489652929	7.42093721905458	5.87334282030757	7.41475094322746	6.29729024932837	6.85859385623367	7.03783787271264	6.08594339318189	7.65879492455831	7.00431506036176	6.39737827662016	5.60027974945022	6.56068541945033	5.06915633390735	6.9305890756649	6.01910681483333	6.70706330402626	5.47248401251196	6.23667972599678	5.41998278039581	6.36990891189571
ABCG2	3.43744321062795	3.55739255693837	5.73250489729983	3.43684136018896	1.9658803434146	3.56407949415998	1.43446794957127	2.78255470293649	4.93770314487051	3.43744321062795	0.977737777901041	3.49592835217624	3.02626241549175	4.01745786977178	4.38608022684294	3.9246683809106	2.03933872380108	1.44489609603125	5.55453043112701	3.800218304325	3.83397326810079	3.03017218634848	2.30643086382535	2.55521594953281	3.21238230149427	4.66651227252878	6.46305799516376	2.86670983319947	3.94929588387434	4.06800603806322	4.77092474508617	5.47878750721312	2.90603705254267	6.06197639655409	1.43908580734988	1.95897578637426	1.44446299448344	1.96752238788147	2.90258027162096	2.89911602501926	3.72765758929525	6.58839889867534	3.8054009459499	4.22680837067712	3.67614773514894	5.28007556549987	1.8216013043141	1.600853049201	3.75204151321935
ABCG4	1.48405073601929	0.256163050659072	2.79494874081132	0.0176901527072097	2.07658469183691	3.06142487115935	4.95800239090153	2.83232608088453	0.908780967930019	1.90488703897262	1.13157132216087	0.0176901527072097	3.3895968414652	3.17526304650846	0.0176901527072097	1.22442880265883	2.14683685382519	3.12740033671347	0.0176901527072097	3.43337188117566	2.70254521864386	0.550899376410905	2.55804900320992	2.97469510743055	1.12040904980608	3.584197407221	1.88528241482776	1.7367039160686	4.34570348287603	1.83161042590192	3.00967441437995	5.17072207147687	1.61148698259507	-0.480153782880619	1.88227387802116	1.48637945776889	0.78209134381074	2.37877305204463	3.01286633594944	-0.0836723854360302	1.57013801299056	3.208076586521	1.18081381123448	4.78507037166139	1.58154453035349	1.6307728486696	1.90096611346793	-0.526317732327502	2.77365104939339
ABCG5	1.7001339338426	0.483198510064764	2.66112417786157	0.241276437815893	0.241276437815893	2.01971203750197	3.10070427061595	1.59569609261677	1.12780771138032	2.55547511625141	1.34945808988272	3.07439292453484	4.93886093223233	3.42887232568153	3.35301646660132	1.44184043637258	0.241276437815893	1.79394044454381	3.27770361012059	3.04170325765954	0.691346929454111	1.96953246960003	3.08803942165024	3.12043879276983	-0.204697689117458	3.76844420413707	5.20638333510119	1.45518460000298	3.61825659170157	3.08653235551384	2.81310871979215	4.24031865367544	0.840164667624501	4.08641769557083	-0.562591605496228	2.54064628093434	1.83861422172248	2.02749866904028	2.53452108524197	0.53188432658185	2.48742345064454	3.75981946139824	1.44554508836131	2.01786762163741	1.69224082486892	2.22077243334329	3.32562908713097	3.22334902358314	1.08359104516988
ABCG8	1.41335826247178	0.238483315769383	1.41132609201599	0.00492270426450182	0.00492270426450182	2.68625211094112	1.91322383518423	1.31253006670525	0.860813133968315	1.81757044602979	3.90278673591644	3.30068891381881	3.62973960061768	3.28534485395478	0.00492270426450182	0.0101845946206105	0.00492270426450182	1.50392257435473	1.733378403246	2.27107555149314	2.11532739635869	0.821316779567846	1.29412458532655	3.33986466117519	0.0149841306983266	2.88657462883559	2.34229227801093	0.107505311444666	2.80938840966823	1.4292332202826	1.30069620606881	3.89424044047615	2.58920168427617	-0.30934845295625	0.682526445751312	1.43223020141301	-0.231790728860614	2.74671238854121	2.38557313688601	0.75358302857563	2.88327885811768	1.91956830840972	-0.289567414592333	3.20672684795486	1.05475355509961	2.27860727870099	3.06253754053779	1.7471606772007	1.58818814817394
ABHD1	5.13362470946842	3.99337485849713	3.96436690607873	4.04389909183312	3.51391188768907	3.64458507309217	3.55830040012039	3.01383935586185	5.60923762137441	4.55514053899059	4.73158170553291	4.25977984448662	3.82846700651455	4.24633250826361	4.74256362862384	3.01383935586185	0.351391145948771	2.74307901118292	3.16059157558806	2.64698082698751	3.64839722899975	3.75641058135136	4.08459033764615	4.19457880068135	3.99260963888318	4.68109603003682	3.46375486021674	3.25572592071618	2.91456867320013	2.00320466948659	4.11489862494203	4.71605542838058	5.16430602001658	3.91778044579253	3.67591007004108	4.07914842130485	4.55476795402816	2.67404436619011	3.48095972789589	5.22733045711913	3.94955328580736	4.12820546191952	3.53944898070464	4.77546745589014	2.49612927344425	3.47858094303958	3.62089521239668	1.43478240873312	3.02402443037789
ABHD10	5.3338162321269	5.19472556318788	5.22013342909961	5.22940783707785	5.60198562588028	5.24284905902144	4.55007125292481	6.21298929944962	4.81947783264767	6.12924351731425	1.8400631226501	5.62743156925012	5.72113445748509	4.1432760933669	5.42692008134053	5.5963615865633	4.63053253048361	3.71702588480797	4.67774664530357	4.05625642948356	4.43090416893742	4.71486402953057	5.21453350292833	5.95028500027608	4.23301845338408	4.26631609774069	5.68547408925269	5.7595987391605	4.45605446175191	5.1358157975197	4.68604594734169	3.5460150762248	4.07392130626602	3.79832079050156	5.51442286683569	5.46229900834837	4.62043626144736	5.67101886720142	5.28975810498388	6.08268372806228	5.99643923457466	4.72767408401635	5.5879543904013	4.5551029501994	5.10707064678901	5.22770708753282	6.19298686574112	5.22770708753282	4.70319008091772
ABHD11	6.95621836059447	6.77014747528805	6.42916060195107	6.14549919310736	7.3336352445559	6.51645897559682	5.92565184314474	5.8138491184493	7.04834432713068	5.26161283614358	6.97306531739779	6.81249970019887	7.78314138252854	6.14226917600896	7.81767886085862	5.81497893547315	7.53394462338802	5.33810907294529	6.40612828463526	6.84898776266974	6.28896752603494	7.22867592871094	6.54706864277152	6.77596529000392	6.17759939476751	7.02153917087707	0.832920377661158	7.74971270200611	5.52474642027267	7.2424120047674	7.10385710787862	7.19604677405856	6.29884223683204	7.19704467249863	7.78594377386788	7.90298735837367	8.12067619952361	6.90704050008471	6.59408744423074	6.15010643302402	6.8960289511817	3.5935518277901	7.45112904928354	5.9373148959869	7.79752919889302	6.75773617808368	5.83842512367175	7.10569104240127	5.8484900687218
ABHD12	8.06120202845493	6.30653187970776	6.55133724114202	8.02079253068728	7.24676607672109	7.91864618268157	6.47525938694495	6.74211655949991	6.45391999147114	6.65727452061338	4.86345497651826	7.12343613340248	7.1054844147855	6.08731026832087	7.78258497940163	7.16209012327931	7.1024453573722	8.00978411903084	6.93602690047814	7.21401774129795	6.68972533585366	7.01549834470292	6.92598506865135	7.71940902742497	6.3568864740687	7.24493213073038	4.83029388931696	7.4926713509753	6.76761972106728	8.14716534001726	7.51579030570219	6.42249398732608	6.81176414562282	6.04712462588511	7.28604690975549	6.81999804508214	7.6718341870857	7.91076016785654	7.12864775771378	6.96880507975961	7.73955580423601	3.18034433265571	6.48226878604465	5.2071149688427	7.39094416874492	7.23268974362558	7.39062541809356	7.71439791889239	7.06745807940602
ABHD12B	5.83613511641111	3.53268522416909	1.25183093872781	1.88001788667092	6.93692966567276	4.02582099210919	2.31607787314165	3.32743655427602	4.59008922012564	1.6730559196801	3.14816896221777	6.64091324916128	3.30413105239244	2.90257919056971	2.96055329050571	4.84833462411352	5.4017001731389	1.33781595791152	4.23561800840517	2.85917058995887	3.58616927844737	3.13583592185183	8.53088037940074	3.98864698071161	5.70728039847704	2.73853487418373	5.52821231014887	1.05490986859003	4.03113991787948	4.32386079205558	5.25840914262314	7.22451297790087	5.28517438706574	2.53212984520436	1.79684625467057	4.14020145717862	4.76019316008216	3.59586820941712	2.34977025549686	2.83695170804497	5.48769062935861	6.33087176851664	4.54946145114764	3.75354236034817	4.38399211396097	3.00507776808244	2.9631964520079	0.542128289577541	2.7003524662045
ABHD13	6.00600632790626	5.76415720368051	7.24860621521233	5.95855014739414	6.22197899366002	6.15484783366877	5.99241075696212	6.42790734427073	5.22504419741661	7.4420906063394	6.25318653089787	6.62883856384622	5.31559951915173	7.21983864704748	5.78440285525229	6.26612302983777	7.07193909755447	5.88263082972426	2.49348044289646	3.68326473351403	5.64728268937227	7.09299145023196	7.37134023092412	6.45759355565779	5.92388522949097	6.34834171549689	6.27924590470255	5.65798084747487	4.55861935845068	5.046082686633	6.14983745264924	4.40267771475635	6.70928228318064	6.90211008911742	6.24577172500444	6.35380266603062	6.29165267265837	6.96865977821698	7.50452214046538	7.22840219067357	6.67743083176285	6.3294924405489	6.62636692146016	6.49609134913786	7.47018433348871	7.06819630788229	5.39778965645032	5.84643347346018	5.44622153694329
ABHD14A	3.79697840998711	3.96896538679964	2.75056700758326	3.92579943873919	4.28397465068212	3.27975938976342	3.15063767563605	0.182175722261688	3.80026599598852	1.39333631058995	2.31510759394024	3.47355314094552	3.54960025117045	3.21175736829697	3.49874395438008	3.59700163734341	1.82716373416712	3.61557051398309	2.20556278363751	3.89429506331647	4.09041649647675	4.060018791392	4.59359378337265	2.04990976318583	3.20048237800235	3.01678829968756	1.01924697732254	3.74891009709149	1.36098333626421	1.13297903434376	2.78157444006704	2.06463091460168	1.58778598125255	2.36153170106762	3.41389490951755	4.03792009655925	3.96900375023701	1.3201595809958	3.04197785102835	2.1539752788409	4.01379269969629	3.03326463201163	3.25982152980362	2.28591794767857	3.98523714168109	4.19768578727122	3.3891536491436	2.99453296947312	2.28952135544294
ABHD14A-ACY1	2.62209088281024	1.74704257960038	1.69994225818138	2.08367839285221	-0.453834020804941	2.24136872468813	1.32268242817913	0.751662042450637	0.335219767986972	2.62209088281024	0.532498844495232	1.87578193750382	2.44182083474266	1.19429495898203	1.37438332273428	-0.448983032433525	-0.453834020804941	1.99499665321859	1.82664783674867	0.978635272764999	0.599333594804008	0.956114312310759	0.942457792121255	1.26618473841613	0.942457792121255	0.559750477315341	0.49562937435319	0.565461104395978	0.599333594804008	0.978635272764999	0.759278344229595	0.643473266851382	1.49902286163746	0.5540190498836	1.75852171466611	0.648912180036858	0.960643127387922	0.638018476294341	0.453532784107221	1.74144451460956	1.25099764496911	0.453532784107221	2.63560925836968	0.659735204983003	0.794534468475617	1.9836893647895	1.21632189074703	2.66913662361452	0.565461104395978
ABHD14B	7.11084908087361	6.89290494852877	6.43582514511222	6.69533738850981	7.06456102222132	6.76899731618022	5.73139274933922	7.57995949678912	6.82088869198273	6.65521334825194	7.1092359066024	6.77893825418612	7.1415496040354	5.73488979480193	6.57770331957831	7.23917771187729	7.1602618712165	8.22738791331918	4.27753624534294	7.2719255994808	6.39355585087205	7.65354992357974	7.26162425828651	7.10070689908142	6.29289364723115	5.67009905071848	5.12001603574624	6.87428345604912	6.31374744885765	6.61229481942016	5.23416936102934	4.90069973724898	6.47553159411686	5.74861670624757	6.98247599176066	7.1163455746575	7.09961446946222	6.69019588461757	7.18803285306235	6.47545506112397	7.73705740958719	4.34681651693042	6.89243788208916	6.05186973108239	6.4800403529032	7.14899325480904	6.26347831226545	8.28717691373233	6.56945374676271
ABHD15	5.39416454913509	5.35008020185552	5.14369559505448	6.59982592275639	6.19690819807765	5.07762967699775	5.11323828920029	4.44716624059539	5.31497377988938	5.20387963849227	4.83194308508233	5.97138606897547	4.32054059237904	5.25744898542073	4.23584239136433	4.97899088316694	5.0241806067657	6.96999699731581	5.33274536198924	5.20643670631221	6.32327131363353	5.39733777527756	5.01798762689082	6.01001143172468	5.72856962699651	5.68948136012392	4.01678103254148	5.57467397397666	4.70304485591432	6.06716027950022	5.0935974611131	4.07493636553995	5.71009894972222	6.23610803368045	4.99704913297814	5.65829433087407	5.58440711861277	4.99608934585358	5.28378844975765	5.71409540557698	6.24886995803019	1.85568529739928	5.82404697693475	3.04498816349975	5.62421995173357	5.68319570800364	5.80123307771526	4.18956655919432	5.3520004879253
ABHD16A	7.8774856908072	6.08359112852825	6.70402207414689	6.29537956800993	6.494840588921	6.34844660142387	6.96796592154501	6.06341845730553	6.19107307268041	6.54293744490427	5.86913263441865	6.94383608984328	6.79776736255501	5.39590324663309	7.37948449000634	5.53379473746197	7.05111345403804	6.51057642587018	7.3702472896604	7.42347671685992	6.83865342313412	6.87270545098246	7.71510586245145	6.82499281796643	6.76316459225103	6.94876272101326	5.61475655496346	7.15697528139061	5.94658911901035	7.54747736923063	6.43638655695015	6.82300366257009	7.26372642199207	5.68058730149955	7.30710100217484	6.76882623363386	7.46194864719006	6.98565290263222	6.70776806664695	5.93288773683719	7.22694515936365	3.96351663528228	7.27903159683982	6.73782998640922	6.88562244326183	6.91190980395785	5.50604378090689	6.66641432411581	6.53073927860077
ABHD16B	1.04516762943674	0.121188086717332	0.135330935313821	-0.0883104310892377	-0.0883104310892377	-0.0883104310892377	0.437781560875031	0.964023307910762	0.600491423301777	1.37046873333919	0.772705530453443	-0.0883104310892377	-0.0883104310892377	1.35041822553498	-0.0883104310892377	-0.0840757770855146	-0.0883104310892377	1.11805180222531	-0.0883104310892377	0.443625768384902	0.341949751175435	0.145734306775319	0.220528075334734	0.160904925433719	0.79663122294977	0.145734306775319	0.213166531494559	0.328018574924601	0.145734306775319	0.802232184879747	0.145734306775319	0.183459248151193	0.168448879598907	0.278530649802599	0.145734306775319	0.145734306775319	0.443625768384902	0.383203232520488	0.145734306775319	0.383203232520488	0.285670236153963	0.168448879598907	0.271365058268144	0.423675263825072	0.32101770993199	0.802232184879747	0.183459248151193	0.145734306775319	0.145734306775319
ABHD17A	6.28501460809788	6.61201140964726	6.8965625570016	7.11987932727397	6.46737523766942	6.55201960839925	7.58233916504762	6.29394322852844	8.45584870830692	6.02853704235151	7.57986330352066	6.61163697041853	7.10639012127509	8.23316452880432	7.63698580349834	6.06097925466499	6.30596755058579	7.00294023277191	8.1854493077803	6.31909183517787	6.88619390691517	7.45876285609131	6.8354558941261	6.90600439256748	7.10292485640501	7.00123815739325	6.04329973865285	7.17827574799833	7.11777798240186	7.09875108781265	8.0844354463796	7.5634594212809	6.39689645114983	6.80754052625678	7.31481688443216	7.44926129177782	8.00365468706865	6.50636355662232	6.68863020974283	6.8501971197696	6.69237727186542	5.03643605176613	6.74196255502861	6.81469548433676	6.85786876193136	7.27967741702485	6.55326673676929	7.67027476511369	7.13227940334019
ABHD17AP1	4.21575483684532	1.94913627155118	3.66692290144174	3.56097635681729	3.28296291636186	2.70184760539484	2.89955132042905	2.61169125795125	5.07363096606237	1.68737829248205	2.23643964898327	3.20494195245607	1.96981985441826	3.38114173622792	3.28129752556267	2.80855299760624	1.79843149929699	2.44059346832284	3.43453647160502	1.96205535239191	1.93748210724412	3.45667334708022	1.16335216362026	2.23575799066251	2.80380758358364	1.93251939674006	0.786926031890579	4.51406807735019	2.75679485661933	2.24388304639289	3.30798954203224	1.51480165730941	1.67597403829176	2.48335860671465	3.44290246312517	4.90105428893433	5.32921677589969	2.61433446964009	3.56257741518289	3.59546959830651	2.44833388497765	0.956379796377472	4.07532149023788	2.3905630122388	4.16517493997647	3.64634025229088	2.02180909883516	3.87449117457478	2.01004383817095
ABHD17AP3	2.34551945857866	2.04080915525003	1.78690392168823	0.113160018317874	2.466769127259	1.89285246784781	2.14665983585107	1.19460105872211	3.59461985722615	1.61228866813065	3.07225059914328	1.57336437927916	0.113160018317874	2.82524878943751	0.113160018317874	0.117511801846059	0.113160018317874	1.35288994462414	2.15896236295225	1.72699307676574	1.18276551973006	3.56677562935816	2.76172627013997	1.51899329251429	0.995979497657318	1.43902919023925	0.513230712200098	1.62768460284999	0.618770633821634	1.81523081360371	0.776436065227825	0.887216500131124	0.488885115286015	0.572648665299775	3.25293222831172	3.05301161851902	2.69368528427449	0.986785956640284	1.0678348939679	0.968253728453064	2.83523207489013	0.827663185203276	2.67800371401264	3.20052010696328	2.22042302137629	2.30477960984013	0.488885115286015	2.0832610917148	1.33268982304829
ABHD17AP4	2.20644984738043	2.15482299730692	2.61368331990472	2.85853439819311	1.87206929430607	1.36133644045815	2.75481890609232	0.480685963131971	4.56070583397007	1.48255088464966	2.11676589962886	0.894530903232154	-0.700919747605179	2.80252528149946	2.03232904240466	1.31800427238166	1.85113953176596	2.25615277167916	3.09996833702935	0.822399227285286	0.665559808752525	1.51174644527053	2.01511369453596	0.969379827870069	1.00305069176555	0.969379827870069	0.564529697253653	3.97208504832251	1.0196224929036	1.01135822707299	0.514330799938713	0.904252187702812	0.54241456057725	0.623802674645098	1.1689767730194	3.51283827070963	4.02504312289218	1.27067681577632	1.06832294267619	0.69111094131178	2.96381391670804	0.731156856643183	1.99963353627973	1.32938705614622	1.1614566843184	4.08467320429823	1.83837235288984	1.99071926868182	1.63106025569364
ABHD17AP6	1.94880287408382	2.58743223947001	2.87918494847584	2.78918637712254	1.7771753229635	1.48864378337832	3.04744289310735	2.19059073911941	4.66986557821671	0.983874464065094	2.38396145653095	-0.964861943076317	1.43459343871882	2.42197428576516	3.96122978578196	2.10776031791813	2.06466535845074	2.55322392889243	2.47604292904072	0.448981112151003	0.610515924974438	1.98492911498117	0.882712672955781	2.55872451883713	2.50067385042397	0.558477143305882	0.504672485508271	2.67997667399959	1.8734325114184	4.51314024843643	3.40913309610917	0.655935700861669	0.477071069850835	0.558477143305882	2.98500336386712	3.40825491753793	4.06719088722697	1.60199599391057	1.6425882471838	3.11379860292729	2.61182816389494	0.78946033770516	1.52044684744932	2.70342797584993	2.52230880430562	2.59578970093108	2.58106750754022	2.92184039197075	1.56033898269369
ABHD17AP9	1.39184209340091	0.215313391827571	0.242269029902903	-0.0570166650627328	-0.0570166650627328	-0.0570166650627328	0.636209762406427	1.28812004968712	0.823438488270654	1.80765548224432	1.04356971636156	-0.0570166650627328	-0.0570166650627328	1.78202608997333	-0.0570166650627328	-0.0516037543448047	-0.0570166650627328	1.4850056717494	-0.0570166650627328	2.44490470580136	1.0113247003855	0.280832292150353	1.21236505168631	2.05573156247102	0.30154120011477	0.766603778580315	-0.0632781198791482	0.365043589812168	1.80486488720908	0.308372456894288	0.594894675398113	-0.0860884655591176	2.59022244536542	1.39411071215942	-0.109302551866176	0.227580625454518	0.0821266805192074	0.397271211316656	0.348628334971457	0.0451783841141356	-0.0188129062543127	0.00286628336341511	-0.0319955236347083	1.76058824948145	0.00286628336341511	0.687390249683837	0.725118240056168	-0.109302551866176	-0.0188129062543127
ABHD17B	6.08301533414878	3.82626186482059	4.29253504141559	4.45898245469718	5.3352191797463	5.02534093370699	5.88553610901274	4.3850557971292	6.23503397396314	4.97218315800898	3.70987181372837	4.59606928218567	3.92136039512118	3.99324359431901	5.88244723022326	4.84689505081078	4.5846111588377	5.28090126314781	5.28389162765588	3.82690735566823	4.71617636051208	4.5845640482123	4.35663349314865	4.93431197479437	6.16055802076008	3.2830631281146	4.79960446197089	5.65603737683647	4.86756280522192	5.60620698529452	4.16701742831451	3.00840926373197	4.92493118931337	5.17306651929405	5.65881346736519	5.27526329392751	5.23233315607109	4.25681558492797	5.32725457112443	6.19010457720144	5.63903221611639	5.72500028244018	5.25885182394524	2.92172200191168	5.83029040835102	5.42781904916944	4.81766054759431	4.57262647547558	5.83371608788371
ABHD17C	7.75478449432414	7.90153315469033	5.951665115508	6.57717257184027	7.74464295071278	7.30650517265282	6.82794917190742	7.96770188255837	5.88313197258519	8.33586716131588	7.5174470057834	6.89727700835441	7.95272433299144	7.33605385406216	7.28817428982608	7.56919168344333	7.49133519822454	6.62835262841391	6.86423960080781	7.68526691412287	7.03956256992166	7.103722689328	7.52402250866687	8.02737858816156	6.42539162213672	6.64880596030796	5.93404245976073	7.82505607261634	7.76528298660924	7.56655308103537	6.13466388707885	4.56661242577428	7.03028509728267	7.10431363556556	7.80128513966861	6.69422478334826	7.40688532709231	7.52427872263628	8.23748147322266	7.38459928760922	8.00461773585578	6.37154914659951	8.3359121245132	7.24214389497125	6.54148540371895	8.52300758190932	8.17628110001068	7.31438319055423	7.0920254996012
ABHD2	9.47806032872159	10.7029297021808	8.70633299206214	9.74728850640472	8.94353783665131	9.63795025312215	8.52482314792906	10.5098826811497	9.61020466050943	10.415150089177	8.54774654217359	10.4751925075641	9.53703597283319	9.86378437634824	9.61281130105323	10.2436191217725	9.35305375985966	10.1891302153821	7.84559218070933	9.86409767992229	9.06679275140587	8.92850736126122	9.80168788884386	10.2668452528823	9.53050335345194	8.78664704294247	8.60130675419398	10.0636388198199	9.93642812072498	10.4803432954503	9.26885498546555	7.30359060471939	9.85775651617161	9.88775740892023	9.65461330800512	9.70936867850274	9.95644096818331	11.7332823297363	9.9665825978746	9.09102353119691	10.6538611663432	9.37128096643178	10.8829642148501	10.1842037171363	8.52935371528581	10.7293036200039	9.58143729863427	9.2394650752383	9.4991963227224
ABHD3	5.34384855192335	5.77731188193549	4.49496237333586	5.17441901110983	5.96475583276594	5.49910288429364	6.78556379767289	8.0641898164783	3.59148759550465	6.10356805630623	6.66875303524378	5.51072817491347	5.7785284827432	6.2160366781947	5.11751366377863	5.66229906178995	6.03544152235432	5.20026113989166	6.45325325501004	6.47257588925694	6.01012513552405	3.21656583837194	5.59907708826504	5.23762867235896	6.59916796581506	4.35276772434012	5.87418898144316	5.23181232269141	6.5485628287676	6.11867465954277	5.68681250546889	3.68481722863958	4.47257473939582	2.68570004681866	5.69371625226186	4.90932899094871	5.14393448695698	5.87557727923244	5.45964282882883	6.26719976034327	6.32822613711882	6.19028879350614	6.29910303112351	5.5090146046435	6.38513061096285	5.61194213604146	8.56017905335573	5.71810593563556	6.39284585716811
ABHD4	6.71519076213747	5.38737630731563	6.94917433843536	5.4931899889928	5.24732547642377	5.25784080750743	6.09807684520953	4.79673307885484	6.13487492627399	5.85497868207063	5.91578259218644	5.96334146969744	5.01789251285993	5.7805590430502	5.12179167394602	6.02661504795388	3.87528606140017	4.80372739952657	5.174034026945	6.24364066598823	6.19543623512376	5.96225225837983	5.62989577776121	6.25440725259542	5.82798824244181	5.65111599714723	2.39119905243822	5.19539332495233	6.52644939945197	5.59877796581441	5.11101353530498	6.15458503433244	7.18260421916561	4.47750050641912	5.61600463539576	5.82687313673121	5.17646199395816	6.24280319478338	4.84701212665697	5.59913419337517	5.40896412063736	4.69061858611219	5.63985251589889	6.04782020518236	6.34829714306927	6.84005481292964	6.7529864794969	4.69880755070186	5.60647285887919
ABHD5	5.91669572917846	4.43162746268923	4.45483004889266	4.60862472632121	5.05135454920313	4.49920215242491	5.21833480824502	4.69234059353241	3.60227802564642	4.28285045442638	1.10984696403044	5.10303906370218	5.17994682908397	3.10342888572593	4.36252583741628	4.70175663019159	2.78748076378353	4.80790843953544	5.71071556369214	4.99764386604756	4.70047473962288	4.06448095337024	5.11644093528445	4.30698017978894	4.60521045556701	3.69592124348646	5.04914538249246	4.76403080119784	4.92773355736183	2.39091800632459	3.53111633687742	3.00206040107313	4.66399690034724	2.66442975676849	5.06575908685985	5.36160666352798	4.19598805603702	3.28215822653855	4.61762428753838	5.47897408425672	4.71616569805733	4.7442311703666	4.97179816178776	3.95835965630049	4.21587538015449	5.01058976616548	4.99355262225821	4.67754932745613	4.96763749765314
ABHD6	4.29248013348723	4.69005475212304	4.70031770527391	4.97054529134685	5.20569656507163	4.79542451543739	5.34457514071978	3.69542458763162	5.68852355400555	4.54655864252991	1.48271844314851	5.53171837341351	5.46658830305816	4.18660939526045	4.92151852958642	5.24702546621008	4.34978841924167	4.87803316472889	4.22850498771007	5.94315006190112	4.47536488642362	4.71260461814397	3.94737182804711	4.7752051949599	3.58551246447659	3.77824381436901	3.49457125519206	5.03194329384755	4.3775535214645	6.06597482786914	4.28836269766772	4.1845294978383	2.95769299527196	3.86468959013578	5.01367484501997	5.56704505268446	5.29973725900681	6.64154075032796	4.71260461814397	4.97922429948158	4.87723712480394	3.9644859793468	4.98332038807439	4.02409956741768	4.25107392952813	5.34336338800315	4.81002826619026	5.37964997101431	4.95705217058744
ABHD8	2.80607593614101	2.40381467189481	3.67996898467628	3.54496779771419	4.22324815775775	4.16056248284331	4.60796787179083	3.33591732819368	4.36625520400834	2.54834954427756	4.62582833655115	3.81995782400548	3.89228901774056	4.40701918506249	4.0170824881193	3.7114590499612	2.84582859087099	4.23032899050663	-0.371007454987798	3.85952172718286	3.86383037056343	3.13849106486789	4.62795304239856	2.4544773212231	3.03955938360936	2.93187341670958	2.53004490746457	5.00509139721875	1.34520664590985	2.66731173149606	4.55195548639065	2.34195716404685	2.80805855514525	2.1486243748475	4.7378695990342	4.846012070519	5.44830640808968	3.75640798607004	3.47289339437867	2.78403550949227	2.50717250208235	0.597266071383256	3.79473848190571	5.34663661862646	3.50246829680104	4.59138171687102	4.30785217672316	4.48802080937325	2.8492466162716
ABI1	7.57586395480896	7.2592547872953	7.45490796967061	7.3123722485321	7.61584796249562	7.39245462901521	7.89252911255306	8.5368273087048	5.58929859041168	7.43099185154894	7.29861385858307	7.29772062975959	7.57529751635156	6.91465912524284	7.26079308755183	7.64505074805928	7.33621708713361	7.47333552684664	6.44719000488266	6.80273464257137	7.38804402084012	7.37768925303738	7.3062493997791	7.37130879132578	6.99252793005948	7.20429688982451	8.19337621398638	7.05523811507696	6.70897068624079	7.18624573628919	6.98879309887727	6.5150317282015	7.69615381125938	6.85220110743106	7.32846412380133	7.26476113909104	7.66386560601663	7.42205082666318	7.70743548989281	7.64533451628359	7.75638359461255	7.21695592274535	7.4709268838929	7.51339198810183	8.49055594625388	7.71746363232336	7.67223487670238	6.68546769626119	7.51339198810183
ABI2	7.9933532113826	8.04307499533891	8.10571888522258	8.0114917375698	7.83115587142356	8.31781102795087	7.73356709697932	9.41706627418287	7.48443624292674	7.8233839508681	7.48317088197128	8.29049074413206	7.52510914462431	7.51265227779879	7.68195486986267	8.29608031817156	7.8618970119101	8.24786892800771	7.74997826581331	7.59795189235178	8.40449279442636	8.21182836729033	7.60202605054356	7.69449757666803	8.19222762212042	8.07375973865866	8.71772950207642	7.81727955770334	7.96766120708968	7.87965003403938	8.50665947182688	8.41582324493715	7.23357477271162	7.62707034492559	7.51037702083366	7.60386032288985	7.45911762548589	7.38134517623804	8.05639596387497	8.1938549355368	7.84864472315774	9.00519605541649	7.46595976868892	8.09441932904094	7.95761572226807	7.85728741954649	7.68401176810493	7.92973591398955	7.73100488052012
ABI3	2.1822496401364	4.1674441538369	4.71291661659868	4.77393082404173	3.86890790573432	4.69446231926442	4.64534158430747	0.985548971672391	5.29673207133502	3.70610079891713	2.92036928234605	2.57964931031841	3.06795685082645	5.0409066159022	4.98948432745142	3.89476860184074	4.9156425190118	5.12503186868078	4.57927422876018	1.61231233707702	3.017746199348	4.4013348704401	4.82114851372434	2.41119627339121	3.77171139622845	3.72905849288315	1.33316897004646	3.88333876176552	4.02958325866373	2.01699613149847	3.9498340690518	2.61025469985569	4.96865108372466	1.04047537099081	4.21884460500351	5.15848652993594	4.63247587833641	3.31583971556118	3.76958151727201	4.49899564850497	3.81263819943911	1.90308762663561	5.4835844380508	3.80381471310372	3.06423696701761	3.99893244446864	4.46130854133277	3.85144098952251	5.33982497222033
ABI3BP	5.26724157536963	6.53713846195304	7.51700296132677	5.75422629428391	5.46877079121201	6.86573552843101	6.89055462900363	6.32409326303678	5.96982981751429	5.27917577761244	7.14349194630331	4.66086972226621	3.44703521392971	6.73434790382665	5.35788537968385	6.79350019962193	6.72137726343809	7.09397628331153	4.17697659592186	5.77791692347557	6.93677012889577	5.33037727395327	4.82684126325515	5.75711427073473	6.50800917238932	6.57659022071321	8.55371982299426	4.36417150487887	6.42874542901713	5.75587774694006	6.77377452400338	7.42437581856233	5.28656099902182	6.92401056804355	4.97098679387377	5.94784004619712	4.62682435353988	5.80390901763368	5.5866592435566	5.82835064735642	4.69213269083132	8.19166164825191	5.37438040504451	6.65637791167961	6.23867076577519	4.49927952875389	5.22272262257277	4.12922533353162	7.70774663071918
ABL1	8.76018804517364	8.19804219658306	8.77511461517244	8.37507893968705	8.31815622803613	8.19886322119252	7.99547566582954	6.59842429086674	9.03497923994454	7.87164063452563	8.33781705832942	8.27394292809313	8.01064099358027	8.29445940289602	9.14634093937339	7.83604517683253	8.79146738708112	8.36565847424803	8.20107759169552	8.21121408209644	8.56117762556924	8.37818575261506	8.29056913284052	8.74381864004675	8.66991732384928	8.69431141371154	6.60814689057532	8.91777777749416	7.86062037586913	8.10999263840992	8.79758115857589	8.37494954161462	9.21048283008189	7.93121929692096	9.02140062271732	8.62390495039348	8.38344192065697	7.84795750143881	7.9248516840509	8.05552108546371	8.01792552977679	6.71604093452364	7.91807349446222	8.437973010953	8.63857352370427	8.10044143819951	8.17278894655682	8.54279547405133	8.44638091323823
ABL2	7.41713149020155	7.70489911300371	8.12187576367456	8.76286270019488	7.66655989766014	8.53532950901151	8.44391694339136	7.81825829172995	7.11486527733032	7.96524779088996	8.06162325212107	7.80332545990287	7.70221998398775	7.84825307107088	8.12389681628952	8.18423744445768	7.43129162473954	8.63538898838644	7.96099291080558	7.08101228450857	8.24819688701966	8.00481330265283	7.36429101465283	7.73950045075675	8.0725958696918	8.22386113658248	8.59097817234542	7.80210893156882	7.77964566691952	7.50758449711274	8.63783650612005	7.22241351286742	8.48692230568647	7.83917550854699	7.71606761998619	7.81475459235054	8.20733486559138	8.06195628350976	8.20512678589044	8.15900544603643	7.8191804859889	7.78837625763081	7.11872265612799	8.72981926640338	8.1668156087033	7.81563220092722	7.52696040280908	7.52274347868809	8.39187229316742
ABLIM1	7.06228432099859	6.11746706213124	6.31188311795885	4.78498281708968	5.29844958036806	6.95771227065248	8.04714101336133	7.71915878806082	6.25023585760306	7.47573875905121	5.65430271461033	6.89748873924499	7.13994549607466	6.7661486557946	7.17391663084116	6.17598641501954	7.35397040485561	5.98348980483579	5.57845372608452	7.79030082757092	6.89643493412855	6.2732876860189	7.78826485278532	6.93668375584088	5.47022172762922	6.81174264360383	5.18360056517855	6.48342395925736	7.49668190423849	4.28478190809974	6.35299906081108	7.49556717840714	5.91920409589111	2.76503913448223	7.15222444587069	6.72009613424296	7.20317623301036	7.44429642274846	6.40783744647659	5.69142955651872	5.97535648830405	6.08972312568687	7.29297709036468	5.18503090752561	5.6528165851208	7.08643368164724	7.46282011502077	6.08264226481612	7.39568644523072
ABLIM2	5.82091987080582	6.43278254667411	7.51804801480497	6.01527609353699	5.52134481293195	6.83683003926655	6.1126590462907	3.30750815348092	7.43320537404629	7.04094709263023	7.09403376323963	7.86584432945837	6.60340669909712	6.54615506248703	7.58118323304666	6.20198435923477	6.71200942273359	5.73501351469064	6.07166662662954	6.40086063812749	5.5354620433375	6.8139100726125	6.47853928564003	6.35854998468057	5.69233189321895	7.15258993722499	4.34365220010367	5.1264208309072	6.94416982078809	6.24582104316538	6.62532870736976	6.35188038649888	5.75573041991249	8.30746627819599	6.64790813433742	6.32291339508962	7.75552345948667	7.99786820326028	7.00755919740606	5.8225965265094	7.11235673766623	6.22220411738965	7.16727826045653	6.78585417354857	7.1414770534939	6.94875675857212	4.81798692403968	3.00502655241371	4.53327951304192
ABLIM3	3.68543351934006	4.70621822802936	5.57034944212585	5.34240765525922	4.50690140796048	6.008687748415	7.05494301044723	3.65173997127153	6.00559022075504	5.92170846227891	5.32806643512846	7.00540096629684	6.34038801876686	6.43978628021874	5.70966171889322	5.50575635150381	4.98863368281249	3.30710773616679	5.57350060243497	5.48921734912705	5.31705101804275	4.28459190916637	5.04942063067797	3.35766427022962	6.4938512238361	6.40669533686377	5.60681250614499	4.47447916741336	7.26996026768552	3.79823707397123	5.65946191959666	7.25858522764161	5.64721962625825	5.93579447995378	4.17446879921093	6.34156679210599	6.01069638947854	6.50863513363115	3.7065630464237	4.07908068896798	4.10945736057742	6.5795232253571	5.47474022052264	6.86052392933436	6.15038506836657	5.35453565141308	6.40413128463731	4.20914066660204	5.717065766568
ABO	7.2179230935187	6.44116334483684	5.78724464484865	5.70319901623502	4.30736466157822	5.24490056004065	5.64224653682367	5.5208230712498	0.870381430065977	5.91075428442791	5.88700838806637	6.4274007465221	6.68941680296295	6.7214117504696	7.24546231792415	6.16045480625793	7.37874293759035	5.64631433443806	6.81046083490762	6.47216132233433	6.19750735388924	7.17987229423597	7.25928556906031	6.26784783752406	5.54122482179431	5.42582387538565	1.76063869050711	6.78805811539041	5.23819876471394	5.77349953425881	5.81155623315607	3.18768018533696	5.75352341555827	5.70433295037156	7.25320298751439	6.45171976329248	6.56483441943019	6.26914641669291	5.95148360333158	5.63974046475253	5.1173520325067	3.02209995766033	7.00423875224424	4.09254328586722	7.16492856405131	6.60346188743097	6.42837129690954	5.55087577115433	4.97335508468726
ABR	9.571223445369	9.13739547766223	8.64069555554217	8.73732310615886	8.746765465866	8.71829711269907	8.99598885688198	7.54518113510758	9.03636923817621	8.93911437756899	8.92173909278608	8.88003915472013	9.70087340704397	9.40009856398715	11.3240450549034	8.37289623111647	9.39369652220702	8.56924430327563	8.56111433797812	9.48879517848872	8.56743716277731	9.67428275061035	9.06927178433968	9.65964901096902	9.42528715852052	9.60008635344641	6.90081504958283	8.94379333185555	8.04903817084785	8.92571842262666	9.36741234366373	10.1161439518704	9.37016825657589	8.90477306063302	9.79747097775332	9.30787910446804	9.33700681736923	8.24701276688196	8.83310061178869	9.28594597920879	8.94379333185555	6.96558225081196	8.66236319174295	8.58365296132012	9.40519440093801	8.75685883139835	8.39639417950147	9.0568402844455	8.60245776449824
ABRA	1.81109555172823	0.590499184420216	2.40140404953923	3.17838833510651	2.71332364625428	0.254715717421162	3.30529182149385	1.6996762044204	1.20051021785466	2.86597463814986	1.43697757694026	0.254715717421162	0.254715717421162	3.20914837903205	0.254715717421162	0.26053032497837	2.52039002735047	1.91117288072007	0.254715717421162	-0.0744837972045638	1.89780408442643	0.546648346308603	0.766621663917449	2.63911380222842	1.88940580749458	1.16542696189724	3.63211838096704	-0.219193866083678	2.35715365613104	2.69387527981978	3.06275998674771	4.70046599768503	1.6947652488584	2.74066983043884	-0.118768933538658	1.5555022980009	0.632759066687467	1.24329999617464	3.03288378661878	0.758041008049024	3.75013838329984	2.37041438628411	1.95638671514246	2.06082597694988	2.53759861908563	1.82166372693962	1.67560496317093	3.35047262630763	1.14365990278592
ABRACL	5.08675217070467	4.91107840477436	4.94583843036068	5.44485983288477	5.05005936695083	3.54949780074593	5.1389824539157	5.60446539916627	5.08279244460254	5.82452989930166	6.21894118277627	5.23860842575992	5.04577337182418	2.98544761447492	3.83460562564795	4.89472979694359	3.54833868942338	6.4104169148244	2.43228900379894	4.21342914284468	4.15149346940111	5.05420456625613	5.01181993863174	5.36709412883795	5.07249571531604	4.68155447952982	2.86214616351903	5.1659951459799	4.47776623272406	3.27648543683759	3.92720402441045	3.67752419179857	2.98097531162343	3.75671333967327	4.17264480107031	5.70926749654854	5.39143725302643	5.79796858097035	5.76150456387891	5.74183393872583	5.45523554345275	4.09683605208314	5.65437074893448	3.26298497371571	3.95822114951101	4.85968637057694	6.70647523188108	5.73736189679976	5.27760978184282
ABT1	6.1472320725983	4.84168392510061	4.90685122953099	5.60914313690369	5.38663987554223	3.95982937344854	5.69485817168209	5.1135279116226	6.49659065362104	5.59073725764706	6.46673548696349	4.74820123825565	5.43288767449802	4.69904418580509	5.9169715488909	5.33812409882354	4.15132406155453	6.14576107149546	5.18526426781105	5.1094285475457	4.86370104633353	6.1259421655651	6.07802645587093	6.08207941901601	4.6726395413046	4.06255642724984	3.52282674840898	5.54810838986512	3.4871371352441	5.51708981495605	4.28048743217114	4.22679759442897	5.41429760583775	3.45224420684838	6.05126264640235	5.30044079409416	6.18530647595491	5.37726351717612	6.21630851932957	6.19379475564335	5.74561237581503	5.24419560858039	5.61718379142895	3.13727177070767	5.33365507603019	6.07121505941198	4.82003589272506	6.31002634767529	4.89077140532691
ABT1P1	2.98839910063621	1.9894531738412	1.60738071346901	2.93753509411299	1.61989372502285	-0.163748849705383	2.32614467288238	1.01563420262083	0.608212747051546	1.47115019406031	0.801218436994709	2.02667107996969	1.71249688184347	1.44867896823295	3.31927664237181	1.5561180243648	-0.163748849705383	1.18825871235338	-0.163748849705383	0.930913340730965	1.60105385558355	0.411470452618363	3.44667096700719	1.89172156485831	1.03929034929163	0.950233774166313	0.487477340675759	1.04841517156417	1.48326514447582	2.46695760053566	1.16303271010526	0.512120902423368	0.475028671603386	0.613266702163646	1.15875519354876	2.05027196022615	3.15856711301906	0.411470452618363	0.784316805867421	2.10441974153282	1.06201615381814	0.916287240267152	2.19605289325996	1.00232429381935	0.978832091419073	2.15699562885118	1.20942232969055	0.411470452618363	1.00698717263586
ABTB1	4.57878206823488	5.5195561699094	6.42533252168031	5.24284821493445	5.98124840440084	5.26906077313743	6.03869522502527	5.12340265625884	6.86833698726852	5.65314022463031	5.62865505132829	4.79380438398517	6.43625309433271	4.9516566392503	7.32697141062212	5.91937215731168	6.69999653661527	6.92582138077676	5.91918042106074	6.19102353596647	5.77322201868772	6.4047477172127	5.79403857704233	4.71764088325653	7.13984975437517	6.78991395075281	4.53053272304858	6.23262628990378	5.50637083248599	6.28238059577175	6.35878619800044	6.06917101984841	6.16200628673007	5.26693320685556	5.7664433189555	6.26697111199429	7.15551877263979	4.24834250159781	6.40802382606872	4.68743612064478	5.71870157548232	3.22240349709742	6.99774879839986	6.38942722243835	6.29374390467394	5.82975172881072	5.72964957530811	4.4997474674674	6.29716533449298
ABTB2	5.23573803267088	5.78655536344249	5.85033963078205	5.79685404658349	6.42217297671707	6.90968235768968	6.00535068396979	5.07548006878922	6.83030152763343	6.65194374360953	4.40915397925858	5.87091809022431	6.44644640497135	5.61554073007454	6.64792855952665	5.7290787658564	3.16615192966095	6.56629126917512	7.57240820997827	7.21290455778559	6.37828659047439	5.87935893265301	6.50036987505374	6.07850540730429	3.24060880197921	6.67980460489495	2.53253247593054	5.5622847050015	6.92138838967792	6.12877423531285	5.67659881290635	4.64522250893056	6.46714976352442	6.21732807633058	5.90853952889556	6.48464521509659	7.36350428498427	6.51809608454577	5.57106485909184	5.23791946539904	6.14469170989403	3.49458358615046	6.41070493133416	6.1451289149914	6.43765018356954	6.52904546100355	7.06827557618813	5.51056289491541	5.40003279463805
ACAA1	6.35653400622592	5.90000566090705	6.77023340794563	6.02857324608914	6.17637015878515	6.08896514034417	6.5822244929987	4.44773418833109	6.9492977211623	5.92567964708517	7.10055025520992	6.51945265151986	7.30283465114805	5.8280705045751	6.43430240614667	6.08708322032131	5.99937087111511	5.4398385695204	6.74487897195028	7.11395088507094	6.11391115162562	6.07796654745775	7.4934262906927	6.80435724753917	7.13182384975283	6.33567254305234	5.52094100372622	6.55282224480604	6.85608653969255	6.22569987564069	6.56779497756039	6.79033793201708	7.23186358659875	4.53427625868835	7.03540833522684	6.97959584981843	6.73284780656829	6.55282224480604	6.19894606466991	5.15587287638208	6.71690271740054	5.7506347025162	6.17398961319429	5.77738979404283	6.55104383021333	6.87916987899699	5.73821562197989	7.31312700835712	6.2245311730634
ACAA2	7.05776942804958	6.57271565974705	6.43754065147692	7.32509754450584	6.89662349629112	7.91883408869395	5.7021925291055	6.64118020029526	7.04475655559948	6.44870357983532	4.46394872755987	5.92650095412882	6.68341179488017	6.54347265465974	6.01477819249273	6.80169787797464	4.34352374616309	6.99076846885292	5.17997507854697	7.53402779785435	6.38887658762809	5.93159243442837	7.31396993207487	7.57597494780037	6.61653850554395	6.42573486129463	6.29984715573302	6.86394190536641	6.67763599333009	7.40752357289366	4.66304561076746	3.66240907513373	5.37132062463069	5.88784440542823	6.48700994141767	5.88038092049298	6.24833512586379	7.1114881763133	6.56634711300877	7.38749371238032	7.7592755375718	7.00466663870129	5.51076389164357	5.53899448886024	6.33204259963865	6.56481226263076	7.28178810695367	6.00571105243399	6.11680360837215
ACACA	8.60359582516202	8.32268995542748	8.08456266864554	9.38208721471474	8.71084684582051	9.37174950220886	9.09484204816845	7.98506602005055	8.25541678359608	9.03271506302043	9.47643990067585	9.14986878921916	8.50465609065827	8.22054261046149	8.04671480425395	7.82568216143965	7.96150487881353	8.79087784076584	7.45507095018393	8.39332599519907	8.24028780708609	8.88443589917807	7.78439530100153	8.61034715998115	8.37153733247236	8.65609883315452	8.9694451410174	8.29085144231851	8.83694392494336	8.57184295047387	8.3799508580421	9.5367065244198	8.15636839547152	9.68594924512214	7.67333657773918	9.02178303556139	8.61138996170328	8.65722594363582	8.14908213651981	8.51482207091476	9.17441161800829	9.38577887218846	8.9439454002064	8.01368159438532	8.48875546487289	8.08594792269932	8.41295651444232	9.14084093964433	7.75667179311216
ACACB	7.07641036797083	7.52304461986672	7.94026129330895	6.6998516932728	7.02565880012926	7.73838056357774	7.07306184325375	4.3808590058313	6.21786435269236	7.55445361380941	7.06141473960154	7.87290193271386	7.28636693180332	8.07575165706873	8.47369538863767	7.70098586223147	8.40742428563006	6.83495828079545	7.13006513140954	8.06514418667473	8.01300190315495	7.71835896953591	6.38157450095728	7.06194446524592	8.37516516674135	8.12002864099786	6.62519454319813	7.49640260079157	7.38472942110128	6.16354161977869	8.61307874354468	9.29601392832252	6.75637337989367	7.21467150470938	6.975059628916	7.64006960623147	6.62625839993501	6.56077813326981	7.01811861281869	7.07275006128796	5.96418786738382	7.73651333669119	6.22061999966667	7.7495914581291	6.83044254183791	6.95076302697202	6.55342911170225	6.80848772243725	7.75972150300427
ACAD10	7.60305632885407	6.37232492266874	6.62929158916672	7.01526398125764	7.24361820326734	6.91530153432137	6.5083891199875	4.68690857088223	6.5700568132601	6.35555044652958	6.90155113031041	6.90263415807308	7.58397484792626	7.4879222503232	6.54690867509194	6.0000269781233	6.76907348823649	7.15814295737884	7.62584316782101	7.51096709146027	6.31867413070926	6.93677059735889	6.76363863189362	6.95193125690578	6.50062326315251	7.36322061763201	4.9552468003981	6.90497742713013	7.19518587465538	7.4373422401789	6.83362217510585	7.24998078753782	7.27974150603243	7.42768271548289	5.85233068552074	6.85630426549263	6.3583326262277	6.11577742630868	6.660822047494	6.72537476696212	7.46809447298977	5.73650827297212	6.97933560725447	7.2065491482482	6.84988529620719	5.83897250400231	6.43581762703369	7.11330917231645	6.69626167935845
ACAD11	1.75892255605109	0.193490089581811	0.263831446703476	0.0154435878549755	0.0154435878549755	0.0154435878549755	0.4772074997622	1.65268947151341	1.10671992606661	2.16852284966097	1.39329800928685	0.0154435878549755	0.0154435878549755	0.0100369557185763	0.0154435878549755	0.0315517918194093	0.0154435878549755	1.86936973521556	0.0154435878549755	0.262455240011182	0.356546363093166	0.932768597223081	0.233816872002837	0.157146667269005	2.29839702086619	0.198837450498153	3.30062965066922	0.807206735488964	0.435659904835715	0.440813103476045	0.279422810897402	0.631026308841061	0.0452732448710107	0.0707437011728131	0.0707437011728131	0.157146667269005	0.0707437011728131	0.0707437011728131	0.0452732448710107	0.157146667269005	0.901196138704008	0.58888489962117	0.157146667269005	0.329381147618117	0.198837450498153	0.603043090224702	0.574615521999733	0.0516739158742591	0.157146667269005
ACAD8	4.29001271065094	5.89909709986751	6.98497123679551	6.1321739435575	6.27921878926056	5.724177160117	5.67415306003728	4.82851966599793	5.89677923346334	5.88456201095406	5.86342538789797	6.22832512501385	5.9671818750973	5.39006418375889	5.4492952196856	6.44999385852187	5.47783842160687	6.07903120747859	6.33092184054898	5.93440749567047	5.68160137980157	5.25206842029722	5.25928491823743	4.95860991506114	7.0602481113589	4.96387329395038	5.3043514765771	5.78768036492994	6.04790634429883	6.40582015662021	4.95406216391747	5.76256337825662	5.66283312958284	6.47136328113017	6.09112337507456	5.66706134593756	5.71274994247744	5.07185903083875	5.58129899367046	5.19403494769023	5.60057106516812	6.37096930672668	6.19074997597109	5.80998645592461	5.81296570190011	5.84005504422933	5.87026197528415	4.58285919973422	6.10539494568739
ACAD9	7.22520701006388	5.98105887046297	6.65100109015575	6.44403416872517	6.78134108018407	5.98588217134244	7.21804196182297	5.35450648763536	6.51965794716579	6.00003194264649	6.10097411376452	6.73965486790841	6.9891700088862	6.33751493058352	6.99600994123177	6.10792752792242	6.67321858370714	5.05778092850049	7.75594564244511	7.15978693120104	6.6350249566864	6.77719916028202	7.14165604752303	6.55578271822688	6.52398048009138	6.79039879508964	2.91451344012437	7.10013975696004	6.56177391023487	6.50168598058708	6.0565163290932	5.50825726256634	6.90402934629658	7.14090436755156	6.7988997180069	6.72470698096036	6.43191237801479	5.74940650262498	6.578198487732	6.11510186192728	6.46999857219463	4.98784261580156	6.50327418854429	6.82373535805485	6.99977101631346	6.38079041196934	6.36553627567863	6.15574444057073	6.54129711667002
ACADL	2.10819000968334	0.404446054403274	2.84258905183455	0.210668515241831	0.210668515241831	2.49468232821907	2.13587261424106	1.99257085682391	1.39836297322228	0.204784188055492	1.71026124252511	0.210668515241831	1.91701364226805	0.204784188055492	0.210668515241831	0.228199935933982	3.31718207309429	2.23012481922999	3.57662346997707	0.731423523321083	0.35066032767725	1.79198984771051	1.22483014518075	1.28113214195942	-0.835697044921022	1.9757252734554	4.5467559432678	1.29998699726929	2.7889012372952	2.05674403431244	2.73047189747754	2.08504676900365	4.33795332570637	2.76970277722364	0.303199386613381	2.61397962223525	1.18950640240165	2.7223624378633	2.57235054969704	2.94357566367864	0.870429018479616	4.97680214212981	0.814228605696433	3.05649738291511	1.36441575348902	0.259785648817244	1.60532692942233	2.35085251023929	2.17456251078079
ACADM	5.70397913644959	5.73383767572327	5.43904503782544	6.01365971982575	6.04310996043078	4.85565273575284	5.18313906983218	6.27308189572585	5.31459322551537	4.26807739772465	6.17046592334685	5.53873818156136	5.61577219755134	6.46586240044053	5.06046964597199	5.81563896418306	5.516314905617	5.40676856010763	2.99150443344756	6.32301177308282	5.16768068461142	4.34555361060244	5.10182033360021	4.80077395582799	6.93339969998871	4.24663786810519	3.78506638084687	5.8872342457034	4.20549079475221	6.60097594008938	5.41137620119225	6.14279755101389	4.23034575880902	6.15416167141684	6.35157197679866	5.61522696211673	5.04538489063082	6.10156934445851	5.12304770298813	6.16031418421923	5.39727484706785	6.73536188794466	6.11175508107604	4.99632016834667	5.26215694117702	5.97647666617979	4.88175415123499	5.60200479178888	5.54241349219194
ACADS	6.57686106922663	5.20999840976265	4.64857340683747	4.27965542347469	4.81519488391288	3.90399353243277	4.40021616765083	1.33264814045	4.94331306646377	4.48167656500297	3.39441377972378	4.16662397110452	6.76323976014044	4.63470973055774	4.88302203020587	4.27965542347469	3.67178854303839	3.98979941798462	5.11431507146451	6.15988314758766	4.36139939864204	5.2607178897838	4.74446895312253	5.67793606384032	4.36326476919721	5.16927938761952	1.26402718336968	4.61056082756044	4.76475311565888	5.82648590269067	4.89870346835435	4.42196561194454	3.91456156676144	1.55441444091543	4.97738451273772	5.73385280505739	4.58303295190464	3.77836766172933	4.93947158418741	5.01561904176662	5.00230379068981	2.66243094120622	4.77053163255365	3.47732749091584	3.51590385074026	5.83219097294367	5.49598720514761	5.17638458373058	4.08578284885692
ACADSB	5.49040095486814	6.09449449274934	4.903063500187	5.80125233645958	5.73548742706813	4.84803327197425	5.73158579041576	6.1810553849925	2.25213924213509	6.36234475554001	6.43805443895448	6.13679417870031	5.52269643680783	5.42796054703909	5.66148410100442	6.46517654066442	6.52069451689296	5.51815495292572	4.83073370254295	5.90769610641399	5.31275395446245	6.10564347253348	5.06343789325764	6.44352136374072	3.25850366836225	6.24614495912755	6.77427164944224	5.51973150355888	6.06780659962531	3.96220051247244	6.41975653996265	6.62790711323607	5.17270327059942	4.64439613179374	5.73180741107808	5.51173066394047	5.74923948200238	6.50876609399153	6.26032591360526	5.73907005016116	6.07300137471152	7.55373920654095	5.83384404574843	5.93019417909418	5.06343789325764	4.68595054104826	5.73658910195322	6.21080842677179	5.80637974940651
ACADVL	9.23594302457508	8.70041473424656	8.78624077972694	8.28501280017843	8.17820695880981	8.54045570643979	9.45193385039176	6.5921337003055	8.98200743314251	8.18446821210307	8.86407956357189	8.26554703755048	9.99173135918219	9.30565489406986	9.07662441209714	8.13493178734693	9.11131655546215	8.09615073926108	9.80145596890551	9.11686952702296	8.43707581472483	8.80407806415213	8.86961868942051	8.91377862496676	9.03224433301771	9.68068518630094	6.39094173231175	8.89649212860555	7.99601070254683	9.19186993807312	8.84121391908116	9.86018051585697	9.05495634320046	8.68394790148294	8.54833950909584	9.00837113440497	9.00018855011533	8.10770830182065	8.32458117478212	8.32997932672752	8.2125047017439	6.11428276336241	8.31272917075911	9.08590479330834	9.10398864077755	8.23246934013975	8.40450002353224	9.11575599755457	9.17403850974424
ACAN	1.58228865739736	2.00925626092063	3.15565798580048	0.0772951737965495	1.6442692003179	3.22143854596229	1.35211398288396	1.4921693442322	3.96481583322633	3.72672957236089	3.38322339475192	2.77811719054316	3.60409331497752	2.06963078566501	2.30290185007016	2.29264645444948	0.0772951737965495	1.67899960076711	0.0772951737965495	1.6405354020329	1.33747792149673	1.93347627963064	0.548096793634966	1.74671160413737	4.06687312611651	2.18602760854892	0.40429426959584	1.47937125915085	1.24187146174179	0.730631912078597	1.34365120014334	1.80531996205518	5.02643555130612	0.40429426959584	1.66335528293665	2.82985445458156	1.56468406944395	3.24880378794628	0.675228814590375	1.86405515134921	3.00641453330062	1.24842725570641	3.68009125655831	0.632368068741116	2.47471774765844	4.26522059658403	0.381833702440693	2.08130105223011	3.4435028271385
ACAP1	5.86795042510401	5.78978902829837	6.59038052635623	5.49648938199226	5.94491291283301	5.44448855815928	6.60299559018473	4.28635746887779	4.47196827053381	4.84984973690504	6.87716902031744	4.62765259790451	5.60249943800127	7.29701085265542	5.35450386363493	5.0529262185938	6.56740862923823	5.64096393027068	7.38211431187856	6.18541325345861	6.5733379728176	5.87076981013991	5.69887859590334	5.60883975721837	5.3666190852878	6.96088204760723	4.77452346376788	5.61893962468051	5.00529172987921	3.52884362527159	6.24038009228822	6.99462952285769	5.68637739984569	2.87595880552501	5.53952814271707	6.07930996927493	5.70676876740363	4.16213313646786	4.53451239663205	5.64075196515639	4.67826470912821	6.75377672714555	5.42296905490965	5.73315161395316	5.77938485923796	5.9332030434981	5.40125224130646	4.19311926453165	6.97849279407333
ACAP2	7.4298336327141	7.72278337159491	7.81420979765952	7.79903755682087	8.48619427467077	7.50324985021503	7.84435742539925	8.31318447474032	7.43141476977325	8.41291872448646	7.04739809124489	7.82811340754616	7.35537012035313	7.9792145678098	7.49202609918091	8.96869677888649	7.98722970004612	7.36500710088033	7.56261673797613	7.47538571040491	7.69819822509078	7.76037731025437	7.73577785995695	7.79496237785451	7.61063440753532	8.18418893361846	8.38198373849866	7.87213319821592	7.4240943148431	7.92441045270658	7.65853309915275	7.47094777856397	7.73714158574374	7.31849488936875	7.81994698901958	7.6378034047351	7.47215919377147	8.67679372190605	7.89273229736551	8.25601231382722	8.25422853913473	8.86468567157298	8.05758343654489	8.19052840181091	7.94644003030447	8.37033668146756	8.18418893361846	7.63451063541714	8.16336891422538
ACAP2-IT1	1.94087370707054	3.08636567492719	2.26832315429307	1.96575603251758	4.15290824784161	3.90061821972536	2.51491560984892	3.04220255529584	1.25765012621901	2.99031248666074	6.4685375849403	2.76073397032096	2.86721591694489	2.83896838775741	0.114469014684342	3.81044470984998	2.61878498803787	2.72286302066588	1.71818126517862	0.374418630719484	2.80251490015671	3.75178552914069	1.91113397057632	1.08561853304064	2.59300869353885	1.45146125588002	2.46668286219954	3.34892347367236	0.638822443545958	4.04873536636764	2.33316119597153	-0.0256818632106478	3.14244685788869	2.52883840807131	4.14938557334672	1.10984751076344	3.02443692110966	3.63456273798509	3.76297210790421	3.6492358812425	3.84042529400842	3.11469392307748	4.04130303856461	0.86016944501146	2.69929212824738	4.10766374682829	3.87769302082323	3.10546968778688	2.99062502140704
ACAP3	7.45280923045888	6.88678828654269	7.60990426000561	6.57354772871985	6.92805809620496	6.69999912389496	8.35066606885897	7.14726044470159	7.56173434868495	6.49795950729662	7.07738239207885	7.24573771291921	7.27887476097907	7.83164846288594	8.00500002597983	5.83857522522419	6.62784722940041	6.52914148315097	9.41599781573764	8.16874102153137	7.13260290262761	7.71099652397936	7.8344126796423	6.73442420910338	7.76588217714766	7.61023453519775	3.89258903840507	7.79223597825095	6.90791359480239	7.68279065782679	7.86247642247328	8.55071738566164	7.26956443264259	7.59024774225721	7.90777624462056	8.19576588957694	7.54634961713149	6.9390420779555	5.79498699211847	6.79459067900833	6.71739111096243	5.45228935973875	6.96611044064219	7.54556436826611	6.40867926900913	7.4293596125572	6.51503502237132	7.37232340850132	7.52663641438871
ACAT1	4.68962226884294	6.74812926215375	5.2880411671551	6.32527702600386	4.90792152385007	5.57661022558794	4.66852427267593	6.2766063935584	5.69574456899498	5.46009314845423	7.46739139524723	5.97382646266483	5.80647201333038	5.34893529586935	4.72875038128222	6.40583948450134	5.0950101471186	5.00962181908922	4.04008716149712	4.98376398472354	5.85733780711609	4.73823768165605	5.32797902735146	6.48892219012784	5.91448564830813	5.40269318065185	6.51548561125674	5.55454542260794	5.76700504079324	5.37206087333788	4.96483574344796	3.3642181364924	0.572082670390412	5.03848932033936	6.12219630497386	5.46286822002153	5.68868917108737	5.8197382054354	5.64840068636849	6.24643466051839	6.24986234201381	6.8411234425794	5.98511882395176	4.22158470694394	4.38520560978282	4.97725585874477	6.47865614551132	6.15540580512258	5.89957090837364
ACAT2	4.85020740643297	3.50140856951948	4.93461574119593	5.77200713143024	5.56859485265862	5.27195826230632	5.33026042144637	5.35217840433296	3.94985594821722	5.17012786143973	3.64836172892505	5.31291402602734	4.01067903851714	3.53798587316064	4.02445206068923	4.66534535143026	3.80557286389538	1.3621330334411	4.39974946663756	3.6661556261794	4.57157420136798	3.93746317960047	4.80596337021568	5.67347365976654	3.44726830558996	3.74100118079601	4.90450571186335	5.74623307700006	4.49799779541151	4.67800760398993	4.67620075264641	2.73566754872692	0.902967026765967	4.77879464301747	5.14397518419311	5.0720043393783	4.68274038742115	4.14591179265086	5.02844069516945	5.23154894870339	5.93699582036499	1.60565732919108	5.37333860347246	2.64081263834995	4.35442781814519	5.56849407467836	4.84136414538551	6.63520165852279	5.549290353034
ACBD3	7.67780422458228	7.41095906118833	7.47771800174033	7.36645508160721	7.06528777603702	6.5879623142528	7.37983699542993	7.42707034192142	6.98398120663821	8.27919504909077	8.09173108246429	7.23142305859357	7.06019307343142	6.62372014350939	6.97429287869244	7.83379972803864	7.59855314530101	7.01206950527141	7.36122521641451	6.3766624556795	7.93201242979387	7.16440248189697	7.4379928565466	7.37333881052715	8.15542636780329	7.43203017185666	7.29496382434967	7.17341688444545	7.27500711306446	7.83238442920061	6.91382473076142	6.78736088509152	6.97969595451707	6.30860313885488	7.2411222294553	7.39433648187229	7.15488413312963	7.71893293577309	7.53437926897872	7.77759102640279	7.66070751682757	6.89827392606361	8.00641227350289	7.88162989605639	7.52202412525284	7.78984968223932	7.74080311285498	6.72413189006552	7.50093836228611
ACBD4	4.68947612500066	4.87510918477166	4.62628510022331	6.04973985883776	4.73904808783137	6.17279518416706	4.14662949797995	3.43746511346632	5.0615025853893	4.97269637620697	5.04370441083938	4.94781466876043	5.84460863701984	5.38459124036912	5.97281287964896	4.48548738807965	5.38684194214481	6.51014317332377	6.13961126642659	5.44344668557139	3.19615071383931	5.46128336246453	4.61444685719696	4.7800275900982	5.99186736543724	4.59997596699414	2.29546473736527	5.466897829394	5.41409781230624	5.88610332598163	6.28490273227247	5.38334028443974	5.54637757947726	4.41838010831079	4.93388849398559	5.88347059963769	5.99265012262398	4.4831212234486	4.97614127006883	4.48464185362323	5.38462486077737	4.22883782482456	4.90747215993967	5.3535365797539	5.39322612529878	4.46292998072449	6.7934136621561	6.16162481803425	5.12479334273416
ACBD5	7.23382047352142	5.742376885367	6.62961901445334	6.64103948641122	6.17209613099059	6.11017843285188	5.91028744579884	7.44496834395051	5.08444336969244	6.89890161184239	7.16312696246098	5.90763576098444	6.65932889894624	6.18969624966133	6.99936601752025	6.95091386473906	5.90377179059518	6.60913217327682	5.09287254205145	5.48701931232988	7.00863432272979	6.49420124215302	6.10340852102207	7.3422150079388	6.4622210049471	6.08642914299371	6.84237672288452	6.3485110968721	6.50460789664828	6.52522992470062	6.44422978776106	5.61400560972448	6.04258528795571	4.37151929357778	6.59075985751379	6.15636911324328	6.51256485757947	7.3639550545118	7.30362965800674	6.95341116135344	7.00663146480678	6.93326063970493	7.82618561591878	6.19074885801385	7.65788091011791	7.02988319383594	7.28581061683462	4.63422980222804	6.39657089343119
ACBD7	1.81077030833373	2.75375422190843	1.47935834375388	0.302657619016671	2.70004631371976	3.55265908376041	0.702084298500214	1.72046421650153	4.68342895620313	2.1896826241268	1.49638512048994	3.25803468948909	2.15145607548734	0.297980871731429	0.302657619016671	0.316591246691002	0.302657619016671	1.90768169199154	0.302657619016671	3.57777996304466	3.24655320108863	2.43383286434691	1.84593665206889	1.12298766931501	-0.0407869614778854	0.928867611385237	4.20363830404056	2.00538598966371	1.79232919221304	0.111820321703118	2.29040988344822	3.27938751144984	0.715564924641873	0.446704152366327	2.41723404189967	0.857395818985305	2.4560085467775	2.76926302494068	0.313667335137176	2.79941149303825	-0.0851780735897505	2.82897971639573	2.6089520407103	-0.204819970890636	1.94518009525923	2.21502397887554	2.98113392783496	-0.221136538429202	2.43383286434691
ACCS	6.66729100526012	6.0047139032074	6.15624296937116	7.07626119702786	6.56824842312012	6.67626210270018	6.03805358884784	6.23274351660644	4.51964859518436	6.97741439147006	7.68057700148114	7.01417332117764	5.93554754283644	6.59865760651166	6.80535814023235	6.19028631249597	7.97218404351382	6.09975746561642	8.12183809248964	6.08171853225318	8.03156615986227	5.60453911873725	6.07500568284183	6.52937404372897	7.28242066797016	6.79124875010467	5.68865423309422	7.31263902793572	6.35254309346012	7.4550134972026	7.48407434040389	7.48637426141168	6.17447152333416	6.92288532950148	7.69607229486661	6.69326632732384	6.21704367616279	5.79116608535568	6.95584331416358	6.63042179426456	6.13886488903352	5.66922124041675	5.56399020319135	5.06545196808419	5.34783082685439	5.92206032438936	6.91918836453508	7.36480268735455	6.71504491707224
ACCSL	2.09967138617736	0.314333554428848	0.394556169390381	0.111275829389894	0.111275829389894	0.111275829389894	2.12867973631416	1.98060585942862	1.35585007531405	0.105109696323004	1.69011462765986	0.111275829389894	0.111275829389894	3.19417829414724	0.111275829389894	0.129646846061138	0.111275829389894	2.22744576672089	0.111275829389894	0.478135672938656	0.739763579035849	-0.603132396593767	0.0409224517045216	2.57389402297238	2.13909707689962	2.55509336378493	1.85866995093438	-0.0271195830985381	2.46912479069507	0.909030388196632	0.966670097049589	2.91835725540483	1.62361118625586	-0.58387702932606	0.401702895505424	0.401702895505424	-0.185023685002726	0.935817794556274	-0.125766567496247	2.06848694725235	1.15837850885534	2.28526634986271	-0.518557396827646	-0.0144917610962235	1.62642838022875	0.231953609479518	2.45544111618249	3.70951370086767	1.13163000172274
ACD	5.00548273442067	3.70534686142061	4.2316783656683	4.27698091201466	4.71742739911129	4.98317198804905	4.9995551211657	5.47337690143974	3.81778115297388	5.00176608012488	5.37969043353597	5.40988641525295	5.14349055244519	2.23669988220841	4.90759879990066	4.4787721516763	5.61060536677502	5.17119900274759	5.70248425325106	4.72188503476038	5.01676603653266	5.18287321878036	5.47080886762184	4.67681423966163	4.29534324102519	4.53921903095804	4.11605207511824	6.44190538745412	5.3746466082502	5.78397504387067	4.53755296614954	4.01872962461898	4.9504111178499	3.15455286501461	5.17403314592085	6.06016421189092	6.22095176419615	4.48810989206769	4.45050013505319	4.40689444513886	4.75789571102958	1.30095769189703	4.84786117964911	4.97729271390441	4.93731067509859	4.79365909384968	5.68481504052868	5.72611002847334	4.42060745948634
ACE	6.55397645811665	5.47207016422336	5.98125075653919	5.99051009193645	7.2857095899452	5.27244537931285	5.88907980860626	5.09061326379106	6.00164992733219	6.20057147966184	3.72067156027556	6.54219269952512	6.23344091611833	5.97576240718425	4.3114510361743	5.28738059944195	7.27951793123164	4.04118591637551	6.58601581844964	5.48879624630958	6.24339284012186	6.94748392297507	6.25568282671094	6.7702685727459	4.43443006017525	5.7029851121464	3.18155011211428	5.07013514344838	6.29473086408052	6.03575078754099	6.11176274657822	6.69067488144547	5.76732418874442	6.31663010904523	5.95022383926281	5.61405127305729	6.22849472279836	6.40527256527692	5.72168461560823	5.20971872936765	5.2770377289445	3.19708170429869	4.85014855111195	4.18486708023263	5.71862522303571	5.78649819204018	6.02716804062484	5.66809142604268	5.16650588404592
ACE2	7.23393169399072	3.63316389360925	4.51086466879317	5.57460714197893	6.46395052513666	4.9250909633773	3.46927566118088	0.525363820226974	6.03548352126453	7.5943625776353	4.59487040653567	5.42616758269674	4.55419810017267	4.47584504621556	3.55117357717899	4.88416421108713	5.72082595669734	7.38202521430865	5.47164509752455	3.78093584207019	7.00200858290904	5.67568622403143	3.91220064737629	6.59330248402866	4.44496524531429	3.73456994482159	4.79504124777087	3.11726271669719	5.70749624442057	7.45349153278147	3.09969722327189	5.6948043243951	5.71110484492856	7.60040159660401	1.03754141347785	4.64342803636994	5.13076493392192	5.80049366636493	4.86041703403369	5.86847933701848	7.34710092453268	7.07183716679119	6.8199420300656	4.55185221694096	4.73886678228476	2.49995201033533	1.49720346910541	7.14286938948927	3.78252317378916
ACE3P	1.2141351259716	0.051058718790804	0.103320553567882	-0.0812252921615181	-0.0812252921615181	-0.0812252921615181	0.261853520326705	1.13656868302316	0.729565201759478	-0.0852422819805311	0.947325228840462	-0.0812252921615181	-0.0812252921615181	-0.0852422819805311	-0.0812252921615181	-0.0692573073430198	-0.0812252921615181	1.29737503990249	1.03702992129289	0.169388142076198	-0.02272787561888	-0.0482520702668961	0.579998724976827	0.0638573860926713	0.169388142076198	0.105636129808898	-0.02272787561888	0.274452815278929	0.606990616841173	0.348122310405849	1.0447575967491	0.28516221529228	-0.0482520702668961	-0.02272787561888	-0.02272787561888	-0.0418378949325804	-0.02272787561888	0.23645525200595	-0.0482520702668961	0.0638573860926713	0.6684391550777	0.152224174490157	0.0638573860926713	0.837190603066866	0.491753077747469	0.510694574932699	-0.0482520702668961	-0.0418378949325804	0.30111070862306
ACER1	1.36525047500102	-0.0091695341786052	0.0525888429929805	-0.165490985138232	-0.165490985138232	1.094850157529	3.53229659325881	1.27358936781062	0.792628938211245	-0.170237905589748	1.04995832480337	-0.165490985138232	-0.165490985138232	2.11795920849743	1.56945540804639	-0.146668109181958	1.45942625728875	1.46500989595046	2.75890552802724	1.40388601622475	0.881868704202679	1.6990930394412	1.24315559992502	1.14034587282735	-0.122952994540812	1.44828165642957	2.12230034804598	0.279487384921259	0.852013011568085	0.0088105836204416	0.25445837811792	1.86568661138099	-0.283398271446171	2.27536166264921	1.71913619066437	0.369353779185455	0.125181869555873	1.01650433248053	0.3866192416416	0.125181869555873	-0.161280993365608	0.475086738067346	0.628948486613962	3.21397014238336	0.86602918076226	0.128659538546192	1.78649686625037	-0.278669714500952	0.325181867936435
ACER2	3.5315289390329	3.67457333592173	4.1390471980559	5.4258778939412	5.00628771740662	3.92878849743297	4.29176135284842	5.58066480657061	1.49119134577332	5.36123917350991	1.72391829391923	4.17059229325866	4.74552121344956	5.05921556153065	4.80997415082137	6.83207055192477	4.37053367103159	5.54400925240254	5.19158521934369	4.25707247546333	4.29071331923194	4.42254334373632	3.92044474657849	5.08530915238193	5.22327667277076	4.08147407790556	5.56665101790821	4.42935838156255	3.34324227665454	5.64149208055493	4.59360687742349	6.45061527902265	5.12563840265585	1.45682183644893	5.20471668919818	4.37999899424707	5.22117839425423	4.84450354279246	4.66672213828164	4.24113456893695	4.58001203133547	5.62876153964811	4.50641164509019	1.29088054678556	5.16043236364246	3.9013292807726	5.81330264356609	4.17301019156758	3.80525335180389
ACER3	6.00230834486777	6.73155118199244	6.6890831525588	6.92851234131934	6.18434158961267	6.85680149386893	6.67880090501661	8.15995237358027	6.80921236453085	6.93559143261963	7.306843448777	6.88563318409935	5.68100245864811	7.25710470798058	6.6211103853258	7.67027359413159	6.2322305316683	6.21303173230986	6.9772212111056	7.12470960161824	6.81157954921177	6.20085744914051	6.49106336368646	6.28082837767328	8.327315770519	5.80501694888227	8.00236541812834	6.17120183911016	6.86918636639584	5.79644936633912	6.87011476152753	6.93015306447219	5.55811125869442	5.72481715075195	6.30281209048176	6.63200567690841	6.39715145341545	7.03622353037946	6.13490721069422	6.79497601437519	6.74176015962652	6.80165539756965	6.83248024548732	8.3205197647004	6.48322044262182	7.07664203002466	7.4571583219274	6.9345753942221	7.51284932474076
ACHE	4.56882088406988	3.58780893916373	3.36451388577828	2.9338949302143	4.96578151329135	4.75024457181349	4.84377697730622	6.39340228748509	4.53603139114428	3.12379297832218	4.8144883277163	3.02161623118254	3.86004896567071	3.46369839865481	3.05804263022671	2.89979848514318	5.59631347112221	4.09472614970997	7.79875333454392	5.36476743292065	3.53488950745144	4.90243960690925	3.23976465386216	5.42031688211226	4.38587688194988	4.39181392561414	1.0704192789588	4.65004456525847	5.88368032904907	4.83701671930843	5.10565263450191	5.86543833908324	3.29773713269689	3.4535815953635	3.45599975785403	3.25841670043883	6.6992245962225	3.23906936903206	3.91091016387873	2.4743843926193	6.00554923757882	2.22854823629972	4.99642321816769	4.12589015581129	5.7303509677242	5.07911508913257	6.4368722092975	1.66584403490765	4.74584063571696
ACIN1	9.3882275931579	9.04311208664436	9.27452126059648	8.75754307625158	9.41294822126204	9.52154375911339	9.6853166030048	7.12411077513352	8.92410811276923	8.18794067311567	9.62535790468709	9.30515156616833	9.75233317929714	10.5583700337208	9.16174717843907	8.10570964525608	9.72793768492946	8.54865098439492	9.34064836273969	9.81808547110494	8.5407505275861	8.53776802023909	9.56735315242861	9.24838144377706	8.52445305355954	9.66025242809411	9.08946963024984	9.29654999032822	9.28167702009101	9.72699087005724	9.65037450244609	10.6479932786936	10.2071551146719	9.8106566518073	9.38758252511947	9.32462164898374	9.13698843353978	8.71997186482511	8.11577485257953	8.13743727778722	8.54224890910528	7.58299580301283	8.87195598114263	9.00719366447519	9.15611041537756	9.07450475360432	9.3372636364205	9.47906322612999	9.46455482890524
ACKR1	2.56697674926494	3.76371841589146	4.01290710388274	2.64933740832864	2.86441652272535	3.57956644049785	4.39870701997219	4.38656600500822	1.07181692872146	3.18367531989722	3.28370681240539	0.146355517182997	0.146355517182997	2.35279558777707	3.66932549268297	4.52261400568907	4.14702464288394	5.91214850105263	0.146355517182997	4.38613961664798	4.23197892686091	3.21053793290971	4.42479076505495	2.53075433092912	3.54332335317266	3.1845869751403	0.0959095260132142	3.06731804992628	2.63460228211943	1.97063088415786	3.87726502763206	4.13555803401853	-0.278690665760234	3.00153833960602	2.2925009661678	3.26203860486502	3.81168515822309	2.6927277257874	0.71071371436808	3.74176290798771	1.20754962065893	2.12519169841819	3.77792335624567	3.6496613176276	0.985895142793555	2.99977242332421	4.00716303034417	2.32302270958416	5.2038699794577
ACKR2	5.31761480360771	3.68173187788877	3.50581819012209	2.17228413122266	3.35547939576603	3.51691358576039	4.23252287171068	5.85495670737768	1.0891885225246	3.152621458271	1.33204707006868	2.02816061854889	2.92432563279204	2.97973001010658	3.3908648509664	4.33255615705787	0.184948178896415	3.78581559270623	3.89555199920412	3.86065080422461	4.02395742988021	3.56944590045905	4.60712233919077	4.61274583020434	-0.0467929045186562	3.67289027014537	4.508959385224	2.59143022147223	4.21467826172778	2.08654432683268	2.60629439973476	3.43306345865567	-0.22567839373183	4.68930883508427	2.56204821565849	2.06088052496546	2.35674662687292	3.51234793571326	1.92295494222008	1.9055550197068	3.1887422334615	4.61053891002573	2.27529709493511	0.408795687951932	2.20040889731836	3.62050484090951	2.40568777315419	-0.220406376762976	4.12852134618218
ACKR3	5.51869980851538	5.8393723970672	5.47462074788585	4.80093505425394	4.37908647382231	4.07795849067073	4.86988608480817	6.09949203421205	6.70902332285842	5.09856068225847	5.1342749743369	4.93313749459289	4.25718916840239	5.21840812176647	4.06113820131943	4.14196427298334	3.49079322573889	6.25489630109424	4.87573299334928	4.39124252676039	5.76642842602743	5.51026697739918	5.99782035895544	5.01986773140432	4.49678001968288	5.33384704357924	1.5681310132505	5.94899720078539	3.94666650717853	3.32671935674975	3.94942461739037	2.63203884585586	3.85411780418438	3.18675259904243	5.03340330677656	5.39374945328129	5.70708711643679	5.48930955881636	6.00046687386673	5.93259944974638	5.06032511744618	3.02874752307078	4.33001810226777	4.26169643590559	5.58684875955857	5.5657216642683	4.53221160220793	3.4793986403338	5.23370223764192
ACKR4	3.61383282721704	3.24160883661784	4.18808116793426	4.0801252621251	3.19120497758854	3.8756484688609	3.84421811381669	5.10929131039171	0.85600446630162	3.70907968061624	3.88472431244589	3.99934584557174	3.57702984978414	3.74726550862352	4.04109074759924	3.92845798153713	5.78701429552542	2.77349165310674	3.67433157572132	2.5207322873076	3.17945691479848	2.3099082037411	3.77267110154872	2.82482123218255	2.27185730709081	4.86596959653422	6.86589603637066	3.65129978169361	3.76440139407129	3.07720069192199	3.87477742600883	3.25712169831903	4.66676371487113	3.58630632788875	3.63834647425259	3.33499229127784	2.93815719219328	3.85293018189225	3.78738838172793	3.54367462145672	3.56318322365711	5.57601985665281	3.60079366244875	3.64353944400349	5.12835976191055	3.67364653254192	4.34434936700561	3.64242842127251	4.08561140752887
ACLY	8.88199377288708	7.85807526304461	7.89390164695146	9.3113992632518	8.58246251536457	8.83793374074883	7.83583519938602	8.44998737674154	8.68018350858356	8.44928879397544	7.70462625768392	8.28794122903606	8.12450294842656	7.45416610575182	7.62369489512834	7.53854377830032	7.67505339898878	8.87789196935566	7.65071734324204	7.62255709293681	7.77397145717945	8.35286188843877	8.54531783670903	8.63503527360742	8.35286188843877	7.84157249765978	6.65250515490472	7.93301968327112	8.39020526545959	7.93301968327112	7.95963337094043	7.70090455346577	8.23788996908903	8.36705882308133	7.39973894181202	8.52292726141092	8.4817711100784	7.66286802743779	8.2476502825741	8.85019404154051	9.23569323266858	7.30972789427635	8.59440015724862	8.53774674043872	8.31725207994733	7.8805046963645	8.98018445789846	9.03962964539004	8.19542273142583
ACMSD	2.48238926256148	2.16408652366522	2.99382961540291	2.83988348935831	3.37061171233801	1.48885548387547	2.36673626400292	1.57257394033287	4.14896565863603	-0.0154576750186123	1.32869806698592	-0.0102366490057058	2.64929489648461	5.35527795721727	1.89799003023447	2.95717700005551	2.73093873129952	2.72047377491179	2.99784616552555	0.556992499222169	2.83109920137546	2.03994534180658	2.20942338407963	1.97534075570893	2.61160365138154	3.86489591378247	3.93213498489764	1.01104697383011	3.06494421286348	4.19201929779071	3.35031879676229	5.12588908906142	1.04001588562987	-0.491899577159719	2.58892809854058	3.25335989924173	1.83098043277041	2.70304617809368	0.517525860608254	2.49572822444455	1.33900559766536	5.35769090093287	0.389210367162905	2.86914653996248	1.56518969663694	0.732936888762208	3.48842662654292	2.95709198232777	1.94798954070526
ACN9	2.62625079080863	4.13566800457629	3.16459953730326	4.4382906451591	3.90657118727446	0.472472317327955	3.17475615782885	5.05792752918264	5.08528319132006	3.64658994230868	1.62939231696224	3.38519048807152	4.43927077849524	2.72799228378774	3.34348244007616	3.97345565990045	4.82983024338664	3.1549016363596	0.472472317327955	1.45183050749422	4.05610984504443	1.7220904885919	2.94991831503312	3.52377525973354	5.03810427713309	2.38126023047462	2.29824811204714	3.59049169107792	3.06331058022187	1.90869333474623	2.33322761864552	0.362293466377624	4.56945422290347	3.25822274061662	4.07971041653092	3.81050373187539	3.22154398048025	2.02965787538677	3.19575312537268	4.48773259235115	5.04029138373814	4.37706974673141	4.90399084777953	1.9714681475394	1.67409736730472	3.65674755661539	4.67951283583131	4.52902073610559	3.11839515922623
ACO1	6.1973839641705	7.12777578180053	7.38069746321703	7.35110863221231	7.32883589324246	7.29506420830065	6.48166432190659	5.95413032313743	7.31790535135669	6.63871180536671	7.40738597270053	6.84390695352698	6.85416950781173	7.11604963866641	7.42926957763007	7.73084451103734	7.61789504389365	7.14068523756035	6.39248553056231	7.35982871867114	7.0227307620496	7.07846665717805	6.4315800015243	6.85702641701124	6.68366797275263	7.23182012809613	7.61704577524048	7.35027611049549	7.06902274520267	6.43040807719485	7.23637796640095	8.02267976251554	7.45970617969256	7.00742485374655	7.63924810471477	7.51754686340378	6.39804824731656	6.98720566508202	6.57509450214648	7.13106483424551	6.47686387055572	7.85234675450611	7.44713783043505	7.62493049303432	7.28908327938213	6.42128234605251	6.62490142013643	7.34454960196418	7.00009376920153
ACO2	7.81508395033757	6.62035569471451	6.84122915386006	6.96083513442028	6.99389286930879	6.59996114661638	6.57191699038135	4.39305518354385	7.14929763611854	6.57077398985053	7.06075525707251	7.70321299947428	7.46382222542699	6.19021175366878	6.67006874795287	6.85333064888332	6.33003616502165	6.70296375452316	6.97532006218192	7.37093372885645	6.49273222502608	6.43510776534402	7.47380732777203	7.34395268118039	7.12945590148829	6.60443485234406	5.53107052382381	6.87062208437618	7.08324505847463	7.73978317419941	5.96360407344798	6.83465362845422	6.43368821506902	7.25270615319279	6.82370428445436	6.98966056855175	7.2504667990957	6.99738296444279	6.72915360032443	6.49497303672362	7.19067771798936	3.77653003002672	7.72943490951366	5.34439179094072	6.52037664117388	6.56830921637201	6.73937219877586	6.96416884528595	6.77987006101574
ACOT1	5.18768515051586	3.9478614142058	4.29027208306005	3.63438798677904	4.29513497333557	2.67813135955736	2.7600369074075	1.72845631005998	4.19401825787968	0.31325596151721	1.51112233658907	4.16094160419222	4.03175943894287	0.31325596151721	2.53840591708909	3.64894800984125	2.37520409391009	1.91608152197591	3.1848395087926	1.73771854588658	2.25597501877746	1.33449081482422	5.0014660289933	3.87646415924264	5.11865042433011	1.45161762864776	0.936721757756002	3.53767246031996	0.932743718526664	0.936721757756002	1.91134093035906	2.87507520516426	4.44007534447603	0.655916265940843	3.87884282033223	3.52115250460294	4.23609698803028	2.42331989532711	2.64280372509814	3.90661877121852	4.66745504200827	0.63138265012226	3.66873326208792	1.06195606299129	3.12320984461848	3.95381283674224	5.19302110839934	4.44640481671391	3.31229364191459
ACOT11	7.95364800326599	7.24000971819235	7.28874937747231	5.82455746382185	6.64280576896958	6.34428400736552	7.08314414966306	6.46866405119381	6.28378264651865	8.23736340691997	6.33075336303377	8.14769062818535	8.2273746455577	6.65138949127394	8.34829894180158	7.19481234062269	7.96779406535345	6.98578624591241	6.69335174897884	8.67218216042472	6.56317335698713	7.57781342330034	6.77537617252964	7.21989007468293	7.17447697213369	7.52105154466725	4.83297580290385	7.2203035232183	6.66291260181854	7.25184768121998	7.22731881946733	7.9270157419002	7.63525705665546	7.40952419977514	8.21982133978216	7.12547526585098	7.26446145221201	7.62354201183112	7.50467198215796	5.52436851326277	5.94988507939723	7.27237616137556	7.18092625725155	7.59035017366092	7.59365924760077	6.4948881052337	7.64973753275341	6.1865005758214	6.20780885880348
ACOT12	2.08277260238625	0.402253526110267	0.477766200739225	0.211117498830223	0.211117498830223	0.211117498830223	1.80089168646803	4.28635212156468	1.38262169536033	0.205313384862845	1.69958541055836	0.211117498830223	0.211117498830223	0.205313384862845	0.211117498830223	0.234132444700946	0.211117498830223	2.20474958818685	1.80525120616023	1.00091430862993	2.25024682927413	0.57804429775949	2.15934352096309	0.713696211862168	1.33269808370339	2.68616920138382	0.105796934228145	1.68311235669028	1.9734495250667	0.566310297139537	2.53525713065374	-0.0150065703525426	0.0452458646406323	0.663151167993529	1.05801485644625	0.445581819413951	-0.820108185047843	2.34852176067753	1.66017174473976	1.71106457650978	0.424087171585652	4.34297996134281	1.10755438224401	3.15233023945862	1.84165594587193	-0.394471429887282	1.11430317283829	-0.840646378059886	1.34423946746173
ACOT13	7.10057672384717	4.6261737441454	4.98468581150203	6.36425831559632	5.28377997487906	4.96924738403928	5.57595732925969	5.90813573809278	3.99093256889656	5.79642875499846	5.22008834195617	3.97824253354268	5.93926665044315	5.79470680483183	5.76637036252666	5.27817283320678	5.82412823627905	3.51533807768882	4.40524183779408	6.30826080617054	5.82746887884835	5.54564488439854	5.26515302065218	5.94264204119189	2.90355367011216	3.50987236750999	6.39524255185971	5.62691911298096	3.497612132487	5.96604539926671	5.69826593703699	5.57635539840714	6.24237695367687	4.49291289251014	5.52140870010502	5.74139960980143	5.57972834027688	5.53465009850411	5.69790048665675	5.75561698128008	6.28199172023997	5.47659817910119	5.68596854992654	5.29626264370903	5.11431646924292	5.35391104206718	4.48686690206283	5.90804900327448	5.16909666720894
ACOT2	5.86345557754735	5.30245490402186	4.95498901473382	5.07513049432381	5.87327401121588	5.00986155070202	4.77984074633511	2.12475169499107	3.90595703057213	3.07469478798125	3.46058086772662	5.23843958140882	4.99893699788532	4.79869997242044	5.09267327748286	4.82619278671322	4.10896751742864	2.3105008457342	5.43500867319949	5.30835334846022	3.61842998685699	3.58091736962288	5.7631602092186	6.04759608036212	5.65666754532154	4.02903207585479	4.19810682083752	4.49060059139113	3.7725635196426	4.48822821587196	3.97971252415301	5.21191010445558	6.43197933030158	3.20860529451519	5.07922372662867	5.01417063129094	5.10940917751726	5.00757417126184	4.76752759253932	4.23896167595308	5.30110641107	3.84823617416861	4.60025221744323	1.97401185169773	4.11855159488513	4.88743153284728	5.17627579701463	5.48071738617683	4.69105117163644
ACOT4	1.52989649728067	2.0454401997567	3.54793574070635	2.19436176015822	3.51103612467433	2.5552176773686	1.26349420522046	1.42397567111572	0.868192224708151	-0.244467819539264	3.64967283501779	2.75545695100726	2.55075601927393	2.90801553844513	1.76586959293829	2.53639100521065	2.99947212506572	1.64517549192288	-0.238982420645712	4.16044481265705	0.359198838615953	1.33790157565543	3.8634854226754	3.35533611710665	2.23959984973686	2.35828720914837	2.25079154597932	1.12870143752635	0.90972062434309	1.86523449344275	1.00756024528536	2.83150505860386	0.102567042051717	1.63997379027174	1.88281062360145	1.96017429647112	2.68470651867715	0.77504609452826	0.376874571849018	3.40785236604318	1.55326347444541	2.40812941518093	2.9057649424612	2.47775676211327	0.80166033036541	2.2790138983096	3.37691413234303	0.107844130250537	0.963887842256518
ACOT6	1.75959087392213	1.75416955160132	0.182197138709061	-0.0798641162880043	-0.0798641162880043	-0.0798641162880043	0.407319238114895	1.64944393832255	1.07148542255875	-0.0855683757858031	1.38299606708339	1.99566651095692	2.01577580923203	-0.0855683757858031	-0.0798641162880043	1.64750981011644	-0.0798641162880043	1.87946935730051	-0.0798641162880043	1.73720441653404	0.147268031454112	-0.103841458172272	1.77304324654037	-0.0135912041138117	4.41767080610219	0.682941663958057	0.83134715905238	2.00541164819711	0.602617313215844	0.215247490428533	0.0850511078062762	0.164563411100549	-0.103841458172272	-0.0782030598105522	2.08633049715678	1.18570953015373	0.980707686340318	1.77020886334031	0.738945092207036	2.44605516154138	0.029509305136508	1.38205334622886	-0.0135912041138117	-0.0782030598105522	1.71231696833142	0.787281502716802	1.28224628063325	-0.0986779244946051	0.349907857582963
ACOT7	6.26983728901421	5.37837563615632	5.39560653783773	5.6465038271432	5.35883103241625	4.68596421958472	5.52738467188389	6.24044360433292	6.05148703513971	5.05696236908256	5.9703066347383	6.80173392994901	5.67301346873723	4.76173896446997	5.66852776351002	4.15070572484099	3.63719900237047	6.00337278892893	4.85335019407708	6.49942774824633	5.19041550667849	5.92509248352396	6.472878544774	5.47101785382988	6.54695521460846	4.6797791943792	2.47490081226731	5.54942180475169	6.1364355446304	5.59881284037254	3.99767785147762	4.88858425793318	5.26780442181223	3.67195435602	5.0346984672187	6.02096564304583	5.42380546909824	5.59163740518932	4.66474985088749	5.60995999243815	5.72877419097735	3.43648565259269	5.3162940425291	6.00416140522169	5.70651986193164	5.54131318547726	5.57413412177506	6.90935982843245	5.87342573708125
ACOT8	5.85378623759164	5.36886868619333	5.43674106384263	5.38355192341278	5.0975230512418	4.61959707101779	4.91657420848785	4.2850851598688	5.65654193233716	5.51794940770028	6.25994571151266	5.97699759229041	5.24022282836174	4.25595312328588	6.91579907693037	5.43787423344884	4.11937964900855	4.90652489535532	6.28305531673992	5.143175668104	5.08684198173484	6.51554813117428	4.80326638436025	5.44591786502343	5.66216817077664	5.06412160972015	5.11966067896426	5.99835553120895	3.96396821477459	5.82921908642911	5.56623260613521	4.39451374216831	5.77284794484231	6.8214001478184	6.12176137086646	5.16720307530818	6.37824100914038	5.70504164103761	5.90922264861684	6.3642187099176	5.2022776042647	2.99140219380788	5.07107737334038	6.32277209141706	6.10414899644116	5.42316853525495	5.49050491610004	5.77494869490656	4.78350128268831
ACOT9	6.22157762429804	6.30293458553572	6.14801787356579	6.68341054512433	6.45397068469234	6.09677950133107	5.90831968586845	5.2676222044837	5.33651320681174	6.16280865551851	5.18273297628385	7.00182293562814	6.23134808849263	4.8549601798291	5.85725586123189	6.51117782738428	6.61089860658177	7.64295672005394	6.26861960205726	5.90148473660188	6.69644858021395	5.60426356290264	6.10761746223718	5.75278779023144	6.23906444258341	6.67005842251851	6.66915517796536	6.60522772058822	6.84593778489279	5.9372496920387	5.88214846802455	5.83100079252534	6.99426668339795	6.60112203349277	5.93272796273809	7.03411787684867	6.25134596575678	6.546518054573	6.02859217594308	5.86729756904614	6.24493554023135	5.40982209620167	6.69655362608121	7.73931020899653	6.47720488550317	6.12501385327905	6.1847873602734	6.85388084094849	6.36146169900044
ACOX1	7.86712907082617	8.53117753909373	7.24440006037249	8.88551789983489	8.27304959836226	6.80990781995829	7.53998293731165	7.20451976967858	7.22525254577261	9.30695369382818	7.98153082068433	8.5824982574009	7.31162447631521	7.77584137463299	7.8953822625712	8.34904750396608	7.85315676274902	8.51961619649374	7.3318476357935	7.50723153246027	7.91884147537422	8.98993421333145	7.30370782101661	8.71405561018898	7.91126038978791	8.02642510250669	8.49978864026669	7.39725267230567	7.43848431405664	8.53046791651374	7.51667036275158	5.65404943224054	7.90204458372342	7.31777937802924	7.7959955117374	7.47063759808301	8.87671162886635	7.74641964277817	8.85288045507519	7.85789762724333	8.94864926541453	7.8382600700438	7.8382600700438	8.382284244371	8.03386585603063	7.3813618819367	8.04747902975629	8.50967858261682	7.54582270499152
ACOX2	5.59133081875928	6.74288270313235	5.51530973513336	5.70102217410856	4.8796186847774	4.81005350472281	4.61013245442173	1.85653396366802	1.39953656334339	4.73298300725614	3.57891928298318	4.71283902054878	6.38539103500808	5.22960758412023	6.17245883830598	5.22300121827459	5.30950150536244	4.84120351970924	4.22048984503462	5.59702860712257	5.49223407094511	6.41224098516567	4.1860261156692	6.29488659457168	5.09869126961309	5.12315724984485	2.8598868212691	6.27360293341327	4.40140331508262	6.45705140511284	4.9640551540431	5.6460056795059	4.79826014552353	5.54646872136987	7.1130261649491	5.40050466158884	4.12419688117372	4.37488388479968	6.26256573866303	5.61117932522333	4.89521284303455	5.24909874812898	3.9730546296078	4.64968353556428	3.59494475571803	5.18909866549145	2.90329928854528	6.59012642953209	4.25403974640062
ACOX3	5.24727266557077	5.40775641327809	5.82225809317355	5.4464045774858	5.68444857863681	5.55271701279966	6.5225175849918	2.57528917412207	6.49745985424217	5.05123033486244	4.96630476727643	4.93816903570926	5.47380472682214	4.93816903570926	5.90011041106837	5.5119119227413	5.81200890706915	5.79967999896951	7.0290046244021	4.40844955607552	6.04609882331673	5.64086511648185	5.46779505773195	4.93023269485951	6.73062107704289	6.05818152394465	5.32539761512985	6.02483629151036	5.31571856176104	4.96234972632459	5.60701125795793	5.97688498170861	5.62598152686405	6.04284283651485	5.6829213346514	5.84110697955887	5.99214823418743	5.57275083470287	5.17552736910331	5.5316322466795	5.99330265099144	4.79369402504154	5.27714034821535	5.87115888988744	6.16305481330439	5.15642437231178	5.56860384944591	5.1276495375657	5.75358486965025
ACOXL	2.01275091614435	2.00935134687097	2.34778134571391	0.281642842460386	2.63857614902032	3.55689426773484	1.75606926111393	3.8933093217124	1.36517600469463	2.5014145890307	1.65833816122746	2.79892672485859	0.281642842460386	3.60837550994464	0.281642842460386	0.302929541348703	4.83386320808592	2.12556836019261	2.4374807657494	2.53859033973652	2.47945751517762	1.97594697675561	2.81434452705917	3.12977097530981	-0.824590985097446	2.94949918213204	5.39136368194307	2.28231728321605	3.41566989979894	2.16357050523717	3.10440730354829	4.1455619612343	0.585527897486225	-0.361833592879222	2.11150050531491	2.50979258830246	2.18071796074539	2.99762319093312	1.99943234541217	2.86522069813294	1.01949389942811	4.45982965933895	1.96303763130793	2.78317888611963	1.88596637440954	1.33367673928406	1.60342391437894	2.30786114709296	2.6385660214592
ACP1	7.65127246856545	7.4485260406314	6.85250806839463	6.88144469627019	6.96211501745809	6.94276909832881	6.33827145347581	8.56574353243322	5.07548049756565	7.50691209835311	7.21678178580909	7.29069277496678	7.02731239423289	6.8223206414401	6.68791493303568	7.4077394467346	7.1689182452199	6.35172826505459	3.89471279223116	6.29242993570874	6.70695337813997	7.33823363804969	6.97734010226403	8.23022038027621	7.44892756526526	5.84532609965648	6.01004681264607	7.25381815118202	6.74334356784466	7.89927634218458	6.18604241916371	4.49924483318041	6.38062481051038	4.53607026987858	7.51998715134254	6.36903540073992	7.11446588587502	7.41261716246708	7.76360655578756	7.80540708142274	7.73753965227451	5.88649156631811	7.65518279210882	7.23097516917172	5.82000035056844	7.46623794720797	6.96473022759064	7.37376224216749	6.58642250132334
ACP2	4.34142302183704	5.80983207116145	6.32962011960243	6.00250086265338	5.43648478110901	5.62048962284802	5.17922703770138	5.89140518116863	5.75788854119614	5.43028716021018	3.46031916024157	5.7690238238034	5.72270143163668	6.40654570608003	5.28256692165942	5.04306200375817	4.95058235909508	4.67283840428257	5.33826413092404	5.05312496985321	5.41413592026154	5.16967187878803	5.52985967323301	5.14310343808708	4.45962145614827	5.65555147920787	1.39175917560798	5.37631926677832	5.39473379633848	5.6487005236408	4.92956975311191	5.54635010728294	6.15607483743453	5.40441117026906	5.69062019703042	5.79384242663751	5.74102480577143	5.54884891309716	5.06969994388796	5.36214762466817	5.9784588412039	3.63974100251367	5.72592737690652	5.77186102101168	4.67759962607393	6.20557670383571	6.41767108212999	5.49746445229183	5.80981038168055
ACP5	4.15280251074776	5.17188370024247	6.25491137027012	6.79417405176422	4.9513124381319	5.62698068628413	4.66465215238143	4.99307896823007	6.69835912361245	3.65904139657293	4.37182878401463	3.90012612039035	4.27166364950045	6.41883383464171	4.6926951736133	4.84035081555088	5.11971047018596	6.69335801604802	4.53910470229996	6.80930801509685	5.12912231997898	5.08754531266608	5.18251218029416	5.0287944870177	4.9601093824678	6.03849003019306	2.05223716148988	5.27171828501493	4.82587842721136	5.01384074099745	3.87174419866044	1.84675727549072	5.71003618209803	6.05467401419381	5.15955115936984	5.8324856371218	5.42380453204817	4.74629599797629	4.62406435987608	6.07501939422699	5.79698815829844	2.10573264561457	4.90497831514945	4.31146238404587	5.1593638858272	5.50268327311738	5.74365446060648	4.78171234980547	5.53628128067525
ACP6	6.65339020539313	6.94065465787545	7.00365896735967	6.84772907455513	6.40766790416896	7.09186144841789	6.5790404682119	9.03080127504868	6.86568384261157	7.00121135014471	6.94261599773779	7.51354321270167	7.30840144867752	7.34287993713879	7.14669811438698	7.6709649020504	7.10127403101148	7.95219763659063	7.03127719109108	6.74417874241769	6.92878109776075	7.08349559298199	6.43882339296525	6.8070681244566	6.84740077471337	7.31933905331608	7.74856124480611	6.81502647723744	7.596175821964	7.22288718941995	7.19971364015553	8.53105690769677	7.50496123341764	7.39614517759095	6.94006941778142	6.69674312325045	7.34721935994258	6.91234831797619	7.00570454328176	7.30027516662507	6.5182446827692	7.8617290502658	6.83372879251273	6.73957052673736	7.43764213931751	6.99522137730924	7.3173262653014	7.13657877365603	7.17592219737652
ACPP	3.89617904516525	4.28979111117615	4.43803950025089	4.04437074000534	3.99716626928442	4.53467965583688	5.8033572503267	4.17230355714952	1.30915735618072	2.50269272792993	1.61545179605688	2.21786315417047	4.739464477227	2.98225077242654	3.27835465455906	5.87535615786081	5.11642901150212	3.50668429143867	3.99815359504332	5.08278961239246	4.89589608362247	4.16335971646045	5.28034290760404	3.89554670541642	3.73533735887858	2.64110637224746	5.82384242799597	3.67186375526991	4.2754834380693	3.83857226335489	3.93634648901275	5.47836090529692	3.91493451723882	3.81418423114228	5.22463256821117	3.38008874333863	1.20849831018773	3.6248886606427	2.4948118198984	4.74086718134697	4.82289274059948	5.800288384434	3.64220237290818	3.21043124931132	3.55065785147349	4.11803800874935	4.91531736238869	2.47260199627237	3.63356979410069
ACR	3.09947174575753	0.0507136893823445	1.23258637499005	1.63176415368755	-0.126609361208384	1.87608593005956	2.14122964976165	1.50763276223049	0.960232825817915	-0.131994024734773	1.25429027644776	2.3993720682694	2.18025289139163	3.68417734617463	2.85150616513012	2.43331917729104	-0.126609361208384	1.7229473595784	3.19127414103466	1.69829945716855	1.25152334882331	2.04002683629524	2.60422938593178	2.4940912080452	2.80203333914223	3.34205059053609	0.0627743652996866	0.387663576231814	2.3795957122932	1.09878983449416	1.1572828472744	2.23404917461539	-0.280124946121743	1.34038264889077	3.45504385689886	1.1056521166026	0.885353070233285	-0.0338276334692399	0.271190665674194	1.16169266438652	2.71846748666863	1.32658087132146	0.512818106430529	4.02461964307933	1.20297347820874	2.67660450810313	0.191139979622764	3.73969181935992	1.41324316236172
ACRBP	2.29936196955089	2.91071302891847	2.38090634309112	3.35299599660345	3.80780568504099	3.60903835623817	2.64657738395008	3.44478249327592	0.676610557057476	2.06288628457595	3.42055736666054	2.74358294024013	3.58753464957671	4.22418308953205	-0.323639001672002	1.17871937010806	1.86756318142153	2.71050700688134	5.14654952872804	2.93893098570867	2.02998254147657	2.9975443975905	3.38715200752815	3.61081742404444	2.90076106193161	4.60458827839828	2.42553753812532	2.83741048795102	4.0091760322091	3.75051191614279	2.16798429179421	5.30594999789066	3.64332174768423	0.409518425076717	1.98361272493367	3.29024807721906	1.97439079596446	0.656991902971821	3.83263404021294	3.22089998404416	3.35510809435048	2.38593025547933	2.64372896365533	1.13980075680566	2.46823159782537	2.42977872040239	3.56865873165523	2.6626321071693	3.15945781601659
ACRC	3.04695923500442	2.2494726905975	3.38587565099249	2.8950452524176	3.95589572197004	3.6537867717264	3.12688373214608	4.58711807981476	3.93611208453538	4.46157125329925	4.27596931020638	5.54782065068714	3.93611208453538	4.79366119307862	3.25245036903549	1.86447624038298	5.49212902281065	3.2582419086895	5.18093848672084	3.70493927660167	4.2891481614183	3.3262941892881	2.78916386762774	4.75059060357487	1.89457459318611	5.46356636428855	2.73978835002896	4.46778113702487	5.31307862372974	3.65364933593306	4.5032470180841	6.09031740410602	4.58205250961034	4.76867304932345	3.03196809195665	4.36229757358511	3.80369262533171	3.71679280120609	3.84645690390487	3.17970718231906	3.64128269333507	6.14680608188262	4.09153728164035	4.91864979471823	1.58325597826948	4.0087866193318	3.49008959362885	2.03892582489033	4.0018716828689
ACRV1	1.6146180630674	0.073261639550588	2.96233545671911	-0.102046542053895	1.68210074988582	2.63369214839912	2.14002368999093	3.04598846615245	0.972446181051649	-0.107370021253121	1.26316234449138	3.57172717884459	1.79219953298045	3.54469352748969	3.98618064360839	1.96427296042962	3.26425287875622	1.7264942168339	4.18163691051785	3.40484468032044	2.33372012602513	1.12222555400295	2.77121152431867	2.19613456831272	1.83786732920997	2.81474544941619	4.00162468348418	1.37703326346769	3.09505917072934	1.92816014329283	2.20517025735473	2.42736954356993	-0.368792052173393	4.5418612539356	3.40484468032044	0.985748733246294	0.770415364464984	1.07667895628398	3.51030539025725	2.31148040348038	2.15634658047265	4.60992752196448	1.92214379087185	3.47335025494598	3.11170039874522	2.83737611119936	2.34927885159775	4.34911926183605	2.8180948207345
ACSBG1	4.37571097825983	2.33892582088633	3.35874504022672	2.40059223229811	3.87056455956098	3.36779581379232	4.60116889407182	4.96780512229591	1.05689558154923	3.37206422998156	1.33145137148517	3.51211594488232	2.76204639478827	2.46328683697861	4.07768135023013	2.58585716783696	4.7564874365481	4.59839330106477	2.04909912526467	4.50045692553832	2.96253178831701	3.31265410898896	3.57723830371427	4.45634674680299	1.60973358795303	3.28403132254062	4.6302886114183	3.4024559394351	4.14013012206612	3.37031494311898	3.06316181124283	5.33583050229597	2.81214833872839	0.382986650745595	3.51981613530389	3.64059217976968	2.9185269917883	3.19235567516805	3.3674531347722	1.61360055204608	2.666697690822	4.33422279848809	3.10108449625644	2.36318222185767	2.68920062167979	3.41323480668514	3.60371670681378	-0.21291910551785	3.73196090203125
ACSBG2	1.35555093734675	1.89577917984633	2.95858853188633	3.3489403544555	3.73097522562709	1.63862491264318	2.35557546145831	1.24754295348404	0.668766170133025	1.96856124969957	5.67220410670589	3.04090827477438	2.60054105368631	4.37517412034696	2.23773110031458	2.39925811550835	3.11978897798507	1.47519933736718	3.40131148092461	3.24827041061607	2.90362253901781	3.67893657859112	3.08984475250147	1.95741317873911	3.2364241111084	4.12262767607511	4.09355341434726	2.89329998346287	3.90489994502637	-0.343178967054382	3.29176176067135	3.8048485390847	2.37061469478054	2.75759487506009	3.00455159687585	3.04860616308607	1.65722309916301	2.77831996942446	2.20625498256026	1.60735653178528	2.74903058385887	4.4024021347205	1.76914396226023	4.75685433100984	2.27161332751862	1.4488005485244	1.9111131672415	2.7201050452572	2.65587034805675
ACSF2	6.60044781711381	6.94763414507219	4.47839080601236	6.95154188500432	6.31533259121998	5.67691113119162	5.79962224878621	5.15641399723346	5.97894003233182	6.88418474004385	5.18457474215512	5.13470900042149	4.57889204988437	6.06911254184146	6.64942628710352	5.32390424753042	6.23082194611068	5.9460469544367	6.28643444473952	6.72745126170094	6.18883629859943	6.8172612532245	4.8816560127914	6.5394275023085	6.34067666430379	6.3243035660402	4.29215301597867	5.49334627439018	5.51704529634578	7.3356532090077	6.0344663056387	6.93399115198177	6.72129267281755	6.1379500932542	5.51594288427697	5.73261794065261	5.87367369354459	5.71277529148202	5.6304265176592	6.15688767781686	6.36410635843765	5.08468913109918	4.68299111910234	5.62474117210874	6.28801719647762	4.08874449447412	6.08149681463199	5.92884823023905	5.34348051107383
ACSF3	8.76369667057	7.33579683871429	7.41691659335893	7.28133349459043	7.08751696775902	7.56282034647632	7.10071005815239	6.79608263710571	7.4415489491015	8.411937065788	8.73512717720765	8.04393646533961	7.58862882053281	8.13736074511448	8.75486352818856	7.37123212552798	8.65095731399395	7.36576224010716	7.70388479431787	7.5417305278772	7.56846799464549	8.35818483062762	7.29876807842868	8.37408009843188	7.58737425209027	8.31633552603374	6.24478569270432	7.9331127875209	7.16318139429235	8.139064100948	8.38349470255952	7.5754289434278	8.79335251111069	7.96981985758027	8.58764020015285	7.81576374270824	8.56367796335113	7.27738585147194	7.73166110202545	7.15719464019408	7.30379450949982	6.31784536423691	7.45528292226594	8.32844079890153	8.02627975602834	8.12807882001194	6.6252508142191	8.19593300819623	7.35641485356615
ACSL1	7.05125947407922	6.59711433627182	7.55097637690155	7.2847612074396	6.80613310303546	6.27239559469733	7.51925635296832	6.88050040938868	7.02711747830267	6.14329828895316	5.50811198219175	7.88218487113113	8.85458752831942	5.59524675058964	6.88594349599892	6.82211748785528	5.97061983008651	7.79029535433853	6.40308063687583	7.1652131142909	7.1088617277815	5.99175852269187	6.52262865124801	7.55069676104626	7.74458282787955	7.46360184739143	7.02717154404472	5.58826191113145	7.6352389444321	7.37596302844888	6.92521156404974	6.11876226986673	7.01209963621676	6.22734225430838	5.74430936096742	6.8094307408513	7.04657503858512	7.54354395983906	5.25758754324217	6.76330881079491	6.16544909918796	7.05056392203125	6.32116926992786	6.62923997159727	6.82794554979887	7.31476361008655	7.42324159484695	7.1142799739045	7.12210147087307
ACSL3	8.17459466425822	7.34635433537931	7.59708096264479	7.59881849122001	8.43636166917112	7.74922425445358	7.44843912461963	8.46654132097162	7.28771816091827	7.98550232426046	7.49296125614732	8.309089213449	6.77665161082523	5.05768546653384	7.1563825903519	8.1977255068194	7.37055767666756	7.8838352966185	6.56425294994924	7.09730698509306	7.86074907327396	8.19441128944308	7.65684686334376	8.33914353605278	8.23891878215155	6.16918940436623	8.54923765950849	7.82277378831163	8.00394718372559	6.49703529890442	7.46660914441521	5.89311239617142	7.32237464427074	7.77330153930443	7.4230545479039	7.50725365635698	6.90481677295529	7.15208303534843	7.99691609551632	8.00394718372559	8.08595733561443	8.65291167170441	7.74782898951005	8.26967688978655	7.55129758162878	7.81984252296568	7.03508560437167	8.19347381131334	7.64714504679974
ACSL4	6.41742348436036	6.88277306511215	7.39380626666481	8.03395708531864	6.87628561549067	7.41359751111559	7.04419898793693	8.46665666847925	6.52283967971602	6.8903222037789	7.40692049060972	8.04115443289851	6.32747510892192	6.32065653663551	5.81375313724992	7.48421425699891	6.56431535277552	7.85017868345168	6.54660296628795	6.14156797609125	7.10998244091716	7.02073141485818	6.51500974693155	6.77087418698166	7.46909267855057	7.29842990223812	7.11570721635722	6.1715191120575	7.86428747668668	6.49021391148533	6.76534311922023	7.27244518330493	7.27841072163931	7.07335023446649	4.63659239054957	6.89421955667475	6.30574907264829	7.55327766743052	7.19766783726856	7.87434344958023	7.48493728312067	7.94230955076913	7.88381152846529	7.83568573096184	7.80163019391342	6.93207121740615	7.40420474409593	7.38406030008267	7.44153003362783
ACSL5	9.66673527708111	8.99569049322699	7.91767170542908	9.18683361499989	8.40526841706568	7.28739341711307	6.67694926737225	7.33771890981469	8.41931593092771	9.75959518038628	8.11493539466444	8.97482992361394	9.15047273321515	7.88990919799086	9.42142614600304	9.26404248462869	9.04010759169021	9.13587638235311	6.64204552618155	9.08850550658413	8.49157963508124	9.03341153329187	8.10802556954633	9.95615703911874	6.46328164117432	8.34119819625495	6.10709165317522	9.00820048728656	7.84402042523964	8.96963431174499	8.19219817264107	8.20476115086253	8.08524711504887	9.14968674587409	9.79749742043329	8.32584674416654	9.62568055022001	9.62033987017661	9.36182730292401	8.78155918137412	9.27921602911239	7.10259368496525	8.90216658226872	9.53698713540211	8.74665923425773	8.15365908206298	8.70193757591752	9.07173051533148	6.77566784156076
ACSL6	5.41432537682666	6.66174804347455	6.44406321918408	6.1292834107415	3.1281917560757	2.72823905183611	3.18968223164063	1.96685425909912	1.40530649200053	5.5314288232261	1.70696400749472	4.80238975678894	1.8941428903437	5.50153999855579	5.83424613074204	7.78069467534652	6.07153485054327	2.96531570207244	5.15589554257033	4.15419395211628	4.92284401880102	7.32277613252772	4.32077757025967	3.26485042649541	4.87302313403294	3.52611994959395	4.08522635022032	6.31650710984635	4.34531378930293	5.73045878111651	5.97556249736247	4.99166437058737	1.60180064471429	5.8152185451395	5.7447932422438	4.47688103231176	5.95917970426334	5.72310565576304	7.90047399653351	6.68214692010717	4.09480981751152	7.03940238791952	2.40224059089149	4.30390622978571	3.46172518546645	1.09756136802833	1.89265354567721	7.69823054989276	3.1005962032013
ACSM1	4.02183025171177	1.69295229840433	1.32983924535262	1.71598423304946	0.00946426751180878	1.96049704637347	2.3857569088161	1.59702987712545	1.06526453997663	0.00423339840665545	3.95593740102776	0.00946426751180878	1.52817485216372	4.36284895622857	3.33463899614907	2.3049800586146	2.32235892639496	1.80619475244885	3.06871856856485	2.8945226438739	2.27149419416829	2.84201737964752	2.97877427287215	1.95641954678014	3.21629349926446	4.24368023533974	0.291079155770012	2.06904443011917	3.55906670007239	-0.259319205499047	2.10538276942104	3.021152952017	-0.561371234264304	3.93523537448926	1.54428378252358	1.5884651145805	1.68773236945724	1.48272681767552	2.36570286875246	2.36387965223901	0.647614376950514	4.31730795412342	0.146621831693845	2.05772844325791	2.71374540627081	1.97503024016239	2.60965597011728	1.13930478248718	2.75843916484048
ACSM2A	2.20319744843414	0.435881770095326	0.520459401805169	0.234873818161831	2.28057293966446	2.92747355994058	2.23381007938547	3.66423669980974	1.46688466706894	3.90262741110801	1.80021914166196	2.77686975677463	2.00921677634556	0.228769929334715	0.234873818161831	0.25907745574478	4.44460865812214	4.12069181701336	6.889032298979	4.33429892402666	3.04793046839322	2.61334990711409	2.44466820729419	3.43617093903071	1.70096372180212	4.91026044283873	5.86898094048301	1.89812324817302	4.38645247833656	-0.90937346308632	4.5898361177129	5.25731741284845	0.298035607577537	2.49682888574531	1.32476000396618	2.09215765610156	1.5303185523872	3.24231019971887	2.49205469302706	2.01711579675545	1.08275308050297	6.13014843758021	1.36735618013689	3.91557437899355	2.84117017915272	0.235896166176634	2.22846845010557	3.81531883697748	3.47544392750765
ACSM2B	4.05365816329052	2.12951340855491	0.578219287417067	0.314335518715644	2.79059422495666	1.77421453863101	4.05736298190529	3.47395332866071	1.45272514519156	3.03045331699592	1.76072933879107	3.38432510332655	0.314335518715644	0.308695467957885	0.314335518715644	0.336699907772664	5.04578166609594	5.13920340572161	5.43100858122029	3.60745269025452	3.24267774615849	3.40329941261183	2.85645169047159	3.66900619565318	1.7680904959378	4.92982077441557	5.83735165189867	1.50773825226703	4.54158044101953	1.94293875148054	4.86942953249704	6.06353770829844	1.99518649276538	4.06266757249338	0.508493428407209	1.88908652635076	1.58005643282415	4.00084342052793	2.30959959608453	1.37067945308545	1.22819104395745	5.93891076775309	0.214862134914852	4.55307415561601	2.42584257790713	1.44632176955469	1.67152849371867	3.58590737925099	3.70920767970736
ACSM3	5.93113442409738	5.5107172370723	4.44370012423712	4.76097949520524	5.61883315750839	3.63409853105792	3.65548423642425	4.15872155132587	1.4194697242687	4.98992609858676	4.41597953053878	3.60740633806987	5.33714338653416	5.12279613565017	4.48576503967473	6.01642047659059	5.827011160509	5.71633284696462	4.03622804208357	5.65832651486261	4.79538242015626	4.04324590581442	4.30748063687184	4.65672402009536	4.08681086666872	5.88615389577822	6.20950703610233	3.64850763738969	5.74639564370066	6.56638840519022	5.49090908957711	6.12869799583358	6.0520376812954	5.49626870938961	4.61577515348923	3.4171968741851	3.98076812199889	4.09172437827358	4.18996624687992	4.93312414704079	4.84527850075039	7.21347022932036	4.15484943884289	5.31482241163179	4.21979002501721	3.1786125659667	4.94990104767895	1.48497976205637	4.44769142134403
ACSM4	1.73672913505215	0.129066679038139	0.205919943127525	-0.0535834720917819	1.80528454837542	-0.0535834720917819	0.420120012549541	1.63163027638424	1.06590939165834	-0.0591299005093056	1.36880085229751	-0.0535834720917819	-0.0535834720917819	-0.0591299005093056	-0.0535834720917819	-0.03159032197062	-0.0535834720917819	1.85153722964242	-0.0535834720917819	1.27482829645612	0.820414997547823	0.341100575348739	0.658187998035982	0.295559910184083	-0.0152470322559627	0.195687998532641	0.173979242004724	0.576006666639158	1.72305593775224	0.179429286355372	0.00275447415190593	1.46971330712651	2.22825713885113	0.589220364614769	-0.211945476708489	0.695912524762205	0.341100575348739	-0.211945476708489	-0.245663224615053	-0.12697268584138	0.662416167613964	2.16597767878369	-0.12697268584138	1.1018163058624	0.653949235212647	0.351074716092442	0.331073937821985	-0.2388725224661	1.52422431135017
ACSM5	2.04683087356898	0.384546329897283	3.31410360188288	2.06301872183827	2.71104742211823	2.17031180533648	1.76929886866288	1.9364708654366	1.35216540054725	0.190167276777592	1.66729846961519	0.195895911732529	0.195895911732529	0.190167276777592	3.36664024220449	0.21861156206981	0.195895911732529	4.06963895149223	0.195895911732529	2.99968243955268	1.24261397610721	1.04973526332819	1.77314221985617	2.20076686590865	-0.793340636308812	4.81821646630777	1.9944574615667	2.34811887841305	2.72908279850857	3.45386554235226	2.04674206909846	4.78767569835581	1.88979469287759	3.61355219518049	0.659592295249101	1.4546024213645	1.64123137347964	2.73810545703301	0.689709845641192	2.70132713068755	0.367614998976914	3.76645910374736	-0.267084474026131	2.01529729408132	1.99768470295748	1.01565135234557	0.848719447806952	2.99687010218417	1.86571867361585
ACSM6	3.38358397528143	3.30679915626904	3.79451860261087	2.32847166946213	3.69801127747142	3.26531909134625	5.2041061617301	1.49833303696011	0.983666068099563	4.73573227662142	1.26124105445645	4.40274237242941	3.57530160987459	4.59008891186098	3.57057605193896	3.27701860805873	4.16437679259555	2.53961257927428	4.13793649858862	2.15685501181055	3.20235556437362	2.66807882191384	4.13764092139335	3.01631576506629	2.30845696598804	2.79763946109662	4.07675165674658	2.36779300959541	3.21916128466511	5.39576817591457	2.69837434607316	4.1063894391477	4.68316165554766	2.70130442771867	3.02559885630882	4.07532933762789	4.14073873375972	3.42062343347992	4.0386814974042	3.58539784462961	3.63983827049742	4.56828755864977	2.89264991999435	3.40551074109017	0.998604113417257	3.14059453163861	3.69884513575033	3.96772582174317	2.99635807302169
ACSS1	7.48628314106006	6.07213251013327	7.78688197404638	8.2132198535881	7.61987580486894	8.62493975126255	6.59101407041891	6.96780564328599	7.42977895595099	7.67370674238218	7.10873226037116	7.83963770539208	7.69732805663869	7.90221911753294	8.72032944832829	7.2193612118507	7.9861322830739	7.44237217835488	6.3427987569025	8.06829609135897	7.57114587086314	7.58626746364871	6.47770793387171	7.47958221582714	8.13041898323367	7.53037251560433	7.29294381580447	8.0357065961575	6.73186580258162	8.25541938809589	8.44510461850542	7.73390534460978	7.75006940008317	8.06514757866842	8.23284360328623	7.47104331213963	8.08217473343348	8.51992737793513	7.63775538042179	7.52876070524145	7.97565131492758	5.8201690165359	6.99312367490792	6.41413521200334	7.85038802626869	7.6500428854536	7.23030126714177	7.22938461054766	7.24995131719702
ACSS2	9.18596761039272	7.19260926314508	6.57275059048916	7.38459631147939	8.84422156531774	7.34608790435799	7.48229344864677	7.06459510686317	8.0712602332155	9.37998971692276	7.4366493573904	8.06692530768213	7.64553485947812	7.71598783316886	8.96944801227614	7.68607736300588	8.00791488798387	8.18452522084626	7.87886895192887	8.03933510549371	7.05814211159753	8.64178707332538	7.54799737700494	8.85314516253502	8.31168141526923	7.67742940864189	7.87519614632623	8.17423481733882	6.35189040098106	8.11930934284199	8.21352737456212	9.71569783370137	7.19486222608767	7.81858525146146	7.90994524604438	7.66783962552061	8.2999519571946	8.31423410469784	8.31348646689515	7.98845874923794	7.46260746568631	5.58954112125641	7.05360346602786	7.40674531485764	7.8236004631073	7.75299006870549	7.49996141972176	8.22006146768742	7.35243811863195
ACSS3	2.4327524788334	3.40422361453058	7.51441683790453	5.18502059196711	4.48095857672697	4.58474580313465	3.45658861687695	3.64389449396678	5.68719882032812	0.789422540371212	4.27708806868749	3.5522302767719	3.21705444704167	3.23628278726566	4.52206126849989	4.81883759524635	5.33698863473252	3.89947101602946	4.26787008204186	3.8961182828118	4.43974909337856	3.8759653190529	3.57378002021411	4.02022972294137	5.06306810188573	4.68083275457627	5.93143134887529	3.1625704305146	5.70032284275246	1.33279579589924	5.50260876370245	7.4855895472444	5.67129068576377	5.39547934420874	5.30525020858637	4.3517819224469	3.46239766053801	4.703884199584	4.01805061675739	4.59054173770825	2.97245942279588	8.04579567033331	1.58432547730537	5.89556900384094	3.60544910306042	3.0161785647836	3.35580998055359	4.38629131355829	4.71230869613752
ACTA1	1.19812411381889	1.73006216057993	0.918602494134788	-0.0869968193110147	1.65929568833226	-0.0869968193110147	1.21555892630931	1.12150015913894	0.715811574853684	1.82844769747516	0.934611323159736	-0.0869968193110147	-0.0869968193110147	-0.0909742625224939	2.11668601364294	0.812093654797526	-0.0869968193110147	1.27919937610353	6.6231584192192	0.170881657863302	0.691303636786819	1.0173741318935	1.39935454672363	1.79089721982984	0.170881657863302	1.38189779713069	2.26295505112838	0.849722704081574	0.879017543135912	0.295503888947907	0.754938387359169	1.86967837231887	1.56690292385749	0.0483845357466155	0.0483845357466155	0.613767718009734	1.83325557325063	0.872800853022368	0.447568870476448	1.12289986618708	0.136602735268491	0.101302708884254	0.843350178571874	0.530807118090647	0.4051936265719	0.757230635799013	0.63680505776014	0.0316152846140347	0.101302708884254
ACTA2	8.43200240587435	9.34889591647099	9.90190833400054	9.23018708045059	8.08305555909126	8.64530218467538	6.46199986064214	6.03556728673814	8.44668091208234	7.98536362412103	8.10520460524672	7.48187083555059	7.06658930962666	6.55568575018509	8.28198151552821	9.30993602937112	6.05365060184081	9.19799520579107	6.12461072550581	8.33564807107775	9.38575140827684	7.30942045435066	7.67742808045031	7.28063761152015	8.76444275011913	9.19910356803827	4.75185840766347	8.91018840288462	7.60923497283523	8.33987461644057	8.71950729595139	4.47277348376035	9.06840533885883	7.06970179116173	7.46208489317556	9.02505276441412	8.49564081755986	7.14920640962109	7.65329978008792	7.96614179251514	7.72724382764997	5.01022952182219	7.10270120739417	9.43378236672826	8.74432795851991	8.64690858685085	8.67164177369336	8.22318213886543	8.85403299553978
ACTB	12.6973716388214	12.8177837093615	13.1433999519342	12.8177837093615	13.5093936677464	13.1433999519342	12.4307868331904	12.1098121713858	13.1433999519342	12.2174934603826	12.1098121713858	12.4307868331904	12.6973716388214	12.2174934603826	13.1433999519342	13.1433999519342	11.6873596752017	12.8177837093615	11.4373934902654	12.8866683913221	13.0194501769439	12.8866683913221	12.6923206935337	12.6056134093434	12.6923206935337	12.6056134093434	11.2781880947156	13.1231459259568	13.1231459259568	12.7992195916044	12.2010924040265	11.2662603165781	12.2010924040265	11.6151758219159	12.6056134093434	13.0194501769439	12.4507099237034	12.250012869241	12.6056134093434	12.6056134093434	12.5219207201543	11.7965632470542	13.2544791470494	12.6923206935337	12.7992195916044	12.8866683913221	13.1231459259568	12.6923206935337	12.6923206935337
ACTBL2	1.66629578990328	1.66324882695339	0.333814978033316	2.24838429530079	0.108190352489471	0.108190352489471	0.520050717605255	1.57339542749752	1.08153075330529	0.10336802352801	1.34680779358362	0.108190352489471	0.108190352489471	0.10336802352801	0.108190352489471	0.127312244416882	0.108190352489471	1.76459300361202	4.95859952491023	0.46614158073407	0.513609462218486	1.69146190434998	1.55628269215326	1.94101370636881	-0.419160347111278	2.07779899347907	2.28630276203539	0.934522594514211	1.67739125822042	-0.281836202723335	2.14873901304374	0.599879566272407	1.11914806087966	2.56468388239273	-0.554142784339846	0.588445682448746	0.401517117131582	2.4221066488865	0.0717108467588446	-0.495831014558037	0.922718622151492	4.16430322514378	0.0942515191689983	0.762053683354831	1.27298422773223	2.36337417786008	-0.181500874335092	-0.572621213459325	0.183327984828661
ACTBP1	1.11093356549464	0.118734623583837	0.166114447962492	0.00613131146937872	3.26540338695463	0.893912677000062	0.947838926905497	1.04506091829048	0.696295560263772	0.00271195371710026	2.03477834831551	4.75641345229908	3.33816162214963	3.46144928011957	0.00613131146937872	0.0196900275840535	0.00613131146937872	2.66593316616966	0.00613131146937872	0.355047471467473	1.36090840158513	0.106712896199017	3.85936200309271	2.35219921992504	4.36301903918099	2.56604278955486	1.02775376952712	0.377777496159822	1.18905353684343	0.448293978126547	0.159751100377075	0.967886354881235	0.112100654330208	4.36205003355423	0.133464632096773	0.299061773533652	4.30238199304664	0.133464632096773	0.106712896199017	0.61141218857969	0.245854364845773	0.20088223264562	1.71037091079739	2.53062928386145	0.850464152488424	1.72893912270184	0.106712896199017	0.112100654330208	0.391252220840309
ACTBP11	1.42088756304128	-0.325737110644692	-0.242331689817177	1.43789674195031	2.11880478592787	-0.523959175767145	1.99771943203199	1.30492816612212	0.690976513963312	3.25499289603204	1.02209864105275	-0.523959175767145	1.24065115757481	-0.529978467227756	1.68903927938826	2.71227255349503	-0.523959175767145	1.54358337740973	-0.523959175767145	3.69155707794674	0.775485102522266	0.319956855630844	1.85600891060551	0.271803311539834	-0.0187068554074779	2.11698833587387	-0.205644058666751	0.0870054110718824	0.155933086075525	0.171473378546847	0.87259515781617	2.68262235827496	-0.23123483870557	3.24989864484417	0.53055877429939	0.657161116147153	-0.205644058666751	1.47475389295972	-0.237688549467874	0.366864063261309	-0.071018336770369	0.688444029846559	-0.124888077489349	1.45709052532079	1.90814200965689	0.329436025538513	2.18609897242417	2.87672277006772	0.103146071727407
ACTBP12	1.35436097758552	0.0901642959497294	0.150532649740392	-0.0533076707126725	-0.0533076707126725	-0.0533076707126725	0.318787124369004	1.27043024707528	0.826055646717645	-0.0576643985231444	1.06571989776665	-0.0533076707126725	-0.0533076707126725	-0.0576643985231444	-0.0533076707126725	-0.0360320184262425	-0.0533076707126725	1.44316748748548	2.50171851839505	0.0447380139272286	-0.116806293110804	2.18367497076349	-0.127824529197471	0.29578629532212	0.0447380139272286	1.01363841900119	0.200145584301837	0.13609069566251	0.425228985679806	0.209084829707243	1.30022156402031	0.365883004142412	-0.138920911045898	-0.116806293110804	-0.116806293110804	0.805862993007619	1.02690854651549	0.56620776641253	0.632202935192554	-0.0470199221208306	2.42521220065728	0.655831994889677	1.93828689003757	0.62538556958278	-0.0106937226318373	0.345590382915778	-0.14449797229825	-0.138920911045898	-0.0470199221208306
ACTBP13	3.23589764880392	2.36217463664304	1.94107210567474	1.55960288473026	3.88039804171197	2.83852578117973	1.24986633725347	1.42417595653045	0.798873430747942	-0.444654835559304	1.13611741679057	2.43737034760623	2.24540454576686	-0.444654835559304	1.81703812102889	3.31360341606565	1.66003229140358	1.66724347802756	1.95177807127703	2.84542216333516	1.32939895802551	2.58733670997723	2.61758220877331	2.18944115753908	2.55039681037074	3.01431150402727	0.424862563135979	0.155822122377989	2.89872163199184	1.32939895802551	0.212119741740678	3.08449887686606	0.433871976255959	1.11161820691958	1.34110735561344	0.864918249352226	2.98808319707742	0.982710925748834	1.70739021558443	2.13453448086925	2.3770060171005	2.78891443512476	2.22562008212995	2.2293797461515	3.32659623330299	1.74763451118193	0.279729572728817	2.14745518639338	0.92275284058397
ACTBP14	1.307205427498	0.097472955652536	0.155240515806166	-0.039817941715155	-0.039817941715155	-0.039817941715155	0.316246239399868	1.22689060658534	0.801660583816738	-0.0439869726736132	1.0309996028524	-0.039817941715155	-0.039817941715155	-0.0439869726736132	-0.039817941715155	-0.0232865602878878	-0.039817941715155	1.39340856377644	1.58360528696701	1.80493268414045	0.721969464478445	0.661247639862106	0.0288751007708698	0.594623936966891	0.0484339575934141	0.542688412258754	0.795390041307795	0.138086042679666	0.421841813018645	0.20972133780039	1.07084450346744	0.902120012326363	2.38140733551137	-0.110103084611245	-0.110103084611245	-0.0781132446852291	0.335646679908503	-0.110103084611245	-0.137279263039026	-0.0416158377016869	0.594623936966891	-0.0416158377016869	-0.0416158377016869	0.948776195039449	0.351682930551489	0.343685740799099	0.327565307118932	-0.131806022840385	0.151774557084189
ACTBP2	3.27109576487725	3.10399316955806	-0.502376746071648	2.96456394851741	2.19700238823754	1.77563169671904	2.64631352271427	0.920216126359164	3.85084663054389	2.90268912403758	3.16553802774533	3.06219266758836	2.73655867744248	-0.766847031234941	2.75388006615338	2.71374802214041	-0.761312730647951	3.17519744621118	2.49044254605068	2.51722449913418	2.66383896153979	0.908349878786045	1.32435371600327	0.839847572563959	0.278256553203776	0.944796520660996	0.115249206858474	2.39136332233265	0.85725357736735	0.444091789442041	1.32949623599808	0.986811523855189	4.42556429584478	1.74665490246479	1.20676337934665	1.49506066796407	3.13254902562514	0.727422986288985	2.82010945702821	1.81228379252715	2.68028970025225	0.379832626459035	3.54542501683371	0.115249206858474	3.31785826051676	3.22173902377373	0.898262441546249	4.42917255533331	0.58183361642378
ACTBP6	1.63862314148001	0.110809578903072	0.188209281222012	-0.0625799100115546	-0.0625799100115546	-0.0625799100115546	0.387106031067227	1.53719073760388	1.00015282953676	-0.067845125411963	1.28979311932434	1.85607230368624	-0.0625799100115546	-0.067845125411963	-0.0625799100115546	-0.0417018486711149	-0.0625799100115546	1.74749210532783	-0.0625799100115546	0.633358385964181	0.56614190333437	0.968886232800313	0.254035116574037	0.444608191380855	-0.0766546823313302	1.97890061111247	-0.227956385640173	0.0089058465527061	1.33664555558221	1.95707219492629	0.388305510901301	2.82876692630674	-0.248668841702249	1.28629721131195	2.38382696126541	0.470373803840457	-0.227956385640173	1.64190460409815	-0.253892293289065	0.239158021216365	1.02022912855158	0.411751645453963	-0.16259477066206	0.46717732143044	-0.12857180842838	0.647571304060065	-0.253892293289065	-0.248668841702249	0.205122352756319
ACTBP7	2.02149410001945	2.86070315554946	2.08054256096036	3.00552451025673	2.52386472617811	2.30501320100566	0.922271427447572	1.04493388209885	3.71043333862327	-0.270170661393791	0.842225806008051	3.3556388514685	3.68321345950405	-0.270170661393791	2.12674574001755	1.37584641698043	-0.265856546765515	1.21724671981751	4.43717839604807	1.61826579736294	0.320507357564284	0.803244001570947	1.08001971982328	0.320507357564284	2.24365471942873	1.54167453568357	1.30113538604614	0.589290419102045	2.50312478979628	0.666869780240389	1.3521075069451	0.355151611352802	0.297003579436426	0.320507357564284	0.996670726437439	2.86188186008273	1.53606622053073	4.4368552298396	0.291076187398018	0.394677455592256	3.39164657150507	0.824923813512438	3.56205137881111	3.23748141293972	2.01793997588278	3.58022447630744	4.38905759324189	4.2066612135625	1.72441201559116
ACTBP8	1.60062388814484	1.59723341371658	0.122448621712552	-0.133140758482746	-0.133140758482746	-0.133140758482746	0.325152321843135	1.49725003414858	0.949933040983502	-0.138506751866137	1.24511714274748	-0.133140758482746	1.44183242284203	-0.138506751866137	-0.133140758482746	-0.11186308406849	-0.133140758482746	1.71157664035677	-0.133140758482746	1.12323895519081	0.734591248988021	-0.177197329101018	0.387562546424278	-0.0702267620329592	0.0198715613726601	0.200278728308033	-0.148359428859778	0.529330725215419	0.177035837811903	0.191021062504321	0.821983809049818	3.18150347258336	-0.17138942070565	-0.148359428859778	1.77511279103155	0.628107568644702	1.04269634736489	2.67784663846068	0.124702685679524	0.659745817866912	0.599459018078317	0.00432992955796855	-0.0756844425873908	0.975266364046651	0.167644776558072	0.333176888417086	-0.177197329101018	-0.17138942070565	0.333176888417086
ACTBP9	1.75714881009867	0.176010989236198	0.256112121768067	-0.00343019742307782	-0.00343019742307782	-0.00343019742307782	0.461950832282234	1.65217617864812	1.09639439448226	-0.00887918112664663	1.39614380622088	-0.00343019742307782	2.32743938835351	-0.00887918112664663	-0.00343019742307782	0.018176556974351	-0.00343019742307782	2.50181744237265	-0.00343019742307782	0.229185429723244	1.30772305535711	-0.0377172327072629	-0.0204053745722213	0.926757436950309	1.86980085455645	0.127624594182346	0.320122496192997	0.253614988518828	0.55382419113721	0.329404019352755	0.662941433943651	1.06195107460786	-0.0319266294930627	-0.00896525756232517	-0.00896525756232517	0.765188187257058	1.17854166172697	1.11987046307168	-0.0377172327072629	0.0634931871053686	0.613189286563259	0.143269149291108	1.68383746317277	0.219311465376396	0.101210292584878	0.961625427512154	-0.0377172327072629	-0.0319266294930627	0.681678018228287
ACTC1	1.76282931712295	3.13767133935597	4.85343742732086	2.36354753792865	2.81657083303539	1.9130625799651	0.579898724861985	2.87016302837516	1.1593489028608	3.27924237533311	1.43311612241408	3.65601455485263	2.33881863364745	0.149880120636713	0.154856788011188	3.06729413377206	0.154856788011188	4.57598259231894	3.08324294020942	3.63686129470046	2.49253143315638	0.191729961861501	2.56080456438419	2.47004846504975	1.12447077736594	3.42143224650317	3.65911297525048	2.14621053304487	3.27945978574152	2.66120480789104	3.37382105074944	4.16260189945713	4.48173442343049	0.950620487149717	2.87193755225498	2.6665509075205	0.517740440086505	3.82420944404978	3.11438446898442	2.99025104682338	0.851233275325493	4.97003527780317	-0.460957194762853	3.65751591396512	2.87701007266439	4.29322066829295	2.60994634512765	3.46110077943035	2.59150508435617
ACTG1	11.8722893888667	11.5340339196465	11.0792326165627	12.1777412698751	12.0098948419286	11.1156695995506	11.6213155552543	9.95710544313189	12.2717587440068	11.1156695995506	11.1374116134193	11.4284168256677	12.0098948419286	11.05964018913	10.3457176317587	10.868217131145	10.7437279182208	11.4613089234062	10.8553749438233	11.1312803013767	11.4485547359379	11.5945468566199	11.8867347459586	11.1657913900854	11.7058727282935	10.9745651539386	10.5496457458054	11.3934174101896	11.94330655492	11.6675923905534	10.7369768370511	10.5641662281978	11.1312803013767	11.367770126242	11.0015128519739	11.367770126242	11.94330655492	9.9010031356333	11.9966536198266	11.419103039914	11.8867347459586	9.92863210172203	11.1984323301637	11.7457414734239	11.2763114131553	11.0768799619074	11.9966536198266	12.050170889098	11.1657913900854
ACTG1P1	1.26991333084373	1.2671347328275	0.058503261295235	3.7691684927136	2.94281292402676	1.40515568207622	0.224625174609064	1.18519527980953	0.736652179534646	-0.155357689049999	0.97856462480955	-0.150960092523128	1.77980031264114	3.38992819917946	2.68879732680795	1.51911404708605	-0.150960092523128	2.44955496548066	1.55817523270643	1.5151441381806	0.436943943054634	1.03294975888873	0.324341778241127	0.619120047814257	0.340882007534358	1.0729812025856	0.161841660558488	2.9416210198181	0.357267474955435	2.41976942005291	0.552419515996532	0.696808573638304	2.94529076464266	1.95587218754314	2.20890286594034	0.239186237444692	1.42942642094211	0.161841660558488	3.142588010911	1.35154817995888	2.97437311241693	1.28280354638153	0.239186237444692	4.48882772595907	0.683349613738371	1.99224349040648	0.131150836839786	0.137331921150561	0.45244885288099
ACTG1P10	4.71640825562614	3.55681733393765	3.353665053345	4.12485968455477	3.87931539536678	4.11763856694964	3.50022088480649	1.00364496352193	5.55129269163777	4.73310190689973	2.60103003426594	5.2008454542432	4.61064617968683	5.53698946379765	5.06770027581	2.4663793807715	5.6696454470175	3.05619330494654	4.46635102406054	1.88588598459747	2.89441238499201	4.07817526049757	4.00626096733579	5.21038865610542	2.99707553989676	3.89415639963663	1.93299768820149	4.86956850065611	3.28640689217762	4.78088647870492	4.41688458472354	2.02454491661772	5.43868799865744	0.828059819139423	5.28605771622117	4.42091979531253	5.00942930526552	3.65602024426603	4.55750007362058	3.19250600340263	4.60843944764513	0.828059819139423	4.92299712610976	3.16564876930759	3.71040560234153	4.45703015224976	4.5779869028239	5.4312200657283	4.4053864480501
ACTG1P11	1.26953639689986	0.0931150856746974	0.152648404860102	-0.040250437417536	2.9559930066991	-0.040250437417536	0.305633278686638	1.19024081428621	0.777168822563596	-0.0443002688719355	0.999950658982338	-0.040250437417536	-0.040250437417536	-0.0443002688719355	-0.040250437417536	-0.0241917155812294	-0.040250437417536	1.35199774712616	-0.040250437417536	1.03592479124688	0.942694230346722	0.873955121367965	0.572483304318265	0.000760650592073734	0.180229813288176	-0.0300036800646011	0.3528813108442	0.723721885922323	-0.0300036800646011	0.362812449350172	0.196654525193145	0.0369742048912203	-0.0238077915704993	0.000760650592073734	0.707552576989324	0.174721267184541	0.000760650592073734	0.000760650592073734	0.297214781628775	0.0782904738263998	0.666459894506356	-0.0300036800646011	0.0782904738263998	0.000760650592073734	0.337874579936678	0.514464573692353	0.86284897213136	-0.0238077915704993	0.000760650592073734
ACTG1P12	1.31080825881039	0.132799097182566	0.192412770237753	-0.000746433273965996	-0.000746433273965996	-0.000746433273965996	0.345604132242612	1.23140564861948	0.817776121495113	-0.00480173090484945	1.04085865310297	3.12633560440458	-0.000746433273965996	-0.00480173090484945	-0.000746433273965996	0.0153339634909428	-0.000746433273965996	1.3933809095435	-0.000746433273965996	0.873278492856681	0.159636970478384	0.374689256112524	1.44350690911351	0.841374255984121	0.0691474930247514	1.08069233076335	-0.0995069001354056	0.164520901002476	-0.0211775893974985	0.240727742378002	0.26841391940801	2.86307603189063	-0.122594853751337	1.59045368668236	-0.0995069001354056	0.193516372001073	0.374689256112524	0.613568811666956	0.450091250168613	-0.0266490058154718	0.021952172934661	0.613568811666956	0.995004103528379	0.564693911002685	1.77512958710406	0.383241345373346	-0.128417379461953	-0.122594853751337	0.174242455789015
ACTG1P13	1.4643316141156	0.112705157326544	0.181104810158113	-0.0405225747070136	-0.0405225747070136	-0.0405225747070136	1.4832602748803	1.37322649187373	0.898635435724475	-0.0451755500374271	1.15645418373705	-0.0405225747070136	-0.0405225747070136	-0.0451755500374271	-0.0405225747070136	-0.0220722176036023	-0.0405225747070136	1.55907398367735	-0.0405225747070136	-0.041918825283677	0.573580828736952	0.220545928850576	-0.0553029102202119	1.09591804818948	-0.041918825283677	0.550483954316187	0.0974541534867126	0.0400082992535582	1.31136435459225	2.6228608016385	0.37719141511027	1.05181589345049	-0.206628249603042	-0.186795366503761	-0.186795366503761	-0.124209390936397	0.220545928850576	-0.186795366503761	1.49215160913469	0.912778897594486	1.0062830263768	1.2294704658055	-0.124209390936397	0.0103786339866124	0.0853399649752027	0.227892296111438	0.213160895537325	-0.206628249603042	0.0483592541641491
ACTG1P14	3.76719006169778	3.3109021562747	3.68899364195775	2.9870335931442	3.71179403001086	2.00171471237793	4.29215318376285	0.995849663757431	0.446449549104116	1.67733992783106	0.74490786997339	3.6905238466442	3.75228263358466	4.71323648595761	3.20034120323307	2.64801909231824	3.94739676097983	1.21099200995628	4.37667316470243	4.62284309438413	2.70024975258476	3.85394683917835	1.7928060782668	1.96641368180274	2.12439841104889	2.99073662429101	0.314512576981953	3.51131316820986	0.856668752885571	3.81103835219345	2.85493355195135	3.95150756041636	0.292393026538654	0.314512576981953	5.27429372288779	3.82100025873521	4.06197977742147	0.534420102686721	1.19729984064014	1.54086420115711	2.85276605603032	0.286814721362461	2.36858729331286	0.950854090433154	2.38329499442457	3.59314768709347	3.11385554240998	4.95090239771746	2.99866034621266
ACTG1P2	1.17867631989846	0.0496734455655323	0.106807133843334	1.73979660277895	2.79882103682838	-0.078316465422431	0.253625591339431	1.10257693285193	0.706154782461278	-0.0822030588638741	0.92150874072472	-0.078316465422431	-0.078316465422431	-0.0822030588638741	-0.078316465422431	-0.062905028262709	-0.078316465422431	1.2578138708239	-0.078316465422431	1.04261006666344	0.288097039251823	0.886355427508384	0.580858074531914	0.015317869043726	0.192846302609274	-0.0151137847798247	0.363630795351173	0.730461204582206	-0.0151137847798247	0.373454541313986	0.0452202539210252	0.0511398201354282	-0.00898489688409569	0.015317869043726	0.714466746015682	0.187397324376408	0.015317869043726	0.015317869043726	0.308566228351554	0.0920093065399256	0.673818428262279	-0.0151137847798247	0.0920093065399256	0.015317869043726	0.348786343017803	0.523466742167353	0.868083809547777	-0.00898489688409569	0.015317869043726
ACTG1P3	3.30312734191233	2.47800011810295	3.72099147054227	2.77307440779979	3.10551680616483	3.640744186809	2.61652420562667	0.440061081409524	4.43450983839135	1.35342355178293	3.08354156496856	3.52308840041114	4.26172642492165	1.79190916638922	5.0820819006813	2.36356999734292	2.12650936159378	0.645105490442265	3.66275728140621	3.95258979327357	2.23133376255776	2.94981690589234	2.24709044900818	1.00264510686667	2.63714974602899	1.63268310114788	0.920818170605124	4.89271040960013	1.35854941986351	3.95139493553681	4.15408749930486	1.52966475019505	3.58609419904227	2.0362307763616	4.41870800782118	3.22933671764382	4.16772249079548	0.649644934915542	2.04619561405924	1.04525578863195	2.4863867567185	0.873981775927666	3.21213548785074	1.04175665920259	3.27239024634986	3.45410799847931	3.04491816368702	0.630724420702305	2.94559828841287
ACTG1P4	1.15449593819684	-0.147967698559344	1.70984545612085	1.69521925128877	2.60288942972738	1.29981804949805	0.0873197923302288	1.06670459004274	3.32875193268549	2.39491407401056	0.857816958859153	1.58577314092736	2.44097862130516	2.52691303980602	-0.295622065721142	-0.277842804970763	-0.295622065721142	1.24579223577557	3.65974744148567	0.370188021321963	1.32831132488867	0.11287082603358	0.128689591060777	0.813831215985823	4.14138232109054	1.63549860139547	1.00872936299086	2.28166393828318	1.72582227661682	0.448329029163821	2.55085805928072	1.11500016461156	0.118162008002417	1.67858070299332	1.88988434830147	1.4364761722051	1.8160208415716	1.17062023774074	0.846528188426562	2.9155535030555	0.249518168414923	0.787145900245365	0.205352166674825	0.139143034096837	0.562253114890761	2.28166393828318	0.11287082603358	0.118162008002417	0.577837329162866
ACTG1P9	2.36004134825181	1.4875226265119	1.10440034788234	-0.307276417270802	1.55639310058131	2.13637323648596	0.168079719890945	1.38569652034704	0.816122123264162	1.84190956424359	1.12451879562689	2.02815059104304	-0.307276417270802	2.09398019688333	-0.307276417270802	1.38381669000066	-0.307276417270802	1.60612305243944	-0.307276417270802	0.332582885482645	1.77189393596937	1.78967589310822	0.124030864462046	1.87724766495456	-0.379199452833231	1.76791191889398	-0.237798436026125	1.0868289217909	0.468013006956898	-0.22966486578391	1.78672766175542	2.44332273361935	0.321611960174246	0.0724941868487349	1.88553215788116	-0.308886606148231	1.91909287002123	1.94397438102418	1.17719348067679	-0.462687441391589	2.31827369582787	0.99205755267669	0.179863425385453	1.10123256745347	0.643115607959082	-0.105462267564433	1.57725455745928	-0.546305589775606	1.7346289150463
ACTG2	8.50072176987627	9.39198486991164	9.88995386724979	7.46903889919105	7.42273133874486	8.50771355450976	4.93150933154091	3.05617809245139	7.80620975277992	8.37722468334131	8.48069366210845	6.85941068523464	6.58242279987934	5.12243429573495	9.06910977524597	9.86355311894035	4.82157630604181	9.54469648852069	4.32388465866095	8.92362090493297	10.3283120899102	7.04495024188843	7.01739000102123	7.77025152371018	9.97256108653688	5.30238636246631	6.48063075689816	10.334085898173	7.06972570826485	8.63452977621959	9.52271924605816	5.07331377087224	6.067644799144	6.30071402207055	7.70751645182906	9.52900274404614	4.1265210521106	6.45678892588024	7.87579063025007	8.14238660168144	6.52640605685675	6.56344646880057	6.14265516822656	6.04018124755912	3.35146175411661	8.04819355541952	9.35534481676419	7.22798814394873	10.1817901619223
ACTL6A	6.09080549221935	6.23987842564644	5.49979396899417	6.53751930017055	6.92377198531825	5.95369172624035	5.81233003682264	6.32680131634322	5.10206655475557	7.17959681471071	6.16911625970657	6.91337404306893	5.14525484423846	4.91798621157547	5.59311946434254	6.87413667937176	6.62723121738104	4.74360664007105	5.75617085132949	6.45185595802315	6.20177367671577	5.8381599852075	7.19876968206937	6.83377058589809	5.88717107389113	5.72225731997012	6.53264229644532	6.63046912918099	5.41951931808441	6.44192454343905	5.45921762693546	4.26521038840065	6.31555399474236	4.98901622916315	5.83414905486914	6.76990316045189	6.19102832870068	6.09067906669665	6.48125296084228	7.07367640245192	6.61346045320964	6.25845345671858	6.33257498772708	5.03592369393855	5.19188934967372	6.59112684907325	6.27603142359725	6.90121326312219	6.02180980859353
ACTL6B	1.59515878027049	0.204557033300412	1.2649641870968	0.0469108502297394	2.14870335784271	2.14770388389283	0.455766500219666	1.50304341424371	1.01547610973443	0.0421237024267495	3.34154518644858	0.0469108502297394	2.96761246152732	0.0421237024267495	0.0469108502297394	0.0658932389595153	0.0469108502297394	1.69263312605803	1.90025189075897	3.88333809655908	1.2482885178423	1.55774545103542	2.01365956376571	2.83236239386675	-0.185808469794353	1.6741475564564	-0.0503115165664552	1.1796788982211	3.18242021907147	-0.0465290443537597	1.83157820989473	2.99816532483318	-0.341454378879282	-0.322712845827854	1.6637885894433	2.84735431430371	1.68442593231315	0.25912570919498	0.425258353751232	-0.263570807639065	0.18510219183619	2.65173675880973	0.334913578528686	2.86175752582916	2.01286067526161	0.902406477886943	0.334913578528686	1.02743569290211	1.09620222821107
ACTL7A	1.43700978003158	0.0874072217817344	0.155704454335304	-0.0655910700973526	-0.0655910700973526	2.58536272203962	1.21741302584084	1.34761025646941	0.874417925941669	-0.0702370781551694	1.12959335918601	-0.0655910700973526	1.29968714340804	-0.0702370781551694	-0.0655910700973526	-0.0471683401912348	2.33235077645229	1.53161028425591	-0.0655910700973526	1.69425310767272	2.1196746454404	0.578910616428225	-0.0595932280186853	0.199331354722225	-0.0450647759235145	1.51312687350517	0.110582287169221	0.431182065115423	1.0697527947367	0.11492726081704	1.52692603344769	2.90907084251596	-0.223857199327463	0.43821729828743	0.417013353759982	0.075365189205274	0.9136510133151	-0.202328563385343	1.6201718781139	0.283192611814484	1.26732702595656	0.903342172542776	-0.134391356458479	1.5388987662601	1.92639958815714	0.716494862353026	1.48161330571578	-0.223857199327463	0.247815758720535
ACTL7B	3.4371987723117	0.0535778139182734	0.125059751484651	2.05253219119954	2.39391814893732	1.62780595503491	0.308749412150338	1.3725442094577	0.877286885507711	-0.111417451401529	1.14630054873045	1.66804892444385	1.32748635687198	-0.111417451401529	-0.106554799643843	-0.0872730164776157	-0.106554799643843	1.56512417216892	-0.106554799643843	1.48523510477272	0.834390386078924	1.08082959266229	1.33579386097456	1.21569441294152	2.42831096125135	1.14891177152266	-0.309210382549826	0.666536433958524	0.897306371981598	-0.00830630520532545	2.67624368933766	0.966006795766277	-0.329629406695202	-0.309210382549826	2.27152910366401	-0.16463035557691	0.110169477837174	0.692104909417335	2.19299919516378	0.407277953848602	-0.201791778590859	1.20151446271119	1.84600353196441	2.21877251352317	2.0147577422368	1.0275755452599	-0.334778858008639	1.16178537518898	1.8425790640519
ACTL8	3.60942077389667	0.208506698765441	1.53793700722616	0.010865997232098	0.010865997232098	0.010865997232098	1.97631642438426	1.83641645377728	1.22515430818674	0.00486435969353276	1.5571794212395	2.20113765501851	0.010865997232098	0.00486435969353276	0.010865997232098	1.36752022283953	0.010865997232098	4.38333996353697	0.010865997232098	0.794181410232367	0.680010326020274	1.04692185935725	1.47506355905269	1.65553747446405	0.101431283884426	1.66330171738062	-0.0353919933887388	0.51577748928632	5.48001676972742	0.240628203644263	0.468948644930252	1.13436848285662	-0.0541224244203388	0.521898311342757	-0.0353919933887388	0.698844960107518	-0.0353919933887388	5.8409846412694	0.190618008331131	0.0237150105219601	1.09136665492644	1.81435207620738	0.0237150105219601	0.880790924855851	0.0544822331873358	1.36340767002093	6.27915084636733	-0.0541224244203388	0.524947726319851
ACTL9	1.39692936442326	0.0429740009273625	0.111491509109733	-0.110517748646701	-0.110517748646701	-0.110517748646701	0.287563370843918	1.30724150507454	0.832523011124746	-0.115178741240611	1.09038040137691	-0.110517748646701	-0.110517748646701	-0.115178741240611	-0.110517748646701	-0.0920356008364802	-0.110517748646701	1.49320079919899	1.67867515831395	0.165793401893795	0.79709345961608	-0.126242753839838	0.0582569575753916	0.856954414114646	0.0740530788076228	2.5763975223572	0.243281009074928	0.591854479000725	1.87754926740068	0.24800510012347	-0.0681322929803028	0.413967301777185	-0.120339742739535	0.599503566140502	1.15233236384217	-0.126242753839838	-0.0969326418950247	0.383818378053103	-0.126242753839838	-0.0230676251839493	0.0262053728084551	0.180600780375064	-0.0230676251839493	0.688636425001458	0.401113830493926	0.392488683749715	-0.126242753839838	-0.120339742739535	0.180600780375064
ACTN1	9.85814813667539	9.78615861500719	10.2639481195251	9.94890137505379	9.42824620643141	9.45672337798821	8.91273813276892	8.49521308030924	9.65412054132729	8.61803904333706	8.69994698066354	9.47911237213656	9.50940758264783	9.26965390554927	9.59432740224072	9.48220712082801	8.3732426594375	9.7816349203801	8.18231715279605	9.78182217529565	9.79361773314788	8.47950957938295	9.3624307187112	9.67547188788815	9.67547188788815	9.6588600592652	7.57092850697898	9.81332218592857	9.58388006051944	9.72399251623719	9.7905553959541	9.25060750363812	10.1566148703536	8.88018607260534	9.43689596917961	9.89519467212807	9.18266129758442	8.90268145973407	8.29448371233625	8.85126844390531	9.22289542130668	7.56410427423213	9.14071584271135	9.9937662727991	9.63580430376448	10.0461618904069	9.86946203139462	9.47491927245552	9.64981469099127
ACTN2	2.06560447582843	0.756118073025005	3.29456059599571	0.607667566879229	0.607667566879229	2.29735533685374	0.99267421277027	2.98615642958082	5.21385218718278	0.603159658723722	4.67741731312785	0.607667566879229	0.607667566879229	0.603159658723722	0.607667566879229	0.625542691794425	2.93146917361762	2.16003321048123	6.19895611573086	3.74291056088183	1.69017625307924	2.052287433619	2.98832572999775	2.80050807469281	1.48713701004625	3.85687838914179	4.63416279814151	1.03760529488816	3.84901670078949	1.06074445630218	3.65107171455567	5.50049048125478	1.67660285267115	4.45038516940977	1.2212431369614	1.9463556157572	1.49762618964211	3.13204246196019	1.86938833675002	2.44766926214211	1.47266079730346	5.56476844278173	-0.805727367571278	3.86766115324393	2.4997563991705	0.330530972157769	2.02641565057995	2.50281209861708	1.93863382555971
ACTN3	1.8210192543272	0.15929784376532	0.243389988465739	1.83538012543746	-0.0290839400722657	-0.0290839400722657	1.55063696592826	1.7109445501195	1.12831833757638	-0.0348044175684903	1.44478899665873	-0.0290839400722657	-0.0290839400722657	3.45194362571993	2.07713214469713	1.70901247058843	-0.0290839400722657	2.72679142569658	3.35510273159829	3.09009388618006	1.5947506425881	0.4879304824282	2.5486589773601	2.7293872172938	-0.350684664577268	2.51211721391251	0.482451175387576	0.32183919267249	2.90781881648626	0.551765846939932	1.76142591012358	4.1780267849657	1.43516344511776	2.3987265309373	0.0058913854169986	1.96477075683794	1.31259450673476	1.66909431436709	0.0880799669239079	0.447141924295067	1.7174475952837	1.64278711982722	1.06958926290974	1.39036738571617	3.05820630073338	1.72954817405675	1.07402460411065	-0.488655046663848	0.600780472287566
ACTN4	10.2651791762183	9.88044370858974	9.6988473729435	10.0269092364247	10.5090447687029	9.77055208416249	10.4572167715599	8.00130624883546	10.780550630672	9.53143874519071	9.15323361708011	10.6060525364638	10.4572167715599	9.71279133019834	10.2651791762183	9.32776570180742	9.8900034253042	10.1068263566918	10.187138306421	10.8133094809158	10.5683570293008	9.59678649731234	10.4723861363574	10.1051508055345	10.3988315514166	10.4212472636622	8.10559386428053	10.3887637154192	10.2866996653415	9.97711314545627	9.6059429692036	9.69699111932766	10.3456096576038	9.74572687555947	10.0519919885953	10.60988576315	10.1576667637587	9.5828685881969	9.82022961774966	9.92476938796251	9.71676250334097	7.08526627908477	9.85167423744664	10.754697084693	9.95189927016114	10.4271205733272	10.0118338206888	10.3736712513039	9.89731402778552
ACTN4P1	1.18191787782331	1.17741706482848	1.49426821831045	1.19236132894923	1.23477624916508	2.47678467742345	0.0509499727470614	1.09048358924275	0.606521232625809	-0.359634456040599	0.869399700281907	1.65061750142562	1.3505246333328	-0.359634456040599	-0.354882703183543	1.72440870685072	-0.354882703183543	1.82888171199605	-0.354882703183543	0.0557801831592144	0.132824869211243	0.631357055422542	0.977305168094504	1.9149423908145	0.0557801831592144	1.48013030944659	-0.0878157921736913	0.851544528013497	0.64870470799042	0.201867295342219	-0.0636288941371615	1.13984736456382	0.740434600116157	0.497060162023259	-0.0878157921736913	0.753819795121521	1.48643757755205	1.68953525950808	0.380123885858445	2.0886013243851	0.448143826525526	0.808672287886889	0.844074401368174	1.18941522521938	0.18191413109183	1.91955867010632	1.4497745138985	1.97490125677895	0.326833416803216
ACTN4P2	1.84630201919559	0.169054936190672	0.253932764390963	-0.0210869223811633	-0.0210869223811633	2.14313859176818	0.472046318541228	1.73519887316189	1.14712911052958	-0.0268608470191658	1.46655659484119	-0.0210869223811633	-0.0210869223811633	-0.0268608470191658	-0.0210869223811633	0.00180831429954753	-0.0210869223811633	1.96725044554746	-0.0210869223811633	1.69102882298762	-0.373894872240285	0.020111295784174	1.24576398869552	0.407876498119051	-0.233761152694104	1.81706995191098	1.56696831703279	0.190610168472911	0.75755649182518	-0.0911963603278683	1.06040470239581	2.45720350906663	1.80373604319181	0.196879083956757	0.665544858455079	-0.238062354322272	0.020111295784174	2.10620130070688	0.0827622691166259	0.557280712190334	0.780125726930096	0.845664771178256	-0.313357773039678	0.87254071045686	3.17684506812666	0.444845069948477	0.90447593141788	-0.393078486472249	0.864915871285134
ACTR10	5.24447793815236	5.98203918145435	5.77000630373236	5.99546459550478	5.79482184884452	5.05522356298461	6.11775831447589	7.10179209329392	4.0813933463291	5.55954354131831	5.05592718684108	5.87882969972402	5.22149477477304	4.58729177793941	5.37942844843926	5.90960192095981	4.61148042044104	5.54280257345621	6.06886576414758	5.75973528407968	6.09636063746972	4.96393210759204	5.85860071654323	6.51158140299492	6.04310847946867	4.87893591767313	6.19660797760352	5.33673422390745	5.38197554854751	6.54382765287718	5.07157425953872	3.4004219724652	5.95229268520597	5.771268541754	5.28569551793082	5.77265760470289	5.57660708693264	6.19538508831564	5.42269287774916	6.1285164755134	6.32335350562719	6.52900382022687	6.40133672035832	5.63239544177155	5.70874890735755	5.892819055404	5.75737214650298	5.57253761790993	5.68461378777701
ACTR1A	7.12096891731097	6.92561680741266	7.44106779400225	7.65628337768763	6.09621191803724	7.1020030311579	7.52232507686581	7.15173755169487	7.65719124198008	6.92501894148241	6.81066498253775	6.77188932180679	7.03864802975967	6.73291352793878	6.5912434012028	6.70048415044	6.49807957903223	7.40666556518172	7.08409603291792	7.25885153964997	7.32577148060535	7.09465758930118	7.38031408960146	6.88089126989158	6.80380195082674	7.3555892102329	3.48301729563002	7.13236664864233	6.72869440143846	6.96880982531238	7.35023437744569	5.09802660824754	6.55849074001457	6.37937129747609	6.56436897996294	7.59620016902288	7.24036708804475	6.83426474394168	6.72561045512622	6.64505845994109	7.03440200538198	4.69113389871085	7.37799371444183	7.17691632504543	6.92080738222167	7.66994622135053	7.62409482694567	6.60365711924192	7.77434051729735
ACTR1B	7.16145212901368	5.91872391699837	6.89751981696088	6.23591231142071	6.80268691624206	6.84509764632953	6.80575924295741	5.43869002532327	6.4364090668981	5.86471571156194	6.58214463043872	7.00628516914011	7.13454915669109	6.71228335677808	6.19377976514632	6.27982600953079	6.2613929002252	5.5827459774255	8.18691442863948	7.27507952691143	6.80255057150784	6.88262323822314	7.09994475818426	6.82394627333048	6.94978319175163	6.34769290171581	3.70794342667613	6.75493527748174	5.84328453977483	6.75503807345831	6.57009747646528	4.73111937530602	6.94663185365095	7.21494361037851	7.82002803848459	6.93229104190628	6.99320591108715	6.87368159882554	6.78492807071592	6.31352091042046	6.85451837624321	4.12082653612649	6.4839216347854	6.01252691119689	7.16928374196033	7.15919428148653	6.69937258609903	6.78266438881521	6.52413521081999
ACTR2	8.57038160838273	9.08747238023236	9.57682822111388	9.47218027927748	8.86467194737024	9.36202982473271	8.56216927552724	10.0156332575308	8.07307442447906	9.41648070443307	8.69008382891885	8.68712680562366	8.17868752357195	8.13234035518766	8.41877916356059	9.72741063979811	8.46382233574889	8.940842755409	6.77811246777631	8.75620579462944	9.20601852349162	9.08874817011875	8.99650107977435	9.22626506890207	9.34690796570364	8.86316766277206	8.58635647165932	9.01111443018677	8.97105275748042	9.47546519643629	8.54756158191617	6.55545395088502	8.26174407099573	8.25481950174589	9.08351420932955	9.18682207603691	9.04746115377729	9.06029355481408	9.07600501887314	9.83092108690272	9.45749220330325	8.03398631709694	9.48050176029032	9.04511250571261	9.2199693251178	9.33910982245832	9.37268399853605	9.2722081604653	9.08997998155856
ACTR3	8.32230008267733	8.94581018260064	9.10039833800421	9.15713555889492	8.74801905839396	9.01445396656822	8.83031387984047	10.0832108161496	8.46601883828059	9.49045045736884	8.88100468212382	8.30760396812205	8.21569971865991	8.64771788161384	8.04682999461011	9.37258767868041	8.5484443933502	8.62914705870379	8.05498768156347	8.93618228567214	8.89695223729045	8.66705380488509	8.49756265813989	8.69274183502007	9.22120136298777	8.57639523578767	9.62730333980228	8.74730286586832	8.72411704832177	8.57296016970319	8.87230713005523	7.85480094083668	9.04694789433824	8.83619713561446	8.78376884028368	8.5588396529295	8.57513764219436	8.76953536605442	8.96880774654795	9.44025934884374	9.07872284736524	9.97608392973008	9.18625815226455	9.21906444416691	9.07503607300882	9.24132403574386	9.20384749080806	8.49866303075739	8.97738815411147
ACTR3B	6.19109244560633	4.85715504198479	4.72004201228203	5.54968139417729	5.44836069412371	5.31811011673268	5.36146965882597	5.8782525349436	4.87765865336703	6.10721497207878	4.77994092347156	5.69557538001389	5.58251352434561	6.25737028688898	4.82031956762525	5.25558851421352	6.62605721880182	6.19333505790697	4.96797471380075	5.07308113991281	5.32094126818103	6.02026828974419	5.31339911414419	6.54801315831159	6.13248383974589	6.4235092995816	6.36892508872895	5.81121951277293	6.05311474755754	5.41954451189432	5.93522786109094	6.9301754589514	6.43232058005804	5.09056399900594	5.91008900261739	5.95678106309503	5.54147181742605	6.35591894234287	5.49969954087134	5.94489596260408	5.80027223848307	7.09660822728574	5.20192864177918	5.16968058646679	4.64518614933905	5.16913877869745	5.16316684998875	6.19534711665227	4.82710139704721
ACTR3BP2	2.01278576637689	0.284215340937356	0.37169040951204	0.0882551889145849	0.0882551889145849	0.0882551889145849	0.596478184021791	1.89828289178368	1.29221834107939	0.0823045836226664	1.62142022674573	0.0882551889145849	0.0882551889145849	0.0823045836226664	0.0882551889145849	0.111851014127657	0.0882551889145849	2.1374351844106	0.0882551889145849	0.506335096137801	0.71792021497587	-0.112836162378891	2.04710217326739	0.850753011478817	1.99304899961686	1.55428054810169	3.66805605224122	-0.274845570762598	0.400995974217447	1.39515950454402	1.33172945177122	2.38729052284895	-0.496170296556596	0.829043426444448	-0.478372823173179	1.44600056138705	1.44023812055419	1.70959859030845	0.850753011478817	0.14612725115909	-0.384745442587685	1.96544374038791	0.365336878414289	1.869934951625	0.435672337254433	-0.106243738315507	1.17434341014944	-0.496170296556596	1.39715340814695
ACTR3BP3	1.88502829425759	0.221727721731745	0.305899780619671	0.0331669154985555	0.0331669154985555	0.0331669154985555	0.522199694430704	1.77484898419661	1.19166909210877	0.0274410017358098	1.50844049861145	0.0331669154985555	0.0331669154985555	0.0274410017358098	0.0331669154985555	0.0558717755427425	0.0331669154985555	2.00497101995115	0.0331669154985555	2.83413240898843	0.625142744963153	0.277012661277919	0.599775172740698	0.153936943775581	-0.267272257068493	2.55428203462465	0.348766391290664	1.90253201536772	1.33356015049349	-0.129821339060651	0.78274727440222	0.31736081366336	-0.42087479398457	0.147920686970012	1.55906870829183	0.745090088640687	0.558576102776873	1.26990054132882	-0.179204236810123	0.620948723525647	0.198196981598682	2.1464797847774	-0.344013704625302	0.913353786990347	-0.00884007431165092	-0.0156553692934326	0.830135661990872	-0.42087479398457	1.00105328570613
ACTR3BP4	1.71332921333031	0.233907457246369	0.308774247548773	0.0661921544959568	1.76998261610922	0.0661921544959568	0.501162083888655	1.61533028814085	1.09662126205348	0.0610992437292493	1.38040117505961	1.92621188831129	2.49300996786761	0.0610992437292493	0.0661921544959568	0.0863869794560623	0.0661921544959568	1.8200122030473	0.0661921544959568	0.869972218712462	0.496674868209209	0.925851956580141	0.171523248751428	0.0668464324075249	2.11799868018577	1.40232702163714	0.549350024557293	0.305640430301677	1.2282049499691	-0.0144112120409375	1.06056580341431	0.675067399496425	2.89720645956471	1.26693483172853	0.291301614645596	2.95776268979019	0.796499240670615	1.63441697167096	0.9042265273517	0.722073329194464	-0.220860231172811	0.783469117097595	0.429017233242771	1.21441615179331	-0.230934847278351	0.594378587307224	-0.362757457991008	-0.357262992933115	1.31957245759798
ACTR3BP5	2.04807241479202	0.303613607896075	0.391892715020178	0.105852262471072	0.105852262471072	0.105852262471072	0.618746655799803	1.93251707203054	1.32088179963213	0.0998469614112684	1.6555006237963	0.105852262471072	0.105852262471072	0.0998469614112684	0.105852262471072	0.129664971801926	0.105852262471072	2.17386756427693	0.105852262471072	0.360510239125479	0.519118378945923	-0.128684232582256	1.41125773827009	0.243882040339626	-0.374302919988581	1.17334974233093	2.34466528159808	1.80306106788564	0.822182847249065	2.3063869310858	1.88215295459122	1.50490416964093	0.272121315721278	0.0423365787224637	0.500042527677415	1.09566211603995	0.976468490854746	3.06789972689416	1.05712071574272	-0.0913108522636293	1.60985269447257	3.15835074918212	1.02316032641732	1.78633388179609	1.8489471770427	0.708841971981605	0.14417568646489	-0.528440616450794	1.39515929002945
ACTR3BP6	1.54831916024983	0.155157528339854	0.225659087022928	-0.00277885722103478	-0.00277885722103478	-0.00277885722103478	0.406829433432035	1.45603422393542	0.967569382656372	-0.00757481743030355	1.23480304005059	-0.00277885722103478	-0.00277885722103478	-0.00757481743030355	-0.00277885722103478	0.016238475180528	-0.00277885722103478	1.64878182239466	2.84142721229725	-0.11040387734905	0.847965751915104	0.68655857683414	0.62233968019484	0.977171630458042	-0.18920488465564	1.66234464743763	1.89090125870182	-0.117693173520965	0.335484665237385	0.669375512988669	0.8984273749501	3.10029538663018	1.67171020868585	0.19941004633247	-0.315663239253603	0.648041172969902	1.07070911828828	0.0398926674273824	0.980158874808407	1.00086761785824	0.246467972166695	1.25553963437752	0.505009486900938	2.12689773609749	-0.232597352804437	0.0463050893989317	-0.337340537886446	-0.332974763552482	1.62942879343333
ACTR3C	3.95066363099644	5.82492182138657	5.62574416269442	5.12212483762768	4.70631758374049	5.08620078018447	5.16898431311065	4.92220078508821	4.13596337915477	6.11056543543859	3.12980732599861	5.1857244308392	5.86841235446299	6.10474869449625	5.69544678363213	5.76532288487097	6.65306014675899	4.18659197620742	3.82260450780251	5.69755364834115	4.88635006598175	5.02990376344974	5.4081868041802	5.99444412915147	5.19072999945493	4.73244566256367	4.3900115698125	6.02473560194313	5.44320819751449	5.54406827025797	4.75566998878697	3.19659825455633	4.96676966382395	4.87076110072892	6.49786908785939	5.18612359868603	5.09885785299824	5.63568160651105	5.89180958961451	5.65639194970197	5.56500780737417	4.29721358011228	4.91525118363441	2.68169437644247	3.90007667564664	5.77229323622969	4.93854253932658	5.91082602485696	4.35044511243695
ACTR3P2	1.39370945908267	0.144803167663856	0.208004621233467	0.00322035268169886	0.00322035268169886	0.00322035268169886	0.370415629594826	1.31098019427494	0.873093592004724	-0.00107900838420668	2.5539584498873	0.00322035268169886	0.00322035268169886	-0.00107900838420668	0.00322035268169886	0.0202685296758974	0.00322035268169886	1.48376968463838	0.00322035268169886	-0.00261214794929801	0.464437936572205	0.151343931932528	0.360164592435203	1.07885651353562	-0.0833318623892244	2.30346231863353	0.805962839802278	-0.0100789294737501	1.41596603338205	0.0484528432430841	0.0732264718052599	0.174184523309694	-0.230602360143962	-0.212869321624686	-0.212869321624686	0.0231801439671757	0.151343931932528	-0.0365714970375079	-0.235074435687052	0.647895094676178	0.852006984105417	1.12363944688246	1.09292662384152	2.73435913838833	0.0304531590965725	0.157912488453599	-0.235074435687052	-0.230602360143962	0.161184372292117
ACTR3P3	1.67725205129084	0.158635237087293	0.235485510588496	-0.0135234307899528	-0.0135234307899528	-0.0135234307899528	0.432970373787581	1.57665679172097	1.04420534881362	-0.0187512705805614	1.33550358452772	-0.0135234307899528	-0.0135234307899528	-0.0187512705805614	-0.0135234307899528	0.00720642573554769	-0.0135234307899528	1.78676144663905	-0.0135234307899528	0.754769557012483	1.14135186303575	0.175182174740312	-0.112705707509911	1.81060886003734	-0.0987374925947597	0.825476619736128	0.0550850302222247	-0.0132347713894581	1.31537350819436	0.927821083718244	0.250102398687309	-0.219427715753883	-0.270635433197614	-0.249936971193561	0.345522266168911	0.866797262185386	-0.249936971193561	1.37754895425925	-0.000179801951565926	2.04279703714544	0.993014242678414	0.194274371802622	-0.184619516803154	-0.249936971193561	0.444727079289638	0.633455354135796	-0.275855355638277	-0.270635433197614	0.576134909486157
ACTR5	4.34383620174756	3.71050461064846	4.01949946538271	5.81999315617047	5.51482329000332	4.70361246515883	4.5438294752691	1.85099539153093	5.80951324046721	4.28763201423665	6.09615892893212	5.06994836917143	4.77166534727038	3.25398767288996	5.2706749637961	4.33700028532422	5.92921701362012	5.70299552493229	4.9970456712028	3.11969092946919	4.33235658152073	5.30406947691399	4.65365535372798	5.04045374906712	2.2343808872757	5.33889665506861	4.33539988105026	5.14924376424467	3.40610490822037	6.35057706421937	5.30782960220753	3.95368338549569	6.18200796034385	6.1847954004203	5.23314472077538	4.4552998067745	6.11717129548283	5.9999834375882	5.08735516007951	5.34385565492125	5.20071645321557	3.43661039421985	4.46049294266189	4.46049294266189	5.62564628181692	4.41560372108364	5.44630859250966	6.03829308272802	4.49733915471141
ACTR6	4.31667510516862	5.84007896974312	4.7578157693577	4.51652356793384	4.66122415378115	4.47989304953166	4.82384456024913	6.15243244740282	1.6970823720106	4.96227018706896	4.49395065676753	4.13911378850231	4.87900890329051	3.33997824576354	3.21608555966136	4.79460593827887	4.37774049719987	3.23299209100682	2.6628962882163	4.71125200160012	4.23410036106741	4.537292226403	5.35062598532008	4.76287062737998	1.30003570356141	3.38604498799855	5.71279490489511	4.84468255487147	5.03768225332591	5.02140495037898	4.9230348839964	1.51541885216521	5.80280268092948	3.24295417202309	4.80774922333105	4.01317916976834	4.61296952112932	5.15316945503422	4.77005484755353	6.13785119678034	4.88938057076227	5.30550402488523	4.99536364159385	3.90353993837667	5.29118098904944	4.92994651238701	5.61011640234907	4.42820979642145	4.56332470013276
ACTR6P1	1.66846387031709	0.169788336666757	0.245629472872665	-0.000109679106735623	-0.000109679106735623	-0.000109679106735623	0.440521120307753	1.56918954850758	1.0437298388042	-0.00526887102055467	1.33120297539607	-0.000109679106735623	-0.000109679106735623	-0.00526887102055467	-0.000109679106735623	0.0203479692613537	-0.000109679106735623	1.77653527449107	-0.000109679106735623	-0.0879790570591424	-0.0261377917421104	0.139719982809905	0.349405058163326	-0.165589927389882	-0.095927253902797	0.165898267625469	2.125542782984	1.19715309092535	0.653811127435987	0.0364029756081008	0.309589937452877	0.599909006698973	-0.243807379100661	2.56821949887255	0.761223570154445	-0.248297966837439	0.699154398395105	1.52920617619038	0.484651052982695	1.74638914187763	-0.13232635906148	2.01188383933884	-0.169809724208392	0.280360108385533	-0.140560272110268	0.146315729925024	0.960597096032207	-0.243807379100661	1.36412029017988
ACTR8	6.23695177450341	5.91730521399497	6.36284310697949	6.46620308753212	5.94541129177326	5.74212026219031	5.65315678958852	6.31108368859525	5.63849207349197	5.33506957823462	4.37428462605881	6.43633482636782	5.64946453234286	4.52082750861906	4.52082750861906	6.45607987879592	6.17789089251316	6.77218058404231	4.82173565689099	4.80298678776679	5.7677075167766	6.27209667301033	6.32304861301741	6.40723261010763	4.33137834076034	6.69286957970767	6.60984075710862	5.98601373163108	6.35051232077003	5.94073221072385	4.62172093133645	5.97142207582118	6.67828390755338	5.55579172259316	6.32875511542189	6.44423565688266	5.91364617893769	6.20335557597579	6.28079860660083	6.33856619623626	6.3151609677036	5.95753343288036	6.23573416612116	5.58489269002408	5.76169617162012	6.14526398967905	5.4972427310287	6.17756074076221	5.87606006482002
ACTRT1	1.61899694567623	0.127558905197079	0.20303378486976	-0.0415186289569205	-0.0415186289569205	-0.0415186289569205	0.396984249950314	1.5202020453359	0.997279916967055	-0.0466529057937886	1.28336477116139	-0.0415186289569205	-0.0415186289569205	-0.0466529057937886	-0.0415186289569205	-0.0211597758831019	1.71599448819563	1.72654644498679	-0.0415186289569205	0.855920480644079	0.516042426107603	1.10488287139595	0.400166949289193	1.80654906543091	-0.0926758150374093	2.01498836492839	0.895567618616563	-0.00711731756389259	1.25363958642958	0.0537721168756035	1.73229999260708	1.98648515467594	-0.256332589353524	0.349694078744218	0.330285151351911	-0.261302257203082	-0.236626457255559	-0.236626457255559	0.427775046875979	-0.174440465645743	0.303979906039658	1.70826239281129	-0.174440465645743	0.424733866996979	0.424733866996979	0.175410956467053	-0.261302257203082	-0.256332589353524	0.1790468914514
ACTRT2	1.5021021402334	0.112260981426203	0.182594506103771	-0.0452989772304512	-0.0452989772304512	-0.0452989772304512	0.36333304959175	1.41003715660919	0.922736526524285	-0.0500835067079862	1.18933325698108	-0.0452989772304512	-0.0452989772304512	-0.0500835067079862	-0.0452989772304512	-0.0263269708982205	-0.0452989772304512	1.60232535882778	-0.0452989772304512	2.70933065601466	0.0885764340142661	0.284472568132783	0.992073435580538	1.03041157867222	0.00614746210494012	0.315391979701365	-0.147483751461361	0.47139366612181	-0.0761317585426282	0.162443906201224	0.478266395231179	1.16597493136703	-0.168515105974669	-0.147483751461361	1.02091908747715	0.132470526433162	-0.147483751461361	0.0616051784920686	0.106290252014848	-0.0811157991505825	1.11098340159263	0.481690412934411	-0.0811157991505825	0.0616051784920686	0.525505708240882	0.750116136138953	0.284472568132783	-0.168515105974669	0.101880910648123
ACTRT3	2.17705548272068	0.710577387293989	3.28353070790605	2.18340643233193	0.544329448367915	0.544329448367915	0.975493767129973	2.08331843446023	1.56574319256154	0.539281096165029	1.84704027680015	2.38944577913082	2.77547958898729	0.539281096165029	2.95910525806758	2.44583398712013	2.77652196007086	3.21104104165612	0.544329448367915	1.16508560403921	3.14158207102449	2.10405132847658	1.78233226120589	2.72357545401335	0.158299502053036	1.09218083893228	3.2222732402709	1.00496449339348	2.69096175306085	3.85146392370968	1.6585463640799	0.819411081642675	0.88674747757799	4.26639213232293	2.86543078022095	2.2669746127129	2.2669746127129	2.57857144807898	1.92094407562192	1.02073418454542	1.25702126295241	1.84803849364468	0.73940907628483	1.49146762001692	1.07967230907924	2.35866549042041	1.64145994470912	-0.0153964807664892	2.20957115096392
ACVR1	5.78626381124177	6.05805955372688	6.72286389828321	5.79810394720652	6.34378207936923	6.61264518785971	6.2419533391532	6.91717292464554	6.61345879964601	6.73320901392429	4.92357387892439	6.19278400891629	5.27801574580696	5.90057304493724	5.92199308834663	6.15751077204	6.39643172105565	5.74492030342653	6.96832678596687	6.4935100513858	6.93263237120177	5.94426642842186	5.53327803420401	5.88239001749748	4.51630539380223	6.33107962990054	6.46453347569488	5.98761566468871	6.35360267746029	6.0620630742013	6.09476686849988	5.91981373008456	6.20415653771943	5.98686918271089	6.03438598818558	6.06349390576758	5.79512442168279	6.02015453343794	5.47653933615384	6.62355330220536	6.05057609623605	5.41134401896468	6.28176081801632	6.74456884485412	6.53596718559001	6.67591893809511	7.45944977416975	5.64972285302263	6.61983668901228
ACVR1B	8.44743856501225	7.2789378914911	6.9590945554032	6.94070196540767	7.42132048472125	6.8599247633216	7.25163358353362	6.84234828743755	8.58024821823013	7.96219509870914	6.05157310379423	6.69599577952249	7.15685971162794	7.4145891453874	7.81393692140333	7.18480425898792	7.81695333579555	7.83478425446108	6.98743002963226	7.10191463342358	6.81341030607972	8.02238437825275	7.96008007389955	8.28930751228773	6.94075717198755	7.24663438167765	5.31751246518681	7.42968165821127	7.23937434817386	7.70025290677284	7.26866831771173	6.49833856228957	8.31490522690729	6.48772390850213	8.08799621901675	6.9410902423419	6.91484301227888	7.50112085221056	8.05542595175362	7.56798101634822	7.70316294437131	6.51835226461973	7.53488431556203	7.56297310394875	7.13383106733171	8.60034455932521	7.20387056080475	7.98580530591202	7.13192120967736
ACVR1C	6.48936256661311	3.87534216572327	3.11381230805705	2.49364606024967	4.36568932304301	4.71920293917656	4.40378987110377	5.03625263625185	1.87475079475771	4.02754991232598	5.73244195863994	5.16634732009526	3.68987333635603	5.67441838430964	4.45570706186097	4.76477286365146	6.94825404572427	2.59324298260838	3.96872334615382	4.55944148291675	4.34111599739211	3.53632094834437	5.25774669117363	4.84299108618265	5.71080594038364	5.48356041888795	7.23527069086823	5.65621305467545	5.21248066332199	0.550513939227444	5.44834792648499	5.5743284241606	2.35556681029676	6.01669896316991	5.47917857575206	2.83364197977481	3.1475431544126	4.50250993440507	3.62493843997385	5.50657060223222	5.23539672587439	6.95711990070247	4.17129776029252	4.88126245366576	5.78655047427499	1.95675404959648	3.52198261216758	4.71656182990286	4.34111599739211
ACVR2A	6.46162522266295	6.27231689549108	6.26416076195869	5.70185092753208	5.06961561880069	6.14218154622258	6.09334315297176	5.96749497732585	4.96028020628234	6.72962259149657	6.62883881443913	5.90133704123259	5.79589669635436	6.65785058603953	6.06670873658008	6.8939060450218	5.77259693791819	6.45571554424573	4.77106769048051	5.32798317353282	6.49020235370772	5.60455284277686	6.03346770081116	5.96597198191461	7.00914943318841	5.72266115576152	8.3027656185558	6.14327636085853	5.73009350024305	5.67368604745454	5.95004515857486	6.34241691393115	6.70757687187936	6.24326342254826	5.90398948992293	5.39011958300959	6.19806432424392	6.43572164140385	6.45275568023786	5.97373602735147	6.19353145670902	6.8509510985693	6.36083201005219	6.72815257112247	6.29948569899204	6.19986159928674	5.54026725943532	5.99554880776372	6.02191431520745
ACVR2B	7.55886668204596	7.41173012717724	6.56431147847963	6.7025014236671	6.79742627079519	6.35180382018642	6.09237404700294	8.07189106501414	6.41202733272816	6.04872544495352	7.70302702669697	7.44285491397353	7.02559551156774	6.89912896145201	7.23790156344677	7.62381844131531	7.28803721037863	7.26063730653044	7.92254453980879	7.12172669336577	7.25000479543412	7.41273705310737	7.61069579548052	7.6016314633704	6.72885146707585	7.16664154015677	8.00388646841304	7.43683654843733	7.09114076627076	6.71175961294662	7.04058850313931	8.65254145759921	7.51022006653734	7.63972706090239	6.82601070007446	6.73647392617902	7.03652631043461	7.34003551601434	7.88667128537228	7.53432601866013	6.81770523609636	8.55292444567448	6.71360936222093	7.0634012561713	7.1645126403574	6.93165407811129	5.94361806117541	6.73752415745513	6.36013635230877
ACVRL1	6.86487762208345	7.11181771771062	6.82327970438141	5.91692526796029	5.88396880672018	7.30525469412744	5.71450781299733	4.0281050259998	6.71826161472124	7.63517082808238	6.14977551852892	5.10169010011318	5.70765917295727	7.40350704179763	7.22035598563522	7.00830707949799	7.32320423240411	5.8181683792653	7.72678192424311	7.02468738559113	6.31336839349193	6.90000258484116	7.20013262096167	5.78925900777046	7.11181041770364	7.29438712064832	3.48249007932089	6.4049196009148	5.62844787979342	6.43023784028494	6.72420255646004	7.69558095835724	6.67661592350913	6.99620559475998	6.76004648240024	7.50434887617231	6.39497023218987	5.49098752272608	6.28774113772062	6.27212225552022	6.2158229224947	2.78917008723976	6.16066765562881	6.29469640218072	6.18894409672	6.40099718524125	5.22893086231764	6.76463383758699	7.24132532028295
ACY1	5.79723984021158	4.84667466368572	3.02748163717289	3.26982159756928	4.56355614933919	3.79116225819733	3.78394984821248	4.79394182534975	4.43026922396023	3.20295096577631	1.0383418845641	4.84956048655078	5.36113634783387	2.57317407716033	4.14466457266942	2.96887151174451	4.1984130237317	3.5629585035662	3.35688319334361	4.05898428211471	4.47077708793521	4.75018896945698	4.73637253835418	4.64434059624191	2.98643738523366	2.20542415236337	3.13245528137591	4.32493968208087	3.48761379131208	5.36640070617572	3.16004230554328	3.14039386585474	2.85653925419339	4.57946776746594	4.83168202837106	4.6454002879416	3.9500771748574	2.57335977763063	3.89678229453566	3.73973455600628	3.84133807416155	1.07233231265037	4.66512781179103	1.91800194724452	3.64216297172828	5.46005044962191	2.46001155493006	5.32840081787004	3.01361324993585
ACY3	2.99922036799948	3.82946842644497	2.60454214570391	3.3761972174053	3.56993576691735	3.32488085741657	2.35907690761295	0.617455652792562	0.0412012592257649	3.92167177587974	3.49775544323529	2.96193424354197	5.12234509691145	1.71247312897101	3.37945164121209	2.91415512110383	3.21440494858222	2.8943630377902	3.38496747270595	2.90674411364933	1.71123648735704	2.02573089303266	2.81477869010182	3.28485832156556	3.01180963924978	3.26190138930989	0.837976437524575	4.23483418434466	3.41598959671442	3.88614981422484	1.66146929853451	2.5552043727939	0.487558325148049	1.17236805817974	4.06202251999371	4.28091688473976	3.91950649763597	3.64113877802191	1.79654912220834	3.80226856748624	2.32138427970659	1.16509123938111	4.29548286847082	3.26093739481566	1.79654912220834	5.28014813508786	3.3288692619003	4.81034513527262	2.20328767760201
ACYP1	4.48799665269435	3.54969387440202	4.02718040533684	3.95411044889437	5.11755584277812	4.19012636797498	4.06513437131829	2.80008800120818	5.40045151211175	4.63970164819473	2.81905975904147	5.41697582158696	3.41736702118671	3.15534812101337	3.93974816623609	2.97510434171769	3.22444563979722	4.74051132643755	4.12063273502879	3.37351385894997	3.82332737544844	4.09669203350195	4.61429411237941	4.57273991651505	4.94331244225627	2.86156148201881	1.69275967323117	4.25031758839173	2.48271795250341	4.40584079670863	2.80374827157568	1.49253060070217	0.663376501565587	1.97867139384898	5.2688292456834	4.16166854057744	4.16838553349174	4.53195907820653	3.81978874465706	3.96164144542286	4.62809117533162	2.09538569258371	4.67342641010709	2.47441727561078	4.61429411237941	4.40561931291177	4.88009007527081	4.3800982413136	3.90006019951135
ACYP2	4.99960112592581	4.14931940062497	3.72795216214634	3.73843635677731	3.86034827387796	3.29649382216457	3.98655745252515	3.58967235882088	4.72965473820979	4.83004387763384	4.15504349099384	3.08703238374744	3.45099086606474	5.07290625213653	4.37287291271766	3.88820727466591	4.46948001990181	6.12579417248012	3.80428202079043	4.01002510910331	3.94450899417077	4.91834005471015	4.17352909292033	4.17129497166678	5.69640776736197	4.7200951771322	5.6694783233196	4.62280268911975	3.12013567606459	3.77985943765011	5.14890421450164	4.73550388613103	1.67620784062428	2.73416652881253	4.73152482997917	4.58676534902161	4.14021964337651	4.44011737435669	4.04765226428669	5.02982204850635	4.16961691729712	5.55193533520817	4.06550314136546	4.14421203534254	3.74199914666366	3.97523996950492	4.79500237314952	4.89531329930842	4.32494424986082
ADA	4.88522638298759	3.92207912625354	4.65727863887103	3.7808396674489	4.76912857814702	3.83574253214126	4.41031038643147	4.25055745497378	0.739429571867384	4.58477762203189	5.00040013063783	3.43510355320514	3.41191196270203	3.96208232093637	4.40735323924672	2.35256161939736	5.09200418424234	4.87441167106595	4.88804179518067	3.49103898828894	4.43919810593195	4.98384926615505	3.77940018842567	3.70794136860039	0.867477555493729	4.31297268104499	1.4536415993469	4.38397314982783	4.36214084599189	2.9671144930803	4.5944737767304	3.0436839316529	4.2241391962968	2.06832397629923	2.65142690756597	4.02683428583486	4.68128015736557	4.72207260026637	3.8607306714975	4.4193005155955	3.48219512820885	4.14056637801841	3.91394830734514	4.90595301441896	4.5324539757204	3.26289871180689	4.56864398545219	0.717524476206425	4.46823437362302
ADAD1	2.16816508851042	0.557293595603777	0.643383221415077	0.374874298348004	0.374874298348004	0.374874298348004	0.852053088856852	4.56237676786772	1.49832946670479	0.369334880132659	1.80430311042963	0.374874298348004	0.374874298348004	0.369334880132659	0.374874298348004	0.396839651043987	0.374874298348004	2.28245586975623	0.374874298348004	2.29826991726267	1.06452456692463	1.56606505999721	-0.147438566132991	1.59602022055312	1.94809094947262	1.62062542284797	2.836735528654	1.53186929016987	2.53644411149187	2.85458593645412	3.01390435142878	1.74017571290247	2.12674560126875	2.76698047779939	0.560614023302037	-0.968296386775294	0.375787506104343	1.73705567532259	1.75998468915475	1.18796962817877	0.135086656431457	3.57365492333037	0.428182296108815	2.3973204112323	0.756862945406254	0.0884134761858339	0.336440218830769	2.22821079940152	0.295980498383181
ADAD1P2	1.57729621432164	2.06149590461935	1.25353817925169	2.6459683047731	2.49195494329911	0.0252571898176889	2.8993007220356	4.70340658502315	0.996629628440792	3.19393093495986	3.42785343509171	2.08441118938365	1.75086301711547	0.0204676456222814	0.0252571898176889	0.0442490809179887	2.14301448126022	1.67460841902743	0.0252571898176889	1.44512712041458	0.501214972442008	0.700050190693309	0.758368365531884	0.334035617105608	0.417549295763041	0.364041910049791	2.41498820992692	1.95569853208098	1.51141776621921	0.576190698839343	0.431820309688177	0.328976799551524	0.24026621664199	0.261613110410924	2.04125404696171	0.554522819139399	3.88059259647854	1.94008415595446	1.87596090651092	2.89616041296453	3.87139669633399	1.62300779031939	3.02223458039712	2.86150535532333	0.364041910049791	3.73481720509359	2.70175440883843	0.24026621664199	1.64012088387304
ADAD2	1.92514882928463	0.187918382489351	0.280660651666352	-0.00859750905672085	-0.00859750905672085	-0.00859750905672085	1.64378043204582	1.81460236268372	1.20167353870479	-0.0145649901599309	1.53129153576282	-0.00859750905672085	-0.00859750905672085	-0.0145649901599309	-0.00859750905672085	0.0150652334990904	-0.00859750905672085	2.04639392464291	-0.00859750905672085	1.06643396471491	-0.21503115382186	0.259692271761621	0.531873633417822	0.426822846596552	-0.0461892300614449	2.24766406141483	0.125581803217149	0.472673226742259	0.553532031606436	0.125581803217149	0.326960695686388	0.289463192163399	1.70481904870774	-0.21503115382186	-0.21503115382186	0.102120625915118	1.63784396716708	0.513602881115176	0.564255595985626	0.596008740015203	-0.0934370276858558	0.255395206269364	-0.142092247176074	0.442249951740291	0.259692271761621	0.268253870282194	1.59288654464227	2.33440105614301	-0.142092247176074
ADAL	3.94524508754373	3.72026924447918	3.98730124452196	4.13779470908132	4.43355004061854	5.13128556746911	4.60243060253791	4.89221124304591	1.33909626398381	4.28100139650666	3.43477481824728	4.22100264672745	3.90111948676274	3.04645218593862	3.85281422948272	4.43483180780661	4.65960823732956	4.84897583562318	0.337263572213165	3.28455874110095	3.87506822733254	4.21109126970103	3.69819558473598	3.96521510270206	3.52072101736036	4.28684930255722	5.61986262931921	4.29015204262282	3.77874272258575	4.20946602610656	4.40925988504374	2.29501566986252	0.508753086056436	3.7656198845427	4.51267202356309	4.57851815647036	3.19400000472682	4.90193822463037	4.4942093238684	4.61849199430212	4.35806633548408	5.87276632875815	4.25925878314871	4.31436593147652	2.83512433971563	3.48737119356593	4.05919894386891	4.93583292913258	4.2393610969453
ADAM10	7.91013093153629	8.42710946442014	7.88346401914914	8.27893678427264	8.31384306335398	8.82734109195996	7.64755189449508	9.10301241764365	7.85243612392683	7.75946792797178	7.65757635505063	8.43156114696791	7.91478759645274	7.87805842361741	8.03729524498605	8.64833403715855	8.08305644884391	8.91287873492624	6.79752200063911	8.23267300790014	8.56180792627049	7.23998605680313	8.24974233535825	7.39753696664648	7.98256314072577	8.4792709944038	8.60472598905089	8.07905871172717	9.55419426762226	7.77145077483392	8.04833686520423	7.12950658321433	7.98997159497606	8.22991610538466	8.06302882213221	7.88546767891063	7.46248557237878	8.68556669144158	8.68057730837411	8.58255706514591	8.5332402549211	9.47142135024044	8.43140640848862	8.51774702137314	8.05206845552357	9.00117954526985	8.63934259105898	7.19702996893361	8.4007254278419
ADAM11	3.41146773999596	2.52115695734985	2.46189638989186	3.08084150177929	2.4135056615903	2.93216065737691	1.4108591429093	1.5836132974995	0.947230196376829	2.12935351536175	1.28946132493091	2.61219208633986	2.93790036136149	3.06315927668109	2.65429636771515	4.31959796512271	-0.309352970284478	1.82427457372417	5.2111882197806	3.07293497601749	2.84078479812215	2.6390711490534	2.88454052160562	3.80978613183598	3.4100601193735	3.63072511941068	0.184809944212388	2.59579677879515	3.7251513083765	1.00834180579023	4.55735787620246	4.25952541058	2.118449431484	3.10425152451961	1.00615273436658	3.09600221469065	2.13410183103566	3.604646912717	0.369808530985424	0.848549023772044	2.38363648107881	2.02695940408399	1.67619803231273	4.54506472542452	3.30693580035979	0.736131342905448	3.37387471538428	-0.124177023922806	2.55760033505735
ADAM12	6.27917217270323	6.91454328289865	8.0283392693859	8.97926637115971	6.5275569735541	8.43137167784353	5.95028031573052	6.45079452321488	8.65782569472585	6.69805083128442	4.72241034020609	5.87467207727451	6.59622270298798	6.26658382734352	6.1007432013927	6.28622031060634	5.26755581311836	8.10745466909239	7.76992512406203	6.43272254323936	7.42168659550171	5.69186143948846	6.18747997294238	6.42629034192913	7.07459021038934	7.93757156215852	7.6784102878303	6.1788999998279	6.8550437064268	6.12637760061805	7.27547451401167	7.16482256106053	7.90576067742632	6.31821386181674	4.61480392212586	6.9421775138713	7.30276239695421	5.79147153622874	5.5228440646154	6.34441915949024	6.03418568898415	7.15254548997942	6.00663404976335	8.92159629206946	7.40261021454139	7.83106461352913	6.582926177321	6.31454219302666	8.09633389022701
ADAM15	7.89039983235635	7.69087379785308	8.08538487625725	7.20574124487274	7.8366135662449	8.25767788701394	8.75311079770258	7.11470693329065	8.65867028842595	7.07167176865677	8.27392677215015	8.89056525683389	8.22388401674473	7.10229972343519	8.09478324958623	7.13666778059022	7.52793701706231	7.71189149187155	6.92932348504039	8.64414045851816	7.48652497346884	8.31305160888721	8.2756637403244	7.60870693138979	8.88480034813045	7.35728433588777	6.1687796508807	7.68161984563653	8.61148854919844	8.00969356595504	8.0270722163539	8.21840208817903	8.55033683843535	7.92634364663434	8.3888022218582	8.29668248978229	8.44102622829257	7.67154197355372	6.80698634915691	7.16185557184566	7.79124943873903	5.6724284617723	8.10271282271693	8.13908752261518	7.65584840242092	8.62841013916933	7.82848971290824	7.48256256865562	7.82066797940587
ADAM17	6.72112264746879	6.83388231701873	6.96893249174358	7.14365824023234	6.97216347727666	7.17479825535687	7.46185773751263	7.3780792367867	6.56508677451797	7.18505792031827	6.37937155939172	6.92735544494458	6.58671424856594	6.73899930239426	6.64604430385183	7.09290842128747	6.69380520426832	6.92684961974442	7.78750458495516	6.01983473617705	7.26482459084786	6.43267351567333	6.87875219644722	7.39582891767566	6.81261121083933	7.46164696326905	6.92829122993397	6.8450597106479	6.7333660280266	6.81106511418562	6.75142986723985	6.59892764679284	7.52814477027688	6.90873187104311	6.69300791756919	7.03567618935563	7.34135691931813	7.246513337627	6.78465763789875	7.14294411266648	7.06600190032799	6.511317804376	6.70208010922584	7.13124651613002	7.27514558635145	6.6697760836316	6.91047718595717	6.88197058351475	6.92094045471409
ADAM18	2.44693015056448	0.544649005259352	0.646202527046668	0.329462542271372	0.329462542271372	0.329462542271372	2.14610846682431	2.32588089110501	1.654718957799	0.32292810303877	2.01565328410755	0.329462542271372	0.329462542271372	0.32292810303877	0.329462542271372	0.355373433421797	0.329462542271372	2.57969449353708	3.58991021031608	1.28637030291942	1.42234060467512	0.912841430425283	1.41841002399876	1.22817474112717	1.83233989967243	1.41315164805151	2.59432055418078	1.0260919820819	1.53235140466923	2.24226225407019	2.60804339763125	4.26142671094321	-1.38819667638794	1.27623323307143	1.02173485914202	2.10157428429905	0.422088936030238	2.86573762402005	2.72964183325069	1.6099249053201	2.09956631031201	5.13557658260897	0.719727797707075	2.82462177974476	1.45977475384942	-0.527662801866628	-0.0597559916236455	0.694553045914262	1.15321560928218
ADAM19	7.78355051189816	8.78135347475101	8.96137813944445	8.52474413974649	7.91531415609138	7.46480756762457	7.3172332150643	5.97376050122997	8.94532908347788	8.20451148883917	7.57050878631188	7.94962521592738	7.43453055678247	8.21557831940692	7.6005182422077	9.02548716621441	7.28433824939919	8.61995750022278	7.34560691769448	7.67409495466932	8.2031345464121	7.31924338056691	7.08940898694279	7.74543581653783	7.81296521859955	8.44562925909076	6.93069649480855	7.971178695405	8.03266070538276	7.77367879345843	8.31731521716516	7.60180224716544	8.92592380346508	9.06233869040399	7.14687915037625	8.23287971001398	8.91523895109331	7.7847509579741	7.91232206400629	8.09667872946102	7.08676395601132	7.09283636108666	7.38434982893687	9.05659998546416	7.48175977622612	7.93711016738596	8.01898832055647	9.79927804399529	8.53418406723537
ADAM1A	5.8746073439856	4.84391004047212	3.99593374674882	4.13124429769527	4.50332226531113	4.56270013650672	5.41560845839714	1.46655805868831	4.872242142814	4.69306418525215	2.98108334760133	4.89728395446637	5.22025743315707	5.17710791002056	6.04979480724093	4.95990740633965	5.52230618600747	3.84904906605197	3.81424147276686	3.8609698565818	3.73422048958071	5.94641887261986	4.42368357205943	4.80254549206283	5.18232679914898	4.41193454478998	4.65154017099671	4.57158565577359	3.39697972309792	4.93614746322308	3.66102187428508	2.44819404651485	5.03384333375675	4.89843488869588	4.7441264236203	4.54580382590006	4.22321412580557	4.75277703090503	6.14723613348511	4.94564367180999	5.14477185915791	1.99288269628151	4.54288842635218	4.34028316060395	4.61435414415322	4.56127022937446	4.59345442024404	4.83927462104325	4.00149597022699
ADAM1B	1.55424546162711	2.93185397224309	1.95946126543251	3.06225840644807	2.83953119489046	3.85539047847529	1.27607254475765	3.13532327085024	0.824761508812468	3.57749680155115	1.15625748445426	3.31418350638702	3.06225840644807	4.51886473622275	2.48045655327028	3.2375651805581	4.01790885527859	1.67429463801162	2.68020750650691	1.71439692396997	1.24453253783277	1.99862182472901	2.94209505133163	3.3518732188647	2.76484446948857	2.68964477723649	4.29699208563374	2.05619668205015	2.87652863852744	3.31039459199593	1.88711882865832	0.615652180438901	2.33102103953441	2.77997091948835	2.49207681247439	1.67649526208021	1.54807325110926	1.78293331350073	2.91772563904208	3.47726560629085	3.54762413802807	3.32533207175275	4.07085773576037	2.95788796682223	2.8678438650501	3.08928552107267	1.50410615252465	-0.286591138751351	3.23542747996627
ADAM2	4.48787307385209	0.622533486180466	0.71809106927102	0.420052095530104	0.420052095530104	0.420052095530104	0.949710013001475	2.29859760428872	1.66706251736751	0.413903463666538	2.00668650351243	0.420052095530104	0.420052095530104	0.413903463666538	0.420052095530104	0.444433151848789	0.420052095530104	2.53742550485835	0.420052095530104	1.36451048047835	0.49895867146918	1.89001777927698	0.414479625742977	1.399609325219	-0.886798541264785	2.6128862283485	3.83854349662293	1.71384607805018	1.44956384430633	1.65117318309389	2.63525981005639	2.03227785005165	1.71823917367137	3.72201361754439	0.450040734697539	1.25356831605515	1.29599569555661	3.4649158580236	2.31950404704498	1.4687600187453	1.95413741174008	4.98821365943507	1.71677657442511	2.2108479017768	1.25286049254299	0.147853967317898	-1.03749581764703	2.38510954918233	1.24504917388794
ADAM20	2.53408248976607	1.86084440892803	3.79958039875142	2.61260209705845	2.89922643023544	2.55062038139372	3.57735010533292	4.71909024274649	4.39549926350022	1.89979211757557	2.90296612974652	4.86787650660898	4.59052754684192	3.29776058556129	4.41412944082708	2.96966432111763	2.39980127850068	4.73379515670395	1.5347377263841	3.9383020494902	4.59338886794605	2.71410519236158	3.38004890475712	3.90159934800726	3.88918816045126	2.54066043786166	2.46919053406407	2.71410519236158	2.27401622826276	2.61741828922415	4.16029413360549	2.00773505640299	4.79995748900841	0.104971772338523	2.86217383360142	2.97144306435293	3.93955317855703	4.30835203326295	4.0726911502229	1.22283922214381	3.78011303565298	2.46128199973534	4.19834978852136	2.36025608393115	3.21300365188239	3.68212071244861	4.54316748253721	1.11081612234632	3.40930912845528
ADAM20P1	2.51171667818153	1.71647801978459	3.22033322855154	3.57115549748724	3.59133171839717	3.43847096513109	3.0101403536816	4.49913731881851	1.10589473043552	3.42703338752818	4.14484590310899	3.98005459278147	3.36841884742431	2.61370743897146	0.0791428257801069	3.44604648474051	3.88174457449439	4.41552233787762	3.88590771419899	2.51970252830401	1.92667564190828	2.23055556974626	3.02898392694234	3.7368405810024	1.52631502746911	4.0719136756428	4.64703529445956	3.89156939177233	4.23930999960528	3.42685934841526	2.08717340218611	5.42677526112234	4.0716228864181	4.54637749189248	2.34388690301151	2.7852988422601	3.52791651134342	4.32010076619632	3.79957182578009	1.9944740806824	3.18738997533487	5.27058394571816	2.80399870540075	2.94229444924653	3.9762036206372	2.80797646371373	3.93637658941407	-0.436629791186137	3.77118215693495
ADAM20P2	1.56832132145423	0.153564930635872	0.229010408381644	-0.00629998806732536	-0.00629998806732536	-0.00629998806732536	0.411880268622417	1.48012415885038	0.978250834449063	-0.0111545108945744	1.24639380186114	-0.00629998806732536	-0.00629998806732536	-0.0111545108945744	-0.00629998806732536	0.0129495616012408	-0.00629998806732536	1.6654276055616	-0.00629998806732536	0.553798332391386	-0.0790124511217022	-0.308650717336643	-0.285603148885182	1.61958404901482	1.4309626604577	1.37984215083941	0.769853523857317	-0.0712381589545982	1.10632776017418	2.96905285345957	0.492421843827163	0.553798332391386	-0.304008972785816	0.262029054191947	0.801957880425791	-0.033049096946867	-0.285603148885182	0.0924282302247728	0.448969959110948	-0.223158658408331	-0.188775411474993	1.17209968731434	0.586946108873256	0.332117345555026	0.661895047249491	0.502438738546195	0.368563833040835	-0.304008972785816	1.12037166649128
ADAM20P3	1.76708177311782	0.161254398730539	0.24688922195817	-0.0202011962565954	2.82025259625995	-0.0202011962565954	0.454456708085681	1.6669730766866	1.09731887471321	-0.0257113502987855	1.40167609134375	1.99369854759492	1.98470294245266	-0.0257113502987855	-0.0202011962565954	2.04370934471821	-0.0202011962565954	1.87730281912732	-0.0202011962565954	0.684760621451816	2.05134606103397	0.957394184128217	0.395938006108032	0.976513722122182	2.31965062694306	2.61859245406133	2.58601333693027	-0.0620215646838754	-0.00742660822789223	0.010354531873403	0.266513124963235	0.537622560382758	0.608423093772477	2.64319690877941	0.98362307245836	-0.0163939707634133	1.4482477035727	3.3778838588097	0.559513595316054	0.749302779842065	0.28514555348729	2.45117788574107	1.65796814679437	2.36019160490369	1.75165675200037	0.623397116597638	1.7077459216704	-0.340131882446489	-0.248744848325037
ADAM21	1.59783497714643	0.20516678070382	2.1852110572155	3.3444122739889	2.51120682159575	3.06410580715098	0.459449113833338	2.6386338164166	4.03345835556778	0.0430190575735216	1.28093362154441	3.65412257995737	3.61068356393932	4.23557254608632	1.81623178128797	3.1620172758904	2.49823206839227	3.36224469537506	3.87677841342785	2.23471281204578	2.23727798976307	2.43186002871569	4.09997340237223	4.52439321949817	3.42438692244774	1.82690465692033	3.33564440304886	2.11639521138117	2.7309661605854	0.0398795704061321	2.74048331016837	1.86094121662167	3.36204409071093	2.87448402357046	0.367333350438066	1.15997495945177	1.85289984781636	0.674031146568685	3.85875128620556	2.92454011645789	1.62531160521468	3.40662804374253	2.45227370222861	2.59895910867393	1.68160493037449	3.53780564674135	4.09321500043546	-0.337465598267524	3.16123091717207
ADAM21P1	1.71952083551673	0.161948495775642	2.37753051488756	1.71447507284648	-0.0140543673907934	2.28602481005843	0.446340089968039	1.62242040055354	1.06988427969585	-0.0193989415715045	1.36509557674153	1.93932778692179	-0.0140543673907934	-0.0193989415715045	-0.0140543673907934	0.00713837385485477	3.65961758978661	1.82799217422957	1.97373066190385	1.82992936934058	0.989200251007757	0.812354682877139	2.52698343875735	3.1859700593826	2.71812184200554	1.80644458202432	2.78218197556039	-0.136921021493569	2.25803641655465	2.72351984575563	0.49019344856565	2.57552687707461	1.32078113359363	3.18248555210001	0.213694979800138	-0.0944327958525002	0.688534355013299	2.47391455008692	0.31500282572381	0.0864057127929091	-0.267690122481355	2.28987855656775	0.343135014596626	2.14386153921844	2.64668560634271	0.977260204487824	0.352392024988443	1.26943543815924	1.92543912349141
ADAM22	4.82844138211234	6.0067284794876	5.48326043012417	7.06652325968644	6.38857842967334	6.86358122154318	5.35986950815256	6.07580691578178	1.76960952247504	5.71674669562882	6.34691734267261	5.61038319525698	5.89105364483193	6.65539682471273	5.14054123224453	5.91423655467849	6.39378290189128	6.94766723221633	5.84341341369231	3.96130203915455	6.46185768777332	6.13015048433857	5.41383343406199	5.77113263541219	5.69542615082783	7.20275870613553	7.87707275933359	5.68129911989063	6.39425341352618	5.87312872641672	7.18609968155909	6.44372332456384	6.63730546112474	5.99369309122831	5.15765972945075	5.43073666510353	6.51998842752291	6.52664901626496	6.27009720727741	5.46937962879288	5.85194575234307	8.63146609395578	4.43728173611797	6.58707179933325	7.07453006167712	4.10957187251705	4.28683841203728	5.56009908329096	5.27336642514604
ADAM23	4.93619449295069	4.82322416900482	5.17378470684501	3.89487155192582	3.9858176087311	4.74865809283553	5.1265125928367	3.69622690539714	4.41963352955264	1.19871886002876	3.71724881190206	1.20295079467782	3.08199036037367	3.32164556321312	4.11183354552037	4.47190501067475	1.20295079467782	5.13038272289014	4.10854873507638	4.69515854855261	4.45324966429315	3.93221046351255	3.55614019937555	4.49447300306479	4.71100835457987	4.88699053251999	6.87319953786533	3.43482754705627	4.85795585341802	4.18783520371675	5.10560291062964	6.46931018801162	3.96004362935439	5.58971296528723	3.05676627936749	3.43156958498419	2.66102593933528	3.1153620658455	3.00348147478692	3.9297029319852	2.84380363583743	6.67635924873765	2.75225814339229	4.93842389644505	4.94150642026457	3.05158828131166	5.15902885784319	2.72866097564891	4.39390718960149
ADAM24P	1.60416619737554	0.148265144314392	0.225904765673674	-0.0162490469612456	-0.0162490469612456	-0.0162490469612456	0.414092939853743	1.51340404019759	0.996934981466907	-0.02124475148124	1.2728762185306	-0.0162490469612456	-0.0162490469612456	-0.02124475148124	-0.0162490469612456	0.00356032786490499	2.54464313040932	1.70555701706949	-0.0162490469612456	0.183422126627136	-0.19042530250526	0.819970222752454	0.211827203816851	0.263758356321748	-0.0631761062576841	2.08369679328671	0.0662806390606868	0.641999460469889	1.12693704706042	1.71541674015249	0.0906166445781643	0.48745458897066	-0.207845089120831	1.09687673356817	-0.19042530250526	0.0485989170794743	0.7146407489633	0.167354169559466	0.838872878564203	0.177020779772999	-0.0987848232058863	1.88388981235609	-0.135454255983525	2.61175726946649	2.17897395184725	0.173806693352568	0.167354169559466	-0.207845089120831	0.504795235510875
ADAM28	2.84422335341764	6.10343371655006	6.59807074199537	4.27492406974255	5.52391229517178	7.89740800997788	6.50215160675077	6.97146637673302	4.87296973732314	6.33518588770191	6.76784503178261	5.26414393435795	5.54461366285684	8.69571387700271	6.12467762826543	6.73818970734023	5.97952556013414	6.47186678568374	4.4387829546139	4.59920811743297	6.72797975365074	4.94045683473143	5.47216928032696	3.92195730785132	7.41346854882922	5.8144319989585	7.22841344297935	5.02341902620325	6.32076994561336	5.74430381805448	6.19801761314212	7.60438407395765	4.56003947578758	6.60131980364636	5.82936730809462	5.69764459550025	4.03370956745899	4.36757595060136	6.35703356175996	6.35444947287326	5.26839871297107	8.07486171617892	6.13578884389328	6.25193555581575	6.21096644625266	5.5538001741669	4.46325771593808	5.07747941244575	7.60548563403174
ADAM29	2.2275187372656	3.05242515892828	0.503603409481423	0.201064151339418	2.28909680141758	0.201064151339418	3.47800147739274	2.114254407083	1.46690399497677	0.194822677282374	1.81165618468478	0.201064151339418	0.201064151339418	2.91247890834598	3.18993965076319	0.225813353092434	0.201064151339418	2.3522337885551	2.51080621192737	2.84446755946851	2.13159781866047	0.701470181371751	1.21667952006792	2.43505224675141	1.7785193067055	2.60395760781138	3.84304035986876	-0.403206131816842	3.28267760112409	0.530264830658677	2.86496348109264	4.4265206337927	3.44407008974957	2.09446223168198	0.375387997389155	1.29660375222634	0.525973746354881	1.66865548508105	1.82606955389734	-0.387283270653792	0.959362239225955	5.67990862445732	0.837718906645137	1.18568516752666	1.26374696050349	-0.017389828351708	0.945363990450508	2.66404857564709	1.45393220399952
ADAM30	2.27719403232885	0.365073091043656	0.466932072557913	0.149239375286201	0.149239375286201	0.149239375286201	1.97134953345995	2.1604496992799	1.4784819889849	0.14268528131403	1.84050195859578	0.149239375286201	2.09577244303569	0.14268528131403	0.149239375286201	0.17522820301231	0.149239375286201	2.40815575041419	0.149239375286201	2.28319936056084	1.51047692823629	1.00844958190926	0.708066686351095	1.07777067903567	2.63856857593031	1.63649125623698	3.23011501192425	-0.444131832926976	2.83135419963052	2.5415592705984	1.71842001023197	1.91656323447706	0.645556899172199	-0.444131832926976	0.656690990946708	-0.77519066798075	-0.634413122782021	1.06344762393445	-0.362310379223786	1.76516225907515	0.97059910637262	4.57240812418989	-0.079595654301906	1.45557821844248	-0.124879779338584	0.305518708833588	-0.32460661683658	2.02855311702536	1.05140359011025
ADAM32	3.13311304140816	4.5638649379882	3.89363497880348	5.97503625074919	6.4367351501151	5.79128366128297	3.86578150882158	5.17302185075173	5.04002361688323	6.07717089285405	4.37494197856127	5.94581798074772	4.91167988074107	2.88358306857004	3.95632392418712	6.82983584578479	2.92757851100544	5.33293596979426	4.23868313705805	5.12233980239649	4.95264800922077	4.81616791395311	4.34583719518085	4.15605234104576	5.04661663284346	5.10286895796397	7.25116343624102	4.46324323974597	5.06673149173456	5.79225209409439	5.4569695391974	5.901608058926	1.52776417762495	7.19973238657663	4.98946388468205	4.89963624344834	4.00948428523912	5.15279095028363	5.63326055768117	5.98215254170086	5.15373645041163	8.36105991291674	5.49000512078377	5.23114951289314	5.49916368667926	4.53905900192687	4.71525326365822	2.86390311470847	4.390877595451
ADAM33	3.94959478789723	5.63376475179621	7.16698217747633	4.24209293956141	5.05005560120461	6.2778569740216	7.07350291700906	2.98024153957346	6.38821520038601	6.06618125062819	6.17430154920176	4.30388033031402	3.19783649286844	5.27141380628229	7.33560091054381	6.51320815802098	3.33271744833899	6.08634651165247	7.52893179751583	6.24372513863223	7.34121635643162	5.29339586413209	4.40491554555518	4.41651269963145	6.32362347359685	5.67659688261798	4.6346887681545	7.6948840969608	5.61642066512504	5.30868012723766	7.89965387796648	5.68608578947058	6.42868739118273	5.6371912474136	5.12658802367455	6.6868466676875	3.85558123111449	4.48128753485988	5.13329024363801	4.38228885605177	3.75387779968215	0.810308682090021	4.27115926148207	5.42238145579006	3.86472018336509	5.06227705864354	5.48426626052119	3.92434772488351	6.93466999821864
ADAM3A	2.06015456508521	0.415965318066471	0.50355153633436	0.230374821706979	0.230374821706979	0.230374821706979	0.715848945963598	1.95976877206082	1.37336027044827	0.224739105576094	1.68465299696388	0.230374821706979	0.230374821706979	0.224739105576094	0.230374821706979	0.252722022748117	0.230374821706979	2.17276556368778	4.46615533921004	1.74739163329297	0.821328254507125	1.49857593735645	-0.475432987082635	0.613864140788694	1.77424531225271	1.49642619510273	2.05979827466118	1.26689163264493	2.50789886152632	-0.7779145376019	2.8864716704729	1.90377947811689	-1.04852686523694	2.90628714820381	1.70868503353889	0.829716582210718	0.350080267984599	2.55262928187938	1.30837640294258	1.69230240744558	-0.944857196255814	4.32587097558163	-0.43027310868627	2.34133037401404	-0.952834449538391	-0.296996438272562	-0.681290826189934	0.885099776325029	0.783333272433463
ADAM3B	1.52157865377744	1.51513822229845	1.1743489565713	-0.140592147468637	1.57208719265194	3.09025683441759	0.300412250476026	1.43038826071023	0.897695136026668	2.32849984951171	1.18047325865427	-0.140592147468637	-0.140592147468637	2.08449340806827	2.31099083801009	2.43185435176618	-0.140592147468637	2.9973161599666	-0.140592147468637	0.196783011054917	1.92160507227733	1.28155376382366	0.520700510806144	0.420140385001086	0.182287511089929	0.829943362676475	3.37335056319085	2.24946650453539	1.08987083730377	0.347789212956878	1.99481124498089	1.01274183435734	0.00766596491946077	1.62811664636584	2.32815026880489	0.321415656694948	1.15044849604273	2.74529462297019	0.294581985970222	1.20374393564471	1.31671213239116	0.489232245489592	0.0923217509505905	0.239462724788944	0.748241522486126	0.952238490687034	-0.00325240054860153	3.26534912342295	0.280985775915555
ADAM5	2.35238636788305	0.415963473831811	0.519117024169679	0.197386636207736	0.197386636207736	0.197386636207736	0.769147587925778	2.23415828178994	1.54352315578617	0.190749243486676	1.91278388941837	0.197386636207736	0.197386636207736	0.190749243486676	2.65541486038708	0.223705766923682	0.197386636207736	2.48501253376474	2.64476441949779	0.932029130943715	0.546790806286693	1.07523019485718	0.425996939742627	0.026399944438503	1.76507824015362	1.36558040825091	4.20883223870401	2.03836999685583	2.363477306083	0.460158547997952	2.8348447739097	1.69453838994979	2.31895723107255	2.19794995808972	0.0364690066322738	1.72250560462767	0.407824993360599	2.58118266864543	2.29990208077222	2.03562777860601	0.0121759859944787	4.76508996919298	0.266533205068407	1.94578969236447	1.27394422519759	0.135106447957472	1.84745405330928	0.490613321305274	1.02014373302513
ADAM6	1.82525117874891	0.193787184688014	0.280695526741169	0.0096330716505855	0.0096330716505855	0.0096330716505855	0.491349854076366	1.72564232463951	1.143772349558	0.00404097331704352	1.45710001566855	0.0096330716505855	0.0096330716505855	0.00404097331704352	0.0096330716505855	0.0318073158458858	0.0096330716505855	1.93699062108407	0.0096330716505855	0.346710461660114	-0.242192756374019	0.118203082325615	0.712622322270997	1.83754202806491	-0.114013013302559	1.15883130659243	0.428015466394217	0.596319355222187	0.425473776194917	0.019922758769578	1.52369054994023	3.43332081741105	2.36459125356798	-0.242192756374019	1.21530014713688	0.850061619604428	-0.242192756374019	1.56093571858168	0.349418456911237	0.127940382442864	-0.14988212936868	1.30112846552286	-0.186819718057799	2.27443765529435	-0.157996152544187	0.509086192003091	1.13032433489244	1.87687892512362	1.0996705131665
ADAM7	2.54648058511748	0.620339055963076	0.722944916385329	0.402922743879437	0.402922743879437	0.402922743879437	0.971647952219077	4.1113362045249	1.74191200197832	0.396320592146661	2.11183339290423	0.402922743879437	0.402922743879437	0.396320592146661	0.402922743879437	0.429102134155679	0.402922743879437	2.67840257733417	0.402922743879437	1.44422550502733	1.27585702403059	0.312672385276453	2.33441276966379	0.425606818889145	0.89272833528357	1.43078795332604	4.38559946533166	-0.34259240040178	2.9504601087779	-0.595916923697784	2.98459912834771	2.21128742451621	1.6893437689155	3.74672776033621	0.204168079657152	0.99748291946985	0.522092502820986	1.03821690701262	1.66095347936721	1.10151146453962	0.319140992962812	4.48540863121398	-0.797375248397027	1.99127545006016	1.58804879782541	-0.119256068726801	1.10319982673464	0.495898876507263	2.07759218116504
ADAM8	6.88483204024553	5.07209315605832	6.49942136266332	5.07473067056345	6.10643377877948	5.0168070525512	6.30944716159783	6.16196102456894	6.54977112829378	4.73927346294611	3.77392229090334	4.69482468548035	7.63596165592224	5.64510322993282	5.34883532654758	4.38494666718469	5.6425966322663	5.9841376877885	6.85910513096816	6.52917330791849	4.19125701200437	4.37342986575266	5.4095512988814	5.3906461370805	4.84376636279722	6.52357768248763	3.7054875566352	5.35354982032776	5.77026881908877	3.36898278021588	6.24447332022643	4.29109471405741	5.98997882147509	6.12377400216385	4.98563177941583	6.3917059734149	6.92820974974846	4.90166307987452	4.32237050737345	4.93595345827918	5.39988840734111	3.30169130574322	5.58239710091103	6.45135512886226	6.04485206800545	7.75102296828341	6.84260781892896	5.37543319644033	6.0091719102625
ADAM9	7.53739683740427	7.90008263758083	7.9293731868375	9.09520246376894	8.09318259568832	8.58943678650245	7.25638991110995	7.60239986976138	6.89644661415029	8.53683296258485	8.08726228904605	8.59090350456467	8.31917534063222	7.32096540548545	7.00383075969196	8.65494694700169	6.45309588706451	8.40989642134565	7.38969959485001	7.64963955282322	8.27546392764119	7.8949253549856	7.85912743278831	7.22303357305223	8.8993722392499	7.11326334997642	7.12869884254986	7.86054574750243	8.95402267489708	7.77787958074537	7.33357980097769	6.06980498967334	6.86628083763409	8.1988462124017	8.06845984414368	7.85189772212719	7.87489336128059	8.80024315143483	7.99304919838694	8.18820650080873	9.15496688346331	8.16496867388819	9.12145403963054	8.61998964862058	8.14248736672171	8.21668865115041	8.92217787454475	8.17488055348337	8.32177990607396
ADAMDEC1	3.96440622249513	5.03679631820461	5.30639778658168	4.14929258566325	4.29382575953015	5.02623177842825	4.95279600282521	5.1316277506942	5.81267050163757	6.58109243928946	4.98408362592784	4.24236460519508	2.41178153649242	6.74320414898205	3.73360362735848	6.52570210338342	4.57725457852083	1.99655138648053	0.246975169854461	4.94823613849284	5.6323808224724	3.52419671264163	5.03623957141046	2.95755522464097	5.51902194505776	3.08708447341095	5.67829330618497	4.04557377416563	2.18447755007934	4.90741393265226	2.53524832496996	4.80646230346137	1.72639992021294	3.18235993244661	3.57477751474107	6.64525500759635	2.26716302571404	2.54557259869784	6.32172374799551	6.67912448337543	4.98895005554863	5.89926959429909	6.03388226033825	4.56718152089365	3.87747005873505	5.63776516462679	5.13111853405044	4.74061668674307	6.82578553583191
ADAMTS1	5.70488237410566	6.53713128367092	9.08563070746213	6.35006470158719	5.7899349089178	7.32326327019815	8.06623300746799	6.3539327201384	7.03663312306536	5.73495772165285	6.15410740859863	5.05116070351006	6.00039085903928	3.80996972730521	6.47206935365388	5.64240643831586	5.87470809317416	6.74857357007442	6.24228346821936	5.85313694003165	7.14673804822574	5.93614387023414	6.57291064142764	6.02263764705873	7.40045103740767	7.8511464546772	7.03149966569444	6.38363673430551	6.10513271155247	5.16287869289925	7.33508008282928	3.93585109967937	5.8886923916013	6.29960933882714	5.32106885182296	7.21451207139848	6.06558119208974	6.14336166585069	4.94702758441422	5.98604845115803	6.36864447883112	6.63769645287417	5.61008708935709	6.89381327146381	5.39550622730441	6.06148380312953	5.29489305720647	4.6009670172639	8.36180845063847
ADAMTS10	4.12747514813368	4.84465838976438	6.36492730952519	4.85853488922726	5.03033161834231	5.03585999374448	5.5933082862146	3.38945247963174	6.10981175220056	3.64975607569955	3.50834270060497	3.21776863270795	4.7072130085288	5.93485645468424	5.64831880902496	3.92021939077518	3.7465738331331	3.72502042371288	6.85636206501384	5.23788815633153	5.14888949468293	4.1898844740111	3.70381634480304	3.72478290504286	3.5838198249161	6.69792366501689	2.98957286853464	6.08762150235342	4.51216166538016	3.49344086247997	6.34781847189939	4.60860998351089	6.045622566161	0.436739816213741	4.26724829712029	6.65063010632769	5.81566502141889	5.4862975252894	4.00801667206628	3.16222838239353	4.00872195852963	2.34457110148742	3.59911026802898	5.74172316711227	5.27215034143506	5.01981331882173	4.56850569244282	3.93268476474412	5.7390424471447
ADAMTS12	6.4318979264211	7.70501341750402	8.038477664691	7.92719676817563	7.7729985867136	7.54641290041465	6.55026113309942	6.49128469792845	8.43307193537983	5.98561542412732	7.25886883275549	5.6316254549755	6.01593749328562	5.45562535128419	6.74523901801476	7.02206140536907	4.69350029915585	7.16230255602772	7.84616029018027	6.91412159615371	8.4191725692556	6.98127936769939	6.70018490361023	6.43934762908084	6.76615801585188	8.30523654832689	7.38745784703505	6.32879848909701	6.92718801138229	6.98972071954068	7.3790508206099	8.28891633947071	8.01887528104657	6.62408362822759	6.23318243062034	7.84339493356817	6.99341158710287	6.60640719232021	6.22663584049439	6.94741762816864	6.40175470029255	7.53331873459384	6.47319244293572	7.75748341368927	7.66185065964228	7.99487190339753	7.47582577683456	4.97403390461674	7.39309231161012
ADAMTS13	4.67889695542565	3.19877077049761	3.22207455066644	4.74816551200087	5.60792024120045	4.46528082624223	4.43522844148651	4.4566366044629	5.35603253550947	2.33536764625826	4.53861081831	4.5487502276187	5.20958645204148	4.7512332624131	5.81508063240543	3.54861604230224	3.90970653043483	3.42817166999883	6.77603334179057	6.49322431477618	4.01496295356874	4.35496611217617	3.86288864400515	4.85851128911673	2.56691199912623	4.70322736146191	2.19024037807615	4.82019952328656	4.4151085874723	4.57231444218786	5.32850692142534	6.86436246467745	4.90898267547908	5.65853690613483	6.1684280910144	4.72082411602113	4.65221979589769	4.64210732799903	2.97664095903805	4.32801242291242	3.93073653517935	4.44503109771969	3.55192947675701	5.30442169065345	3.94661602144917	4.51919067474707	4.04806349358504	4.08694503942409	4.20564602933611
ADAMTS14	5.40201886100686	6.1462476591611	6.94668069226332	6.06406776674276	6.02580318548822	7.16616257364415	5.54927803592871	4.15245924769666	7.23883024830888	6.17485936401785	6.88446511507321	6.09292555555674	7.74908845859842	7.30911428683671	6.66471590196329	4.76027712655261	3.96355333931349	5.92498948173796	8.21311758220117	6.97378381695045	6.55123499318761	6.41573522672281	6.40928367196248	5.91455418282137	5.48310709469968	6.73342707207414	2.68577991814028	6.57686988901888	6.53100898107295	5.60364704369025	6.96687395498899	7.58711065814503	7.12351873048272	6.4195931323997	6.43542202467059	7.06424656824796	5.7338105998479	5.35048361262974	5.133596766	5.62950605709687	5.28822072665241	2.84496528924161	5.78345682814853	7.33038843499485	6.03315004125824	6.26534685239351	5.45689932943509	6.2402725173981	6.29451423468644
ADAMTS15	3.50240261263805	2.12510839461305	4.84225213360325	3.02312003693643	2.04162804393267	5.53566071204709	4.72839503344025	1.37764496862582	4.5914480171189	3.23526375604622	6.11146616686671	7.11989862288613	5.22599555143935	2.02074462741158	6.28721721036664	3.60330431084598	6.01472708008572	3.01900477889206	3.85555368634264	6.9912572353243	5.48018721097855	2.86294958375085	4.85881960617419	4.70832549217732	3.31613411124863	4.57777461296909	3.80670289925391	2.87175725793397	5.5724326861263	0.0666849795973492	4.22050752817335	3.90792301998742	0.684890473536744	5.64336868090869	4.99450862472494	4.27980685830127	3.84943658183762	3.54759881379644	2.59349264184491	2.32552910947786	2.61142969876625	2.19353112783888	2.42552946960116	5.00471539482363	3.64083071714034	4.42112246860109	2.61518064535301	4.11236176985423	5.12790180996282
ADAMTS16	3.72608228100335	4.02590413229914	3.72436738003567	5.84571407040915	4.01945647115738	4.47293090944119	2.61982909876258	2.12371070706004	6.02631049014242	3.72651064465741	4.64414637761681	3.75531726295042	2.88672013324834	0.730026072322561	0.734553032944086	2.4194464533392	2.28417587681369	3.25144306314498	4.37446924704316	3.69799525622435	1.76418932154312	4.37008904766357	4.06946014012616	3.27952518506874	2.00445027625769	5.24093704605621	6.21204490382695	3.09986211283419	3.33456797681887	3.91659258680076	3.87385571024577	6.56856774608792	3.43501349297291	3.06359044387201	3.9185948770695	2.92514317714528	3.78835643447279	3.91012045481643	3.88688437930153	1.89628631572163	1.93889638702396	5.06739632169757	2.4270479669683	6.26019503103953	4.27828083973102	4.06406776967935	3.64833505980527	4.07264550465056	3.63965476781468
ADAMTS17	3.41936374728696	4.59403090780748	4.29557916242195	4.0501953745628	2.35118376275453	5.97878319556751	5.29773882795671	1.75344237819259	4.64617102476035	3.19721166053468	3.04389245113822	3.76163255548647	5.18176573821562	4.8370461612403	4.28217140087952	3.30183552168835	4.68138132552871	4.49779226759607	7.75297865974092	5.46866212740086	3.78698102207373	2.04211759836182	4.91156371244343	4.48866617631611	4.32084734418701	5.5880099376912	5.2427960783774	4.06985759087346	5.20309569418094	4.28757157019863	4.36412712739141	6.54775044961082	5.2834632792422	3.33465859222815	4.31913947145032	4.89903802529459	3.40991660418937	4.07215082434876	3.96081145137076	2.77272784825059	3.90373705083152	4.73463503181802	4.95081536556828	6.08266858433252	3.93723403488916	4.03914487682964	3.31513986446565	4.46663564854313	4.10586827901006
ADAMTS18	2.20673081945184	2.7872157224101	4.07390783068671	2.87604905395219	3.27226267722286	4.41747300431905	3.83017645131901	2.10767821362711	1.52905759000565	4.07601439677918	1.84063553237558	3.02648892427206	3.55227291559322	0.39569084498828	0.401251715223338	2.47095685605848	0.401251715223338	2.31784627234667	3.26696542098197	1.95923720991811	2.70993975005844	2.37024690047572	2.9568542845405	3.8591858799899	1.34939927906558	4.9432969462911	5.58335767216677	2.94034003107312	3.49834962821059	1.39569722088944	3.74302469406451	5.05264952207893	0.201807466084958	4.02861888086546	1.82801467315275	2.63787533511315	2.68759384177014	2.88450868110746	3.04553437695498	3.25354120850164	2.31094294550595	4.91872061928131	1.44255905818706	3.48035094644389	3.68377889857711	1.348277547401	2.78536604181685	1.01387532050061	2.69839921462246
ADAMTS19	2.63071904477322	0.98144192163677	4.5294184332535	0.795277123106273	5.42149763655871	0.795277123106273	3.14956289750065	2.53002261203397	1.94179949338996	0.789623967483213	2.258548225598	3.25231421271606	0.795277123106273	0.789623967483213	0.795277123106273	2.89783155229541	0.795277123106273	2.74367851348738	0.795277123106273	2.2867821498268	3.1867320173734	1.81238394141687	3.40642204282413	1.74293719298278	2.68603508612187	2.96049588361927	4.40604456029261	1.01088462148975	3.07512124395525	1.71309674845542	4.54613401019917	5.1196609765688	2.49189905852237	4.61759874214885	1.71977568955312	2.9728227073123	0.869495147715403	2.09728809501869	2.73050810682845	2.39215212147756	2.01446513570338	6.27583978641631	0.972187399837552	2.19257291946846	-0.710952910051791	-0.0347378791742995	1.9429195823	3.18134419102961	2.43424958682963
ADAMTS2	6.9252601008688	7.22318781089849	8.56074654071976	8.37138249951524	7.53294590654478	8.03888890327577	6.84664209740086	5.37463153917104	9.59168748342802	6.57567042143195	5.79087163300392	6.65559682854374	7.28761187093515	6.75481292727877	6.96468558156767	6.47868756659113	4.71500798530155	7.09085075575589	8.064324543192	7.19309916505056	7.62758473989289	6.70611777675207	6.9241051193526	6.77140967552376	8.02572675817842	8.64295721777056	4.36886776757009	7.48840486049655	7.50524058659081	6.52177886416107	7.59972168519485	6.93777589777514	8.89904056055174	6.4520185738845	4.90799892408761	7.73769880589066	7.57016796179025	6.24955632038271	5.87293412989507	7.02515877808211	7.02391826043699	5.13570204825082	6.67619443580606	8.85996302918179	8.23115400784418	7.96157871284778	7.33291306240382	7.28008808903942	7.85810247001346
ADAMTS20	2.80556553297076	0.850225637146418	0.954386899126521	0.62951351262939	0.62951351262939	0.62951351262939	1.20686002263155	2.68618247142206	1.98880050001416	0.622811278922272	2.3643295268525	0.62951351262939	2.62236351301827	0.622811278922272	0.62951351262939	0.656089756109259	0.62951351262939	4.55759096705646	5.20260931961002	1.08756348535319	1.49974809013611	1.3737869192969	2.08115361002676	2.85670048764998	0.607969730416271	3.88887212868349	5.1388166687333	0.49434939365611	3.86247073281843	2.58997356548152	4.10584023137858	4.17704557951975	1.62547252365941	3.46684495226897	1.26059533910616	1.0459035290805	0.538234902946261	3.11558323622622	2.44103686549344	2.22158185645305	1.54950470908601	6.02944149696718	0.820376087759669	4.57165587737557	1.69942628616739	0.182358773136236	1.09878537430126	-0.760065141670978	1.54195312043172
ADAMTS3	2.891139042767	2.74456138154259	4.66331437598335	3.8391715348006	3.10466894820465	2.75520835421407	3.71443316810936	1.83605424789061	1.20574648406845	3.46417086348054	1.5451571239491	2.19118553314769	2.17301023009597	-0.0288618749824508	2.22857144847931	3.2490888930811	2.65814463687368	5.22889741588753	3.10178603756182	3.0101042566453	3.28045584305755	1.18080652809841	3.22519032171474	3.1841211252073	2.93604027807429	4.43273852021306	5.91550284241711	2.28524286144387	4.59671909245352	3.71965470405884	3.39048910685005	4.57499456697552	4.12702078572397	3.77034673016772	0.340121156046167	2.86707875329873	1.48173931113353	2.17526933883303	2.28616885554607	2.36819599957534	1.89027924582052	6.22811494984101	1.42416280408862	4.29380912447328	2.34965453035439	1.85873886686652	2.29033146997775	1.98003329184451	3.06997486329645
ADAMTS4	5.25938735509835	5.76036007105095	7.73902285646573	6.65092140270111	5.83853558140182	5.76444158051518	6.67141022580133	7.53721663212824	7.90404604759878	4.57162651596911	6.80580200556581	4.54784305579598	7.27387909773421	6.26032908729947	5.83143532051573	4.81466546596266	5.72064952091131	7.30050802490815	6.47575100839582	7.20674365754263	6.09970203890467	5.81749371682503	6.32859199584671	6.41651207414471	5.27220663600089	7.5244009387032	7.59530815583655	5.82256889078657	6.96111419510823	5.66837930978669	6.17249443603523	7.80238902753286	7.01263006664144	6.46176918186899	5.25414575791682	6.27785033860107	6.72446730295497	5.26093314449818	5.82985431549854	5.88744449897497	5.70667661441546	7.2055640729145	5.2818443979227	7.25234077178443	7.12752420843889	6.51033656172882	5.49503260452358	5.27889684944461	6.78393177814156
ADAMTS5	2.95826622101327	5.68699597770042	6.38802315024782	5.79004763662144	5.16027548007625	5.24161439001319	3.86143635551385	5.34968860090279	6.17849920998747	5.66234480375453	3.49838906061244	3.93435329325667	5.16782258780948	4.80526316126525	4.45402604475433	5.61432796752858	3.82914505124162	5.31943133680726	5.74649478320819	4.51187669809805	4.83406111504724	4.60222440090689	4.80772513707316	4.88385680375785	3.68445345594801	6.33176668471589	7.50467446433402	4.44727463681149	4.93336778439695	5.35965031097268	5.29340363892066	4.85806191824974	5.94628302055638	2.33788691832102	4.58717741036901	4.99600668837965	4.11961721670743	4.77924768751343	4.47216559182603	5.86431015669207	5.4213685504985	6.80312820619031	4.24762412454349	5.74402430220087	6.2192931067739	5.47425399433856	5.26043865691449	5.0109172527041	5.18939291107942
ADAMTS6	2.65152983797868	5.60923932095757	6.2823084117366	6.26435456123139	5.96122305806175	6.40523511358422	3.84993973722539	6.45453907539016	6.93026693476026	6.03437228044654	5.63652879357395	5.16280303219906	4.79564868404992	5.38828221627471	5.04627133509383	6.02029632850292	5.24009868786014	4.60991802331035	5.48861287325327	4.83260457813499	5.91908779195174	4.82110012902318	5.3407482650095	4.17965582055474	5.50546215460976	6.35426454216391	7.04100434863358	5.3334202757392	6.05447375215866	4.4431728837251	6.37542390749945	6.25656092443456	6.31733832040035	6.82839462782561	4.67004976731091	5.66218549202419	4.81247883618109	5.74978242281738	5.9399894155011	5.26861982869181	5.19654351424973	7.19117504516816	5.69400194487429	7.15117237569276	6.66443225570929	5.81061027839477	5.63452873066357	6.11600030475955	5.64572626603259
ADAMTS7	4.66739715596709	4.58109547829039	6.00520795021128	5.96553694776289	5.19420971207503	4.92731212920405	4.13032509418588	4.69075871650883	6.72427360216565	4.96927361056214	5.58137409317867	4.42409726948717	4.94145989986793	6.69784145315633	5.2781541614731	4.34464092389696	4.70440345125381	4.39233969778576	6.37500093237336	6.75347655400687	4.95865839791407	4.7267524629139	5.07663961242608	5.49900489643521	5.7098125452053	6.42332093669901	3.69819175266535	5.21479014667409	5.54706504442507	3.84646208081505	5.89867298116265	5.4946640240935	6.79932782711073	5.90830296479319	4.35951977541865	6.06468479903395	5.35718247146448	4.41636112656432	3.90860529031686	4.46396603492293	5.40806107407448	4.71576315171155	4.38664032544356	5.87097261539707	6.0425499511277	5.76427971844022	4.63927183784531	3.38427812695585	5.77968613045068
ADAMTS7P1	1.82831237201547	0.304549198341442	3.7511266863476	0.132551988014685	1.87984160066811	0.132551988014685	0.582468318300381	1.73527917960895	1.19182125278771	0.127329051109401	1.48446464586934	2.60212505810877	0.132551988014685	2.74738657674231	0.132551988014685	3.68340685611389	2.44409408575449	1.9326753539121	4.33384973625948	4.40160838998269	1.74280502404352	0.18279571695096	3.14855228324505	3.1317220009551	2.30654766990932	3.49253965276841	0.0787465536795952	1.96956221232928	3.7557241312272	1.2156758991872	2.46647850033381	4.33309370773773	1.87315987165942	1.14281244450163	1.7231808647303	2.55675791015143	2.25037927561857	2.27685837728656	1.21124221524321	0.443725736031155	-0.0911784815802063	2.09358620676666	-0.128927472629795	4.14472943676863	2.52981857073959	2.56340419748455	0.186121773126842	-0.203449511973664	1.82936147695772
ADAMTS7P3	2.05914456865923	3.0627349720178	2.53830529486822	2.83407986527936	2.61717932317037	2.79698788409898	2.15775558848513	3.1524544266234	0.683288755537627	-0.324573228284347	0.960363731041079	2.7631634096628	1.87605835195329	3.90391592708858	2.05022905833573	1.18454363398394	4.31354477024582	2.30672951783104	4.73170692154591	4.12786390449718	0.896047100212911	2.36748389953184	2.72084676247089	3.54535732055308	-0.12574438286162	2.74485325983849	0.570872213740938	2.50662633153611	2.89710373394322	2.90710347901345	3.11742500203986	4.37516837350447	2.38125270934275	1.43141786336165	1.63565932252408	3.29674159999976	2.36978674882883	1.44356509305294	1.66413834476043	0.835937905679108	3.3221311348688	3.74595228356252	1.39026938681768	3.98725087105917	2.60528331857498	1.44558068310627	1.52809579509199	2.15504470749915	3.46736422480454
ADAMTS7P4	1.89689813631362	0.26114013837877	3.08792953704686	0.0766996348200391	0.0766996348200391	2.64521626010309	2.40410319481318	1.79537756990594	1.21260268945601	0.0710988398359968	1.52641763262033	2.5180888631737	0.0766996348200391	0.0710988398359968	2.15829419219297	2.5074123799432	0.0766996348200391	2.00705454838643	3.52962162464028	3.64905814769522	1.78423211861886	0.635044748366009	3.19559966562701	2.97349474635646	2.44785085112563	2.46622384574304	1.37286252636659	0.458236277336369	3.52052557185195	1.77978251843048	2.46452697721542	3.36413427888341	1.61798963554461	0.146157472546189	2.37375957683434	2.18471936739502	-0.368752086938657	1.82428289439424	0.321928105574466	2.35764637026466	-0.277710093177796	1.97000282493927	-0.314140045265342	4.08030377705903	1.71807579040907	2.29000623165069	0.784498407803038	-0.38605810843151	1.73437490267939
ADAMTS8	4.09517005906482	3.0363071759964	4.81878265287076	2.33531434752976	3.15320282573233	4.17891346332782	3.1885576147352	1.57357082804597	0.998407862650368	-0.124580150513052	1.30713255038786	3.31586237820591	2.6413000500588	2.63945437265721	4.26675303812166	2.56956877392644	2.31949539942584	3.59489719155614	2.63575665231549	3.59966930665177	2.05208334126839	2.19742002258779	3.34473814248775	3.10796905299441	1.93066278921254	4.35433521479824	1.89745659011207	2.75472361907975	4.57032063745825	4.05746681841011	3.83476476193799	3.41073304177876	2.21619585798163	1.30371939913955	2.76563312013843	3.442475490525	2.57000407037756	3.99573675090563	1.52384548186569	2.6868266509888	2.45053507326089	2.49903991908348	1.26019566463129	4.13106945232429	2.70144937245014	2.6868266509888	2.49167357652005	3.69325857991301	2.93139398166088
ADAMTS9	6.11608409279317	6.19402398516662	8.69194111112305	6.5047206601741	6.30361681706106	7.11134378621193	8.37301848330393	6.28880181925587	6.59781481565382	6.58480040336878	7.89085986179271	5.91967987277248	7.05058361261439	7.17002855296796	6.21874561550101	5.87243261758999	7.46959933107587	7.35437175219498	6.49261567268498	7.49045671139627	7.10761059786334	7.19756226671011	6.292299510602	6.78596146377421	6.97621570511789	7.64388115371287	7.72795175661351	6.24226018873434	6.76901097568725	5.3664352064336	7.2249311336486	8.939101695512	7.20308252954647	6.89747308506219	6.40269769743532	6.76642137759841	6.58516000990922	6.73529890151268	5.90578097685369	6.42867563171358	5.72370236390056	7.68712805305362	5.9700105033231	7.54141149820725	7.37635147669237	6.16701226089463	6.12444654680097	6.54172464541427	7.44209533933315
ADAMTSL1	4.14187700266014	5.08539497028994	5.74133154898569	4.70246905143966	4.18482577745391	4.73548328071844	5.4956412224918	3.15919773014103	4.00886053424329	2.42545589169706	4.52999452472	3.98411833228193	3.1973355509217	3.98180752703136	7.0348260997434	6.20034945758195	4.83009332381383	3.29953960463481	4.85685929224628	5.1335125705425	4.94293825286409	4.1104986887497	3.81320875912862	5.01543361030558	3.5807163422307	5.95846824952151	5.30922558362902	4.45893251327683	5.39887528946294	5.40741719931445	5.64693215938408	7.23966848724452	5.73183016851608	4.52467482337694	5.86796099874227	5.35459063557394	4.22886191140699	2.52628715259952	4.02364844307232	4.88757352986136	2.88208710186192	6.26977045860405	2.45683870473549	5.07205401519982	5.66221395638103	2.94123370032986	2.36980136562478	5.04155835554133	5.08520923259562
ADAMTSL2	4.39979122026711	4.4500838245346	4.87165114818028	4.46786612740333	3.87029525432163	4.25232131951341	3.23440943113182	1.52381903366836	3.44998800998581	3.66683502794972	3.45947401374316	5.8351773835618	4.25441450370576	4.8970358998053	5.17018907210066	4.18773086163393	5.03219230666611	4.61796308369603	8.45002283001614	5.21752300115867	4.72482072284652	3.08424324317087	3.89677052265351	4.44936560772148	2.17239632833579	5.86313057295386	2.06691671097003	4.78486147852954	3.76887320672261	4.13437066012431	5.07451934530632	4.68762065116322	5.04901765682309	5.8867062888813	6.77735674362034	5.81994253994899	5.78038144467855	5.62858202369602	3.13972095210625	5.04108348764954	3.77929482167032	3.31593645226858	3.47277365800339	4.68373584914971	6.01268113206396	4.90657064528999	4.69513415614933	5.26551686544337	3.93661412993065
ADAMTSL3	5.71561221356702	5.56747891435704	6.17859706906482	4.03872947484221	4.86738324307485	5.11091967150878	3.20230007072718	5.6801125804898	4.05291368306394	4.96510410276715	6.32090257154862	2.33018621523623	2.53399860287138	5.07613572877287	4.9570403911062	6.39003375454058	3.1313560210315	5.89361974912914	4.28996491610872	5.6673555875765	5.80397199548063	3.70677661691753	5.15007805212027	5.79070555831566	5.16388301517059	6.21240091904221	6.2511367882178	4.83175004908025	5.88979416963541	3.82552939859074	6.0657582785997	6.89677577301361	4.66750532651879	6.45895311828067	4.34912979976207	5.64373357351354	3.35288188255578	4.99302568983267	5.58940015192091	5.06133707094352	4.03004166796342	7.51982129973503	3.17463555353031	5.48156435807568	4.24370624088384	4.34123375650506	4.11011017006625	4.25305497705437	6.14758120178721
ADAMTSL4	5.44913691450069	6.61421722546299	7.584288406641	6.29004230639925	6.82502353840311	7.69789454620731	8.03011769617655	4.85624948677711	7.22667976723475	6.29103490310077	7.48118343383344	6.68759905712754	8.75063188937465	7.24473639525464	7.00517939376445	6.24232355735805	7.10891347970235	7.14916073192076	8.07650790544117	8.00531732474576	7.4771562122901	6.53297266183802	6.99252315055564	5.93150700944929	7.6273970266267	7.2043791512727	4.31107013988142	5.68559765745051	6.44837924057939	4.90602429510855	7.85175931886422	5.79018057281997	7.60982509109045	6.23003495245171	6.83720946498733	7.69410114897405	7.61599588418649	6.66424927821487	7.01919831759063	5.87060124731674	6.93253118824943	5.54158254517184	7.95826080812855	6.76045250132029	7.85974111925715	6.38615759183846	6.27772243375325	6.88500259567879	7.049126074767
ADAMTSL5	5.99204347869795	3.64617072445541	4.1144211621611	4.08539400127255	2.97415940643413	4.21926191654633	5.8278793143911	2.6649192414945	4.8101782984379	3.4958438120637	5.77356316963924	3.0540069697116	5.44306537325661	3.92563538881255	5.13755380757468	4.16767163511208	3.743804217748	4.59031890463259	6.68849028361198	2.23627546143313	4.8252221079113	3.30819207656523	7.07040331858903	4.31778903371355	2.78877186284029	3.26786668303381	3.73931725243924	4.83229045040999	5.88005653344015	5.13061357307158	4.90243738301567	6.08008343995875	4.29547749233855	3.29103692232801	4.53390632260411	4.88978091675661	4.72112170109972	6.01553756646862	3.84310264886233	4.74496913638094	4.8063217112301	2.32253059136126	4.77260485645849	3.23756301043848	3.85860752245209	4.96310035159282	5.49467936388489	5.42761998896591	3.56325900546331
ADAP1	5.97751524703287	4.73464481752465	3.73125653221523	4.25898902433004	5.33799781745735	5.54688193332851	4.68255127464327	6.83649945302821	7.25891592094455	5.43292665452134	5.78581823611462	5.89136043559723	6.33824123380903	6.85525002053319	7.25767793430017	5.18384354783438	7.28690580902195	5.39936485655883	5.85798415578187	6.31802533889638	5.08027589731964	7.43204407205083	6.09365568688626	6.52913891000892	6.471243424974	5.6286667970665	2.00066249782965	5.96609581236854	5.18866749100565	7.05842775247069	6.01340594519982	3.35437384476777	4.80770397548999	5.09899884194187	6.57724731816661	6.48389663989376	7.71630965758802	6.46806046247385	6.16911646736032	5.23524958203844	6.30208322016701	3.78893316921743	7.05818396882431	5.83169331542632	6.22497162241522	6.9689101141232	6.57845906870539	7.20577669074191	4.39662804367288
ADAP2	3.35516023167761	6.07184978569995	5.6499950619097	5.08558476094757	5.87883455369942	5.4657261596997	4.44499319269876	4.72861873184722	3.53501134283127	4.20856034333772	6.37565412652377	4.4861031107412	4.4415638133369	5.41344127031955	5.39122271273939	4.82881056691699	2.82760466650626	5.52372244730123	3.77439241785645	5.55316799131134	4.68608828182955	4.52448161805038	5.20381708128921	5.7044859157936	4.90962252322933	6.66929479515538	4.00187953701103	5.30545677335917	3.98194590628494	3.32484186289912	3.9112531379353	5.17029807046303	5.64826430571747	6.05568365306448	4.9777221828632	5.08098935807792	4.01971362387469	4.90610449673503	5.15762270351483	5.54518652097635	3.66833749328506	2.88687351776449	5.08397937105001	4.93498970101604	5.4721202313391	5.40399880769668	4.2288409072382	5.6405222642734	5.19780405831046
ADAR	9.01160062823732	9.63910042682385	10.0030672931753	9.8059829804514	10.0731415782022	10.2285021335599	9.41784782509107	9.43626384639921	10.0689317202775	9.48237344386141	9.52438529971999	9.54461877861666	9.28460471014915	10.3362311826683	9.42426416294176	10.0527003340712	9.65518168810651	9.94076176318333	8.78220746542388	9.72337167639491	9.83352807572601	9.55219037587068	9.67807629253726	9.26728373484257	9.57473756181177	9.926264679217	8.81966219770451	9.50687514196354	10.0593661317578	8.63903835133369	9.52269922589092	9.76909771553317	9.85222305768587	9.93309350166624	9.3770587535129	9.70083642269944	9.926264679217	9.5499336218366	9.34890790390671	9.7746764707281	9.52067827519597	8.11201623990249	9.57289419385734	9.91612973720772	10.2458065570892	10.1765345243795	9.94811774279442	9.79687485499119	10.1356216415939
ADARB1	5.87757930359282	6.30878515768958	7.04793320269838	6.88459165822843	6.33938184024757	7.32330889272196	6.61098933649818	6.05363399729848	5.34227705149263	6.59746815950084	6.03861000945375	6.33995998564332	6.63594388455616	6.78841332986405	6.36369163818966	6.82325501149951	5.09423812200487	6.62553665892638	9.50547785767495	5.81591196849684	7.15578962816089	5.93113489791287	5.94924364398408	5.43862378103729	6.51986222978469	7.11127366818675	6.89145141664388	6.30660570515166	7.36950480057975	6.16583172147154	7.62235238792559	7.45362012061778	7.12757966374948	6.64965842219733	6.01831632140393	6.65481631656503	6.27769188747922	6.50495519927553	5.18412247035088	6.19901596933774	5.96307893698136	7.71070599713479	6.49966600550101	6.90833538783405	5.7278704387329	6.22368705985982	5.38852737941258	5.75583110799736	6.98013970035592
ADARB2	2.70119027706617	4.22729085138849	4.19062371039586	2.89055001523872	3.25889838330716	2.63343964975283	5.04830576020196	1.59016957962344	1.08593984863623	4.8948604128021	3.54403048527152	3.22649617375021	0.106277216266167	2.52541008029066	3.3821325834874	3.14398295007004	3.15927189404246	4.1214152976333	6.93194679454839	4.77175676607902	3.54378032124268	4.28450743613942	3.50862692780588	4.18242700639151	2.06189976191358	5.05242988298267	5.0265682773942	4.54589468328032	4.60606282040028	2.62372804041197	5.07544880024629	6.29414596311896	2.25390981855373	4.77111070088068	2.85563109999879	3.44673160991528	2.99100323041639	3.43818105937494	2.59631016638127	2.96005097323886	2.36802854384352	5.15765305808479	1.45456667160261	4.79163463725775	5.3671866061173	2.24454252515888	3.11601752663299	3.74249020402165	3.5954153375166
ADAT1	5.10747265735677	4.84447536523449	5.43428520913792	6.28802063312431	6.24707117008289	5.49677112891057	5.51238531749175	3.98435080246298	6.01120401093536	5.32682576337713	2.77776033990224	5.73414729035463	6.24653982171274	5.81537306356454	5.69419552313941	5.80181053363668	5.46038571398944	5.78906352199412	5.16718998969635	4.89118157654305	4.12513888390051	5.34355722229981	5.17055002116309	5.52930576464932	6.27606915042766	6.00189506756899	6.03109676648428	6.73982444322673	4.3789317682617	6.6876667543396	4.50529694751982	4.43692046524894	6.19340511563976	6.08575509518491	5.39353186177683	6.15027133424407	5.63545114141354	5.9180916370514	5.55588637308872	5.20793111443171	5.23567718536464	4.41894967304205	5.24858129019803	5.96687172434722	6.13799815684676	4.81178605658539	6.07611622899223	6.4372375051308	5.83156636062034
ADAT2	4.97216672406973	5.58713729203956	5.26887604523346	6.08024983082056	6.07901949651413	6.10682547424192	5.77812296278724	5.02709262193075	6.04616190637769	5.30971185266733	5.25435281094489	6.42771518880809	6.12888659424601	6.2006911018139	6.79615833439662	5.58713729203956	5.45928532735799	5.09219547618031	2.27034624658114	4.8921515281656	5.01449867265752	5.72405801913324	5.62985308066408	5.35238217122825	5.97532625808797	4.19683772142205	5.43473460778888	6.10927338059417	4.88347002226237	6.44792536937086	4.99683168825315	4.18777164999994	5.38149368629676	3.23730283583151	5.97061524329064	5.25640947679028	5.74654017946042	6.19797575966511	6.24187970504606	5.89353316563144	6.24641641011548	5.65925118591485	6.42045325052188	4.11847568342588	5.96225242674289	5.80971019808916	5.08429024920225	5.98637567792143	4.93291167392619
ADAT3	5.4032106800216	4.49224518490275	3.03233322327287	3.99095575851884	3.8010507535388	3.37240126552039	4.64646602525885	5.12742662045862	4.97564232838183	1.75097879272047	4.77586575865316	3.28630337632966	2.51558475583985	5.67746646834937	5.19662203387453	2.8884815147286	2.86969032190125	3.42355837667547	5.93263456996841	2.69560043566542	3.90710847711237	5.31802194692757	4.36240628245807	4.49643108691251	4.79980536435404	2.57690078311487	1.40137942210693	4.97931164123598	2.82221850270919	4.90548346713165	4.50826393334036	1.34945052414402	5.03864178144386	1.13563626386877	5.09874566999274	4.30137287529949	5.27982836465778	3.7189991892714	4.541876255304	4.27718670210855	4.78374785735547	1.95096838139812	4.34841166523618	2.02664446525168	3.44958683363789	4.69589174795378	4.66333137119246	5.42417005408127	3.74299969944193
ADCK1	5.19541315172235	4.73279383563255	5.32604926036577	5.53202552383845	5.73694337315788	5.9798739160465	5.0654029639105	2.8825268004298	6.29572591932503	3.71227953170108	4.76222025603151	5.22503326837043	5.25105980820627	6.37653110574189	5.3100988532107	4.18522913073783	5.11525742169213	4.33148191390323	4.68737838400572	5.80782470283661	4.78470337811621	4.99640013615945	5.61473902386898	5.74693871446715	4.88763689683492	5.35094943717276	2.73178749787952	4.69380284763483	5.16424789975932	5.45301263112841	5.41969675153125	7.13224143173952	6.09569283739941	1.67030017089768	4.78654689655893	4.5836311729133	4.80721411365926	5.45255517532812	4.075480261264	4.30120459405673	5.35855355616049	6.01231323671307	4.74465201385546	5.0961187282024	4.76013494756481	4.5346258615709	4.01725017184802	5.79535724112104	4.7041998573432
ADCK2	7.01051560852599	5.35817205773741	5.27604937536325	5.21526235390014	5.59761230463881	4.9546561500006	4.75727916576322	4.71266525814386	6.42602177962903	4.39289347251044	4.64404568533277	5.1819652051352	5.48244086375962	6.70222855713086	4.21692265624594	4.79593004867093	4.56854990813831	6.58384991333292	6.44891708765925	5.90224545754652	4.70764829875407	5.79040852426176	5.58931827718007	6.13797828718772	5.54102874858859	5.29429830967394	2.25613203057835	6.23955783508759	4.65169968605995	6.13475521318817	5.81579453912735	5.37935471810278	6.01182932013491	2.95376108921548	6.14717225774419	6.21591079310956	5.7097425046944	6.14015176514394	5.49541736802222	5.98628066647939	6.13910900636563	3.01330869539779	5.7526159331756	4.06927838531879	5.73311679459022	5.46291046532638	6.84335869096881	6.09129936155224	4.88435123242369
ADCK3	7.29861100112774	6.72614763240442	7.06161877512931	6.80233832665362	7.08477690098276	6.14541102840691	5.73275248206491	6.26687999815204	7.35902378591874	7.79820730461321	6.06607668106168	6.56996541579654	7.57680222673859	5.7756203742225	7.81831206035579	7.2779283040212	6.70650902123596	6.50507980743679	6.88957637041383	5.89367198521721	7.18072918835373	7.35072322909833	6.05440650741565	7.76183758802449	8.45259111041381	7.06632067605071	6.07805612186467	7.1554564284342	6.39233618669764	7.35712135140227	6.5219288264472	7.71397906680615	7.1093601062521	7.53822351296083	7.25567444689017	6.47258600219286	6.59319194505142	6.84110227493844	7.14172774597493	6.90544475592887	6.89930654083836	6.02087065930838	6.98968823872087	6.83877582642672	6.64277117219823	6.45295086413911	6.57991744290406	7.13899647619154	6.16049816645624
ADCK4	7.45956045756432	5.57940630579715	5.70362142408235	4.72979577823434	5.89330662082735	6.20690825236737	6.43454907703332	5.81192638330878	7.38085919453695	5.82020365672785	5.09860925057299	6.307638495007	6.71425267065876	5.80616661547002	6.876221381926	5.43103682066638	6.51591780017917	5.61119226569309	7.20907984138786	7.26008100677213	6.23574292480834	6.96166116087924	5.96422021048717	6.44474437358639	5.0640026172544	6.66807801181974	5.48325881459097	6.38231498600413	6.4326441009557	5.43810528242936	6.26437214464689	7.51582720473086	6.44442267257066	5.26750771188306	6.52328784934344	6.84538348438244	6.14677449286094	6.00561156570851	6.46098948859314	5.6945536276622	5.56985296794505	5.45844094085321	5.94459629566751	6.31405582986825	6.30259295656014	6.4640935529053	5.71106282742636	6.78852079960372	6.10245714942401
ADCK5	6.9183966885555	5.90760410070706	5.44125346316681	4.98747958033993	5.30953676988671	4.44192325239622	5.3671158230859	2.5983285108648	7.25510948933168	5.44203237155864	5.95200685861636	5.30868765860332	5.81604056937653	5.49877405137163	6.11835228232792	5.20058629148945	5.16866261260842	5.5464764526237	7.00763816089677	5.24713078145081	5.3830734686817	6.07607791057334	5.43907313393172	5.9004551426101	5.78000269490513	5.56089465370177	1.84102235998529	6.34603086747834	4.80491414602424	6.46759749682703	6.24298840496548	6.86803902486396	7.0606115536248	5.20000228158985	6.13772091937502	6.32328205586736	5.68373180232446	6.20373501259129	4.68623455222367	5.31371195427909	5.54587200417978	1.98105590110073	6.15554658077347	4.31980736187878	4.88055988010386	5.59117551887234	5.80281096964839	6.29103230801559	4.83992537214989
ADCY1	3.1768212931549	3.83367722844766	5.29394260075372	4.06026006973786	4.07572667981633	5.53983513843814	4.39557792524881	4.78801910637131	0.922362703024187	3.12845890171253	5.83936014406046	4.23828726983729	5.50301336392429	4.80114309710285	5.75372358458902	4.11319543002941	4.1098925685405	5.98825997331524	5.18564669330233	6.06600461858085	5.16754027100625	4.23208489299159	5.51180406499109	5.55604071154194	4.01070049623758	5.90236327408095	6.13525389872339	3.85995186461182	5.1271137191337	4.08376599636823	6.03617718434692	7.47219969726159	5.81823651047458	5.66394107262623	4.71107156612186	4.74899023403003	3.77302672972884	5.00527982617756	3.67750612777132	3.59287486789304	3.21529059433922	5.54176635385846	2.66053875986593	5.79441270260291	5.33218123357302	3.2610564793281	2.6979790205993	3.78400444990584	3.62568728023098
ADCY10	3.27622027645992	2.79093113091859	3.26560123054407	3.88297559881887	2.69033117440325	3.64191964464198	2.01590350619674	3.41906804452596	1.26525793711368	2.65116166013286	1.60415108795418	0.0471991934041274	3.19674848696738	5.8881283557254	4.29955159601187	3.67566001651202	4.65053355509199	3.11819300729113	3.05199594555104	3.93740105982717	3.6675314909966	2.77126618807969	3.94869703104113	3.23051807294943	-0.926263577973544	3.46066240960076	5.82360672450057	2.60485945966853	4.78664883174127	2.43958644628019	3.79042170509136	5.46719751991468	1.26302723227474	4.93361293249197	3.47671044353686	2.25130695766131	3.30246049485483	3.42063067867939	3.46978586775482	2.51085972591145	1.88894674371845	5.41886574411433	2.36166610745683	4.73212063528922	4.71025059925559	2.75466726034327	2.80429162262438	3.69983932875181	3.32612392477759
ADCY10P1	4.05398124189875	4.14872701797831	4.8989566417557	5.89944692899544	5.35348141500673	4.27360938401518	5.1852932148882	5.89339065285566	5.04919731727351	5.25058557355559	5.47871431534121	5.40836485186178	4.82666766062307	7.11548707275647	3.32869337042511	3.92141491672653	6.39203524162782	5.79271613592904	4.50033282439002	4.43459689366093	4.32768032388015	4.69801455001385	3.84962733126476	3.95367464898817	5.86865627632802	6.05876928516733	6.94059675450514	4.22831424823989	5.8378583760921	5.1691690938839	5.41695520452533	7.12823854281632	4.62530763614484	6.60890279083471	4.65680875388809	4.52691730335788	6.22179069001484	4.69329702279736	4.26050030699141	4.0807965268632	5.21233326622205	6.27173989851963	4.99317262048544	5.80760322773063	5.17267807062194	3.32755096639736	4.40146083678491	5.1249222598559	4.96887828177553
ADCY2	4.85490921509902	4.08093307472367	5.5405850825847	4.9040943857786	4.3489331137097	5.24039087903648	3.6930583987118	4.23593551154405	1.48276691648932	4.20076104186492	5.29674550660193	3.52977615184063	1.99002227578015	3.07115085941	2.95531684394702	4.86836291830949	3.11161497206197	5.54331576306802	5.79189214412044	5.69345209538891	4.18196158271828	4.91252004398804	4.56403974919377	5.00823313153984	4.71309615009755	5.68025257844225	6.95647504000025	4.17776410154364	5.47317823396038	3.5128620470399	5.58240231379447	7.74784974693123	5.11363683769054	5.23735585222448	2.77822042750988	4.03267729201696	3.47862310295339	4.09254166412665	3.98700945783994	4.08204232971961	2.88166011194554	6.35124083387823	2.24550289439994	4.84365595666208	5.53822470456069	3.76304797461234	3.12430869957218	3.10248343277283	4.21606306648289
ADCY3	7.31109162734207	6.62368724543574	7.66313439609161	6.38864747993597	7.56365708984275	7.43409343226085	7.08520650785345	4.63049257262735	7.37135689081727	6.95254295847552	6.52830088555264	7.34893577461064	7.28823067877387	7.06601641242805	8.06786592520249	5.90739693746035	5.78182257362898	7.4815112439587	6.83839237027839	7.13119297671493	6.26388868601183	7.47555529702722	7.09114354586173	8.20635660058615	6.97927354370062	7.60566309594067	4.77364424945687	7.68474269156924	6.23619248589402	6.88631504717617	8.02998000481578	6.36397109745879	7.61871745129078	7.56076516253128	7.18760015328615	7.514872306728	8.36231436577338	7.48499114891603	6.5749637099289	6.55225396401971	6.78995574134963	4.82149392056102	6.60158309225201	6.01369827160886	6.88631504717617	6.98337962136677	6.8736126091047	7.39811904042662	6.73420905691402
ADCY4	6.6415447198686	6.31732250381328	6.98263959972036	6.16786268896867	5.6215214525235	6.42281932345361	6.4916819252901	4.64269679946611	5.20140890929028	4.93191715765677	6.08147505970499	4.96984052668507	5.94288776351751	6.62499124779093	6.78286229465598	5.84214292723307	6.24449403992843	5.00174066556642	7.24194365620937	6.81652765060752	6.55089766869507	5.84666627753168	6.17637112031295	6.36113948720312	5.80938882171025	6.98619712851544	5.592565331785	5.89915344082091	6.52885900956354	6.19909620133628	6.48838620244974	7.60729297382487	6.63837365767636	5.80862749950581	5.09210104233415	6.42311087647473	5.68048392497817	5.53057322842734	4.6558355199309	5.81660143963137	5.43757094314365	5.97800210597498	5.3187871553223	6.52283547851017	6.8392844714379	5.8114804163155	5.71476810469415	5.24364022753703	6.0359262259797
ADCY5	4.12024902253734	6.84587428986781	6.33333856561877	4.74444382142014	4.78564669832742	5.38561002490332	4.47625660836496	4.2367855787137	1.24899764432505	6.22336730693016	5.52101833933577	4.25410674415393	3.71095716462192	5.01829456681313	6.13733157959433	6.56953927322874	4.2033628210657	6.23914848212869	5.50762011845101	5.83892445465615	5.70474977085043	4.89865781338992	4.75015316404164	5.07937412036095	5.98866039907352	5.77189443204225	4.61265435091301	5.71873044446462	4.54321128919428	2.94561859493485	6.76899548915765	6.88165558776066	3.62514211595328	3.26973456991917	4.57713592210811	6.42696841870192	3.81375203735367	4.79829514433146	4.13251017772457	4.24161291154749	3.37852821040528	3.64582876630662	3.69845267518289	3.71901707689118	4.75838573573371	4.56979247975733	5.59189152717334	5.7118702387732	6.0733400137588
ADCY6	8.2007880587325	8.2700002772076	7.63697344871216	6.88099178241316	8.14818084237098	7.94175131628565	7.78599359868415	6.53611942022404	7.7787341968282	7.58403183859609	8.34824196723153	8.15395016931894	8.78428235483354	8.50470001715058	9.01870224633408	7.36276422653947	8.59667143597362	7.42429881661918	8.9171243766507	9.40572879509747	7.53405409027375	8.06924312083793	8.53849583061781	7.85926289439492	8.20901059935205	8.39327363848684	5.83138191276925	7.8127009525421	8.53696468647248	7.20568980197828	8.37513307037958	9.72273658166093	8.36500069759243	8.59016113464423	8.51346909726698	8.08314880660489	7.64906017274633	7.2622942430247	7.85926289439492	7.57338221914468	7.64561389955203	6.08740661897529	7.88851047667692	7.71659155979389	7.55748481511884	8.27077203462301	7.94653260893736	8.05593565274209	8.13738998106482
ADCY7	5.88695668665813	6.53437937929949	6.32723331769958	6.63018081169828	7.16171830162559	6.99396420293667	6.89062130738641	2.84044904815444	6.97153907494788	6.08632130029141	7.00127773069541	5.70262079168858	6.53147659167297	6.63575069862918	6.77117967978287	6.31523831662893	6.4131250214523	6.89136029931319	6.27472347707164	6.84484905689213	5.98446729079815	5.92902184545307	6.04615264867919	5.78657481377663	5.32460568676087	7.64350465279125	3.33333874972218	6.56120388538699	7.48427838846631	5.28759518930111	6.73682348283095	6.54266988819897	6.98746069241113	5.92168111384466	5.63409119557124	6.30049836129835	6.61758815430788	5.59799977753054	4.99147246900282	5.60306210437925	5.58421824539519	5.21416410017601	6.19869322041411	7.05610489912082	7.40227739385168	6.41688281737951	7.30615387589236	6.77104382700018	6.66834647947892
ADCY8	2.99264352549237	0.787993541780206	2.48731634476619	0.539407410041887	0.539407410041887	0.539407410041887	1.18966772495714	2.85833784954031	2.07036043247153	0.531858742949378	2.49630827467484	0.539407410041887	0.539407410041887	0.531858742949378	0.539407410041887	0.569340000185055	0.539407410041887	3.14111067796157	3.26949274416559	1.98964147958101	1.49075576788882	1.61967611303703	2.56657603034423	3.63566120847912	3.55933897598131	3.57955967647752	4.24651894361199	1.08078502851286	3.84460274114603	0.214711387772324	2.39282177117634	6.34993761217789	3.05255934397997	2.3971941520434	-1.08415008118444	1.72034977184319	1.12551444672606	3.01835538279999	1.73908873130071	0.440446742754107	1.50980458750594	3.8611334503491	1.10370046714618	2.38906416872097	1.70688758424991	-0.138856297912684	0.941106647033864	-0.211793917700022	2.13218097418742
ADCY9	6.31884089063845	6.88691961320442	6.98377640826969	7.35956545312851	6.73057557757336	7.83169588105327	7.06106000097216	5.15737506518667	6.4679978166254	6.54641179705503	7.13177576497027	6.99820356538088	6.45126555400873	6.52027149002632	7.56111606742768	6.79791390908648	6.58246346496802	6.84676469766788	6.87031939574209	7.77016664844745	7.40309730298197	6.96940692004419	6.65245273722807	7.04161822810949	6.2471933426828	7.42779306788534	6.11296270325515	7.27223144392513	6.65045434271139	5.6214525973629	7.485999595397	7.52577590300455	7.21870796566632	6.90571473496031	7.3374947513482	7.43120037917582	6.46799181483961	6.47356869117085	5.53582297542643	6.18041824990083	6.713712158928	5.8994667498554	6.20201826910673	6.36035893626423	6.38840059651642	7.39355971201885	6.79623742634857	6.20107026501677	7.02443888472389
ADCYAP1	1.89230823850577	0.543334226715246	3.88252386247239	3.1045340184288	0.391230158548428	3.01700215288202	0.789109310431941	1.8101297213562	1.32798468003141	5.26263021109935	4.89255099506306	0.391230158548428	1.7677966154334	0.386611304849806	2.11032534342509	3.93803366831661	0.391230158548428	4.29464752683833	2.70363381773092	2.41959029102478	4.21384373501416	1.89889647728661	0.527358564376163	2.02631239703784	4.28324262897289	3.60699896536444	4.69900494665719	2.1180768511803	2.82046744050394	1.75443466976502	3.21895829568673	2.70250621726635	2.011939713254	-0.0784325021176425	0.364542898713893	2.84223372281311	0.469901991383463	1.65690360341755	0.0151086650758318	3.62563145870669	2.43757024649975	3.42325291382279	3.12836223072385	2.17155482907053	2.54790632204212	2.63912351091388	-0.840072583282736	-0.833877622688688	2.17703191793106
ADCYAP1R1	1.95931599204228	2.51530382309921	3.2719807872963	1.94628998140168	3.08237900721197	1.67753150720756	4.19698239545175	2.97216336507744	3.9322741424522	0.273514282174031	1.61929323977566	0.278685622626901	0.278685622626901	2.86942098544502	3.93808704881778	4.10393201086437	2.04888597760586	5.80446147947762	4.7268482212945	4.22432723655824	3.58930702167585	3.77768859952537	3.36419876557591	4.03757461816336	-0.663948567085217	4.82180683345947	2.82832234238604	2.77085411545471	4.81755541505635	0.318144620227336	3.96997179153154	5.28838314584651	1.45713607338366	2.70494473794523	2.19835273902799	3.08414284506148	2.63222241177112	3.67707702201619	1.95538623372535	2.53628979510532	2.09959817561465	4.51544063662664	2.3980286953262	3.72710035509957	3.63295895739096	1.95465672895978	1.76368527213028	0.898529004261063	3.27116903002967
ADD1	8.50446959309524	9.03805501390969	9.47064079860556	8.85075534747746	9.14415542839113	9.33226370530196	8.77306449775357	8.204323036528	9.04483133864297	8.64295206623594	9.16066732529602	9.08351208832545	9.23908793664813	9.19247511970214	8.93050089122899	9.05190190909281	8.61078408397722	9.77316888362312	9.20627217289561	9.22928455100656	9.39015998864391	9.12767306782309	8.44889644558614	8.03065438739548	9.53803524871928	9.3838800475903	8.22274559332109	9.01751623456765	9.02534970371078	9.07668804727753	9.34971130597079	8.96307417354623	8.64421433480057	8.86097505094555	9.23105807123633	9.21232391908624	8.71831968264938	9.04631540730094	8.73612660184316	8.43379347956181	8.98046063173539	8.39568015736285	8.84134484398987	9.33323118569627	9.0720464961201	8.86345859853091	8.7536355184247	8.853410654609	9.59789803590601
ADD2	3.16647705036002	2.54221904560805	4.22703902395622	4.70123605673158	3.04460737918009	3.70470854047539	4.23117599802794	5.66224260947708	1.17822800245284	4.29556967062509	1.51299993382701	2.14979608951858	-0.0250181450350134	3.46382140365131	3.72287800825997	4.35287743027796	2.00585212180422	4.48057377418475	3.97560783824873	4.6022950545207	3.35122126304626	2.6301933728947	3.42492243170907	5.05451600909256	1.93091434884174	5.72876957849155	4.90413635579923	2.930771213998	5.16265307754892	1.37506825533392	5.14074932990455	6.4893696706612	2.90689235359171	3.71941938088997	2.54447701026088	3.41287841595738	2.75668214147306	3.44997824165007	3.04684682412879	3.80766205181865	2.82000368540957	6.19350453308056	1.61170025412124	5.94040763514616	4.43475197339935	1.92155627090459	2.83482573022709	1.64237588529409	4.48375483899316
ADD3	9.0410866644944	9.25981801164817	8.90211046579493	8.1021280097347	8.2461260386243	8.05127720517687	7.78349480688234	8.61738548436259	7.59502204437742	9.44482206563958	8.36547416450224	8.5300655670619	8.73639828491204	8.32069341529932	8.45533413886209	9.28939394858874	9.12490026005528	8.37606625000848	6.99547294896582	8.55439482981347	8.98614280480555	8.27546376857721	8.59911097663606	9.53565612475682	7.79375136266318	8.51774795236964	7.92850001679465	8.49610884618099	7.8611365155897	8.08219719011375	8.37024946544622	6.95290181255913	8.36056077627788	8.03908094437093	9.63330272765099	8.73353760758216	8.12900447088498	9.21990099019482	8.8102320728038	9.50187686418796	9.14110704883611	8.41219788255955	8.74398961030955	8.4711604587371	7.82054696793341	9.12564237224898	9.10733332908047	8.96621219689596	8.58395556950771
ADGB	4.44589289841344	3.04457132974231	0.850900422516038	3.22206664261646	4.45147305344164	3.19233567654339	1.07014736576226	2.32797678951076	1.73202906763104	0.568459456220703	4.18069666824628	0.574168516987628	0.574168516987628	2.92306618065024	4.18069666824628	2.31841515606147	5.2461386153805	2.54183802367406	0.574168516987628	2.64874175703322	2.44365439777045	2.85162346367409	2.94830252001606	3.21915856190864	3.22976481078074	4.5039436833317	6.66179995923777	3.58533694690526	4.29990918085439	3.17526587462523	4.91404091513533	4.95600193699102	2.40600194656121	3.82621177403364	2.67526334569824	2.10532469600679	1.16739925646991	3.40426314368139	1.40448162073628	3.37092582333644	2.23313327257742	7.01882138776367	0.885271491510912	3.59855885708375	2.77430262567218	0.231460440669873	1.81774729134801	3.13743790971813	2.39614312091259
ADH1A	1.96583262954636	0.342443211765595	2.36538631378457	0.159593438487775	0.159593438487775	3.09933999755984	3.07479620994817	1.86530365709188	1.28838812035224	0.154040948263311	3.46113148390674	2.19498083701028	2.52627036360711	2.58343870143839	2.22617961587353	1.41471910665315	0.159593438487775	3.68806681964217	0.159593438487775	1.7956198218607	1.78929131192912	0.867809741401565	1.69939296542155	1.97386931431047	4.68537014173759	4.30199369687675	0.60422453137004	1.11235547881806	1.27243814327021	3.34657499871089	1.98065970356691	1.80945689397955	1.15757482177756	3.97381026348779	0.411559840483112	0.355141140751737	0.494120136036711	3.25515218689167	-0.420837423230527	1.98178856893756	3.2314843715375	4.77497109046876	0.388038795011125	0.061727723056691	1.35692986112252	1.66009898427351	2.41945325809318	1.92203303840629	2.2756850467262
ADH1B	2.48761668428102	4.93173952290188	5.77778196993048	4.30488118532038	4.15543018036683	5.74359972211765	4.77176885328852	4.30702912609314	1.95904566778388	3.38927972566513	4.55202324330795	1.07270838189469	1.07270838189469	4.70105116208417	5.13830090687586	6.09405789701593	4.87725767990853	5.79211725667446	1.07270838189469	3.72453847717939	5.06947400458704	3.59680231672287	2.54713343817604	4.02699525051554	6.04615625092708	4.62703281950596	7.22372097926812	4.52597616096368	4.80343922895745	3.08476020757192	4.68435394958027	4.2184812914933	2.79939237544304	2.64652500090612	3.68734939036122	4.38674878288008	3.30825539486207	3.91491727970392	4.11575650643884	4.24542262124776	3.80108069913578	8.4006770426807	3.0057983211951	3.62371027031194	3.12723383795868	2.72763775134015	3.25742026277858	2.29508015496895	6.7389076592076
ADH1C	1.72024260049885	2.47096831377973	2.41869268462035	3.20152962426739	3.80520340519591	4.55254564423448	4.91060820287142	1.61691124708986	1.02667118514908	5.76313593420014	3.931300355102	2.37774210763985	3.95934725051819	6.13132630820146	7.07080286669767	5.41328613478507	1.817307486892	1.83070552627155	5.52995448579245	5.4674788086829	6.51154833590925	2.87671520092878	2.50747719204793	4.64787787816677	3.62686932619671	1.40697263047075	5.56676535600076	2.71771837556687	3.66077002587647	7.31028623117456	2.7279227161884	3.84686850479064	-0.11446735230617	3.23734648553089	4.8612856352286	3.6926891634713	3.93834114664105	2.62008126008298	3.94597751092867	6.25217195974694	5.40830270804406	6.47880159775773	2.86462847561195	0.929029364499048	2.20502746127613	3.45634040693725	2.29860918401229	1.38791472609359	6.55698068118633
ADH4	1.73687277090526	2.31611076810365	3.85240289809677	3.13955450008123	2.91036373102284	3.76654358770327	3.31728782061991	1.63726134305408	1.07793582721453	2.85876604260665	3.39239308610521	2.35824275550599	3.09183919232545	3.75316840742486	3.03108567021142	3.90597619819079	-0.0241687552897054	1.83985788503336	-0.0241687552897054	0.69157588765376	3.13776261265477	3.35584355128185	0.188886234279961	0.800989016753708	2.39071010112137	3.77114946710761	4.01097749452603	2.95333752911034	2.28838527364286	4.44372604184862	3.78544393843288	1.84225105313086	0.402278435811196	4.80220461006389	2.71025128165458	2.45481280662061	2.66846378318963	-0.0790806407477095	3.63250380330359	3.22302230582457	2.27609513839136	5.18716655847267	1.29557446144242	2.12236560298389	1.87346989425873	1.93736901589836	2.2530072205832	1.77296988078622	3.17065966586048
ADH5	5.95752004295402	7.19199189457568	7.1810595002247	7.35985029561336	7.10560618266057	6.63637054086012	6.05948887893845	4.83580460998684	7.02221123609201	6.26315673175256	6.78258169917738	6.843411516699	7.13324608840331	5.53608911322921	6.29454881838948	7.23543529006697	6.18408303732822	6.44801277598865	5.06652325675574	5.84821534238064	6.69071961010884	6.61127995228944	6.5484674201875	7.04996707645155	6.57332536440518	5.67901243840348	6.65966568666341	6.95413414131333	7.11052593577416	8.33415650750564	6.01827934620467	5.26787387965851	6.92599581446308	3.75461323449323	6.90472507016235	6.78113602296732	6.32952886349083	6.40070774823347	7.44592737983108	7.37400081451142	6.37751845481824	5.89438500092627	6.81869695208238	5.62331436148737	6.37751845481824	7.12719742814913	6.76817077422606	7.73611203498858	6.87584306403269
ADH5P2	1.59724972303469	0.149743631601167	0.226604916957401	-0.0131213074519036	-0.0131213074519036	-0.0131213074519036	0.416533294812264	1.50616081040494	0.99468984624991	-0.0180669301113657	1.26897169517327	-0.0131213074519036	-0.0131213074519036	-0.0180669301113657	-0.0131213074519036	0.00648947869807046	-0.0131213074519036	1.69142367742269	-0.0131213074519036	0.170216436937213	1.97247595969478	0.137900206900064	0.177296607693892	1.19716367256265	-0.121013816102863	1.2997396746484	1.69793268960009	0.32136359018697	1.21563050647926	0.0322467537682998	1.51041325992186	1.55288320164237	-0.263930407893524	0.318178371968494	-0.263930407893524	0.0164736676942413	-0.263930407893524	0.362123098155056	-0.0115706922695865	0.683289068834308	-0.15650607134501	1.64392817645325	-0.202191121141824	0.705163693205573	1.00725775397482	0.148757006209024	0.431420123969448	1.35661978319396	0.460499587165707
ADH5P3	1.46579699262197	2.40028681042194	0.221759094680613	0.00417645987016971	0.00417645987016971	0.00417645987016971	0.394143726277619	1.38312199258459	0.91889576834019	-0.000312334009918989	1.16784211334888	0.00417645987016971	0.00417645987016971	-0.000312334009918989	0.00417645987016971	0.0219757913022104	0.00417645987016971	1.55127206810339	3.36402084071718	0.189686407373389	0.696147402899343	-0.295918892711721	1.87775675614345	0.562574959173321	2.20524952787784	1.93596540976692	0.437969660894117	0.349718232401375	0.418812077853894	0.043606645225519	1.05109077942146	2.04269483722437	0.605638571820974	1.27699924649131	-0.269980284420662	0.0269063918864108	-0.269980284420662	-0.269980284420662	-0.00278646047805039	0.857188385775098	-0.15149151774237	0.425225805210361	-0.204611863498604	-0.0640403283506608	0.796370147199978	0.166965556932898	-0.295918892711721	3.68178597319128	0.553807620724539
ADH5P4	2.51116587638762	0.108478632490709	0.19170872780202	1.6590838529448	1.7204815871264	1.37053135569894	1.43677894721326	1.5772900184896	1.02343801226444	-0.073236895435309	1.32044715441254	-0.0678814730869435	-0.0678814730869435	-0.073236895435309	-0.0678814730869435	-0.0466457158025467	-0.0678814730869435	1.77790396877771	-0.0678814730869435	0.841597123742631	0.501118258579733	0.992827361607677	0.386421518012854	1.8629597964365	-0.208776707064482	0.494175387148818	0.958918564080343	0.325983321571459	1.82884358920352	0.937705336295065	2.27994564346418e-05	2.18203185314049	3.15405845105264	0.322132927402354	-0.381538877175073	0.68776706896664	0.104206886551908	0.275217972881896	-0.411153505373038	1.38263463587501	0.386421518012854	0.835934751588196	1.76334478351826	1.29228287481042	0.375254724989197	1.38467861312922	0.112967272047919	1.56280486207706	0.11733093454082
ADH6	4.45834582616532	2.02619607734711	3.74652997811404	3.28691222476762	3.06176149968321	3.84981737797904	4.2000371096233	1.93829241736334	1.44470688179543	4.11215455317696	4.59569427592307	3.99531235346766	4.92044578205912	5.40591239697729	3.48713583117721	3.60325878676568	0.472137483114093	2.11707689946756	5.21028015459328	2.23836480911018	2.99158495937153	4.73678907206795	2.06861285839141	3.66141841382503	3.8377166848814	2.46156513647213	5.98530472516846	2.87639485107641	3.97959557807274	5.52075712432135	2.61745375937003	4.67075323853043	4.78400854423742	3.21270347520515	3.56326220897085	3.72116440868851	2.59037697631193	3.32692989209814	3.58165553532838	3.86021528904988	1.75751964375952	5.30088378297073	3.03901255414936	4.0580339378857	0.694865488931489	3.21878243081616	2.54399274041732	4.19901496761876	3.60747105188077
ADH7	1.90910929945217	0.275197028249204	1.53634318145631	0.0913587535487536	0.0913587535487536	0.0913587535487536	5.8479615706277	1.80629018663662	1.22895328308737	0.0857762460899844	1.53855645600409	0.0913587535487536	0.0913587535487536	0.0857762460899844	2.17354716647654	0.113494967225504	0.0913587535487536	2.01541073791442	0.0913587535487536	-0.408630309264913	1.30407034938315	-0.154125047968983	0.738232522078626	1.03932738199361	-0.87535109001742	1.86066860686665	4.37527280127998	1.20785137754883	1.99897394972203	3.12681765671099	3.26088593745086	3.08991275509512	2.97037708841499	3.95441270580045	-1.03419495851766	0.319356751833376	0.0981771314860724	3.03916105694372	1.40902790361153	0.587850801495366	0.783606091696453	4.98567130478044	0.776967769955336	1.67008985599919	0.393669086746879	-0.0914464259218716	0.954279643089186	1.4298395387546	1.18505978273232
ADHFE1	1.40037406982728	2.11212596644995	4.08107233161941	1.38157554827835	2.44220806816337	2.45417058658232	4.06990024052558	2.86047386307439	0.736266685807749	2.53053008119806	3.97431563500236	2.02670028214011	2.36478724231535	3.63161578028259	3.47301432678705	3.97400069550353	4.13318956492487	4.20425775926463	5.44250990161496	3.45262452680742	2.93344411012532	2.5304765421025	3.46588520455832	2.46039773811958	-0.227757427910433	3.48450940230062	6.14807837182679	3.16555226077437	3.8162393768034	3.0191939519124	3.97482602096195	2.68386917888889	-0.384963630400048	2.49865646100668	3.93529366753422	3.26349051517129	0.735733805110003	3.76567267710562	3.17640726732949	2.8886874830523	2.85661962504888	4.44391558682447	2.63026332797178	3.19941143250453	3.15879329553385	1.81014759954872	2.97103952723145	3.02943898566359	3.86518049311198
ADI1	6.07687464085224	7.05701848192286	6.90588458577674	6.61009888505591	6.39942065130016	6.25713833423979	6.48587854361422	6.13538910876396	6.15515105062152	5.70306851966857	6.53871288634384	5.97594848986685	6.51390714956527	4.49585742419876	6.1435335491719	6.86606680584542	4.76554585518283	6.15060361900628	2.79933985318852	6.11520510484886	6.66937481366728	6.5761107702203	5.3760351041913	6.88196834901145	6.65494675278035	4.93089701748941	3.5882505117745	6.37582947266744	5.63228623492299	7.01757917476957	4.91443778041826	3.66754813519374	4.06256977175773	5.03828275802428	6.75995394524718	6.26701788566937	5.90083416322105	5.80189984596396	6.45202321966917	7.02136771019107	6.92024483544661	5.37722003627701	6.92946928350249	5.02248682200391	5.38504521287107	6.67939139298708	6.99085602435592	6.76071564034533	6.2794030445281
ADIG	1.5714558497327	0.166053640497349	0.240599623111841	0.00809470370761615	0.00809470370761615	0.00809470370761615	0.424806763129723	1.48161128386066	0.987861198456009	0.00329805869860016	1.2515670479562	0.00809470370761615	0.00809470370761615	0.00329805869860016	0.00809470370761615	0.0271147515329385	2.13097060041561	1.66129345284613	0.00809470370761615	0.278016470683857	1.61305111925698	0.133240792158713	-0.145238614769806	1.63511338597325	-0.131726895641452	2.54158931370282	0.397066617935665	-0.0447969243295204	0.706344903982743	1.38814105603539	0.998915717439505	0.159029641420686	-0.277985018070858	2.40481536569087	-0.277985018070858	0.00897518090374627	1.59726822023229	0.278016470683857	0.205712545289257	0.173558319594733	-0.158880461346139	0.970380835889709	0.433623493903269	1.34138740114246	1.53646478041353	0.148035012343688	-0.30305636276343	1.41245939990204	0.144351434125661
ADIPOQ	2.06209153618966	2.60336836569759	1.72607238332846	4.2372162569831	0.419898108391924	4.31285628378655	1.83552024178487	3.62644439837354	1.44906920078034	3.11319520731243	1.72607238332846	2.26687666149289	0.419898108391924	0.414859593184281	0.419898108391924	2.59691431939772	0.419898108391924	4.43781744399819	4.50059752670942	4.00005176192407	2.44187969273868	2.28329171745168	2.56223776374597	2.86156389371653	-0.745214209097578	3.95028144928331	5.58069294879144	0.077950316142932	3.09154410944813	3.47722855720467	2.91959035464971	3.66050494482994	2.77051420279309	2.62575489479631	1.71962519217617	2.6823371247073	2.57746189602914	3.22658032031232	2.38272172106961	2.72937144355449	2.71567098509348	4.89867862208989	-0.83462572652152	3.64457119144262	1.38054170837432	1.89608665656483	0.703571907463491	1.86412875413132	2.38429606447112
ADIPOR1	7.22432908975329	7.51095675751786	7.20050641292213	7.45185631566294	7.52881257735624	7.65798513206828	8.02130855253598	8.82490224893801	7.56735986300839	7.98792793073061	8.05493028190967	6.97947557652086	7.068523184308	6.67329990918694	6.88980723050088	8.18626222263877	7.35156698093161	7.48814755940725	5.9746904152382	6.71350517115868	8.17466865764173	7.96935579121191	7.53810114770688	7.13850417973775	7.45580518374539	6.94282652656033	7.64724655692394	7.198351094257	7.47619189504083	6.40848714242798	5.99019002235711	5.15754840937127	6.85425954861372	5.98252023431447	7.37421288508469	7.26554871018923	7.35560216521143	7.45913990824242	7.87304253327591	7.4775821669932	7.5725660828409	7.07728388636757	7.80841921848712	7.57400176794634	7.69123567786106	7.87174291416901	8.29354879814823	7.0852804883261	7.31629656091137
ADIPOR1P1	1.52646313342498	0.0952160394488281	0.171132898183986	-0.0656477102750862	-0.0656477102750862	-0.0656477102750862	0.358727546966905	1.43496635551408	0.932136368310364	-0.0705325640093912	1.20069168171563	2.09021269994188	-0.0656477102750862	-0.0705325640093912	-0.0656477102750862	-0.0462778900212026	-0.0656477102750862	1.61795282053444	-0.0656477102750862	1.79506873159381	0.486038940189022	0.874207588963112	1.30674384550451	0.121564891137267	-0.0672944747106999	1.13419726690904	2.17458101219954	0.00919092098282592	0.059070789310206	0.0740442530377707	0.327187832354578	1.86357128800023	-0.207118099481831	-0.207118099481831	-0.207118099481831	-0.152926135162568	-0.207118099481831	0.308637810178092	0.0324481483945721	0.188064922081505	-0.0966347999932226	1.96713046160597	-0.148508708370809	0.712847423008406	1.06950691561699	0.59810024813053	1.81599706967822	-0.225690841887578	0.0130952791441142
ADIPOR1P2	1.4420598037119	0.09436433072065	0.165849406408631	-0.0571087085496218	-0.0571087085496218	-0.0571087085496218	0.342492880471361	1.35743936769169	0.882427931484082	-0.0617084001693666	1.13530584588986	-0.0571087085496218	-0.0571087085496218	-0.0617084001693666	-0.0571087085496218	-0.0388696363595847	-0.0571087085496218	1.5282086159343	-0.0571087085496218	1.1412572914762	0.188647527966919	-0.079451794276751	0.64522078930703	0.327739783213985	2.15309548549334	0.161089975763211	-0.0525440946888342	0.590306953394271	0.0203589360239364	0.272758743571945	0.90487989364113	0.416479777676409	-0.0525440946888342	-0.0525440946888342	-0.0525440946888342	0.255434552742266	0.388802019775189	0.380800484465219	0.668635561581664	0.0254357368426886	1.22178781684367	0.388802019775189	0.0152665531674438	-0.0525440946888342	0.661982211216453	0.404679845127439	-0.079451794276751	-0.0740326253001823	-0.0525440946888342
ADIPOR2	8.46453434374934	8.25051247984475	6.69385395921837	7.1587450998742	8.1117550725213	7.91066328002864	7.21231066746108	8.51797939663454	8.11938170928545	8.48218149478313	7.72664263676577	8.159723554479	7.83374414617959	6.54979253185413	7.5244965400232	8.31652820801972	7.40356438156475	7.84497973419742	5.83725702149558	8.02104459323833	7.14405682984151	8.26159279588239	8.13161855290092	8.81636820829608	7.41234647050573	7.83745299590882	6.43159883090931	7.74118843782763	7.71970897982876	7.45457703705171	6.94402022279446	7.6390181953885	7.51345497730096	6.26651950343589	6.39551914941047	7.77923942360187	7.68129517385365	7.01083252413607	8.00750951885656	8.57204355334769	8.31202208820733	7.18643300995462	7.92228726054428	6.607804528071	6.99115255788416	7.71550794710766	8.33172042011828	7.56848046220541	8.59024684741281
ADIRF	1.18884986108437	0.0528294185886123	0.113086731121294	-0.0748525930724173	-0.0748525930724173	-0.0748525930724173	0.261985797409113	1.11752028619272	0.717116253705021	-0.0787298367182744	0.930276040895702	-0.0748525930724173	-0.0748525930724173	-0.0787298367182744	-0.0748525930724173	-0.0594782304843688	-0.0748525930724173	1.26146775863073	-0.0748525930724173	0.319337977259699	0.0916445873602266	0.0594461933230769	0.0916445873602266	0.0916445873602266	0.285228329609824	0.0594461933230769	0.0916445873602266	0.391121229683263	0.0594461933230769	0.480909709542094	0.0594461933230769	0.0594461933230769	0.0916445873602266	0.0916445873602266	0.0916445873602266	0.172788423252146	0.0916445873602266	0.0916445873602266	0.0594461933230769	0.184957110580526	0.244607082833332	0.0594461933230769	0.172788423252146	0.0916445873602266	0.215026572737452	0.638769640890739	0.0594461933230769	0.0659308999584948	0.0916445873602266
ADK	5.429303441663	5.42385962774894	5.56282597787693	6.20580528053276	7.12668918896386	5.39302303361375	6.0608554906797	3.15049096166622	4.97221198217586	6.01056605550498	4.49365018830237	6.23145797247249	5.18072719788088	4.50050009116521	5.24834694495019	4.92137220951463	4.80810316737621	4.75577912149448	4.20275576808761	5.4459622333002	5.05915659417013	5.7484626346776	5.51307165605839	6.07482503503162	5.53715505474975	5.0662740609568	5.61761530890276	5.09009355771033	6.00238769275213	2.9003189804212	5.46681496732354	4.02703652006815	4.45399799546193	4.10614546634086	6.15716189054687	5.68318013332612	5.10896808095844	5.61330248306487	5.9793800569377	5.63340830766713	5.52557619671654	5.93903649459503	6.15461863052085	5.88625190337225	4.3020509218697	5.88035754101049	6.96586780664885	5.86753105054393	5.00650026676714
ADM	6.18399258279763	5.21895435698453	5.21059752882796	5.09987968307624	5.19251271440416	4.66294333891749	6.54250564306918	5.61901539387245	3.57277793046168	3.1727855325834	4.82614422086695	4.14897531038585	6.72729982332916	3.16234546552214	5.0480677733026	4.64275310614587	2.15788436584956	4.6890987051095	7.93478008034525	4.30626774856135	5.05009908333848	4.22978304083473	3.82200665656578	3.73428454683297	5.71043648741947	3.11260639050031	3.54729683216419	4.90231077156949	6.45614005090113	4.47599912641939	5.60045677153607	1.37987440608323	5.83183004183021	1.96579353237622	4.91228945451607	4.88875595270952	5.47750152856829	2.5178638265365	2.96230488646729	3.87269634776366	5.46570257473918	0.921561188383204	5.54870462322264	6.06802545124794	4.94140500724125	5.91979663268547	6.38992574137471	5.1924732611838	4.82951534901789
ADM2	6.14305526790179	3.40908639983366	3.37723940196524	3.15023196503449	4.89589344862186	4.57045581873507	3.28090351606745	4.53769910236166	4.31416599800404	5.64601427523475	4.52765405443366	5.58515900007359	4.37369236914569	6.73901336980002	5.85421308091471	4.61234573113231	4.28316057451704	2.96250042682068	5.05990026531308	4.53615764852138	4.32485836718909	5.17517994947122	3.6343045347354	5.01199615092114	2.23752615291918	3.54028851576988	3.16982025731646	4.30866543061565	5.16217927502603	6.5356391826638	4.16117956200487	5.56587296582253	5.74068316651079	3.44358240410764	4.55695510897613	3.33545804855696	5.86697204264544	6.24590592630871	4.17238229433146	4.39261671479147	4.23474922530152	3.75012373139545	5.02470265895177	5.17498393364867	4.04746832168773	5.91588406802146	2.17510098053062	5.30599774008075	4.83748560407559
ADM5	1.57515112978207	2.99882884199991	2.14733256724894	0.0434491701120406	3.20518717683327	2.19863755317205	4.35976820631806	1.48869434615822	1.00563834661822	0.0387496606104637	1.26360139310451	2.12527127484769	2.60887723688947	0.0387496606104637	3.01074185607315	0.0620840483045567	0.0434491701120406	2.1922176574799	3.2000603136178	0.884151773440658	2.81494881069115	2.11179813950468	4.1836313705102	0.860305097589218	0.607698750897694	1.66032853599478	0.420679511073299	1.60777027641484	1.24670465851576	0.796744496668715	2.00495654441413	0.504958754812578	2.4120856492094	0.420679511073299	0.420679511073299	1.96699597471943	0.930895840773585	0.921645699344835	1.02081303704239	2.27372734390789	1.89386558751958	0.710000780212734	1.60148217520028	2.02487132848563	3.12534732260144	2.07609943180405	3.59214074425954	2.42986821371731	1.40859628117482
ADNP	8.60863657416207	8.69411861911479	8.77530628001718	9.51039242982799	9.38274132375398	9.30920839067646	8.55468724312835	10.0243878039085	8.29529825750073	9.3872247928098	9.09191078451366	9.25702659771018	8.46957927895183	8.88480743630143	9.44504062589359	9.44742291808629	9.05740908061303	8.85956438637678	7.78051203096566	8.63940651444912	9.26422549072937	9.32692153813026	8.42890994038861	9.39062572043221	8.23955658358686	8.89909019144942	8.97799803769759	9.59130132585635	8.26754531210534	9.24355135710771	9.61339076100215	8.15759372994471	9.2360347440201	9.42538709204603	9.43276103787259	8.90160556269314	9.60085268056962	9.45063577669231	9.99151468630109	9.35814176230654	9.09000407908935	7.09648646277073	8.78429648563416	8.51260328963001	9.44015999033127	9.22214573496003	9.0866130615822	9.31292631277649	9.07627698052727
ADNP2	6.48278032814464	6.22547442769962	6.4211151555117	6.54219159110892	7.24362073086044	6.83570819680246	7.04828827533726	7.26515560294061	7.40281469773216	5.41369534167048	5.35513191110407	6.4372210568251	7.9889330936264	5.43055497394991	6.41252982033088	6.12534052639688	6.02732871997931	7.07192615438065	7.10473638760693	6.45786030989497	6.30471127345475	5.98034542097303	7.40122997841227	7.05443665968588	7.14690895178418	6.03491161315953	4.31533092128506	7.26833232146509	6.83427880785429	6.83378828764035	5.61110100218228	7.11747314834506	6.95010068008885	5.76947599769195	6.18234712996432	6.85672628663	6.52789013443283	7.05573576373022	6.35314861640684	6.86231998958244	7.20827122392578	5.8900116078492	7.14260987735254	6.59517602016775	6.79147323301645	6.88133512493346	6.37326297034027	6.59167176263546	6.93362436657516
ADO	4.71260002015547	5.63819709589255	5.13726991062098	5.54146592569183	5.72175284705549	4.49099820751369	5.59049964489361	6.88137134123874	6.7632838066253	6.70588184099384	6.10875696232923	6.32861293319479	4.68260851046348	4.75337685330832	5.30224079561722	6.22207674663813	4.31154449282463	6.16200718902388	5.40260869095444	5.44943425722073	5.69565432169723	6.32571771927568	5.439383977356	6.48992108289672	5.60734977754262	5.28310204420317	5.54265094295278	5.77698962838176	5.18482139468914	5.8468986248729	5.23591726165946	1.53867809648891	5.14646839637477	5.39854930735368	6.27909402712142	5.95975018578948	6.12157980362402	6.34233583816933	6.56272199584369	6.20604843975603	6.13156074052641	5.56462817771058	6.2214178686624	5.56684895476833	5.04554106382663	6.45213072673039	5.70543199261096	5.69449932078785	5.69064246522035
ADORA1	4.4353294631571	3.24590904295061	3.26844590752413	3.91656688821953	2.60431070228439	2.32968678292875	0.607330300467616	1.63126904317158	3.73311531250072	4.32917319967676	1.40779559033479	2.41013252994421	2.17872877828153	2.23134486131469	0.204796566297626	4.08339915620677	1.7908692471341	4.4712474790927	4.80792897505088	3.17149014191424	3.16874860622663	3.56258387767124	3.77539689744708	2.90536681766028	2.21820513682162	4.71364510952918	2.73461026630115	1.67997983087351	4.23040927341214	0.445290657597785	3.0327544313965	5.88877261089113	0.148981335020883	0.731349864920979	0.712071760508147	2.22581671651691	3.15051693100376	2.84637428490987	3.18565952912319	3.77539689744708	1.78673129013689	2.38154865484413	0.847578721965968	5.27733338452171	3.97707022413276	3.45439141388875	3.6188318488475	1.73051273171611	2.94398938519456
ADORA2A	1.52466939195185	1.52466939195185	0.0394543903619548	2.16772058243998	-0.220017510009583	1.21157228150428	1.99587868245833	3.54152315926955	0.8759651926704	-0.22537049178341	1.16979830135929	2.15678302723316	2.48306799969504	2.12123863953019	-0.220017510009583	2.08713365586533	-0.220017510009583	2.93307736306331	1.69670431167956	1.2267903945534	0.226193191313527	1.20665729413741	0.386255210489027	0.653435742487602	0.413323452377845	0.476589147542139	1.59452020659813	2.11256461749306	0.424032065107934	0.591665467680245	2.57740102987368	0.753133636162154	0.226193191313527	0.948425549210496	2.46161409954344	0.581960792143258	0.722038139919417	0.713048549358824	1.65788369559732	1.395028953113	2.61036296172549	0.353197316190195	0.302377315517421	1.93481552539353	2.19778736356491	1.83498451713819	2.42727339451513	0.20205118800273	0.735435051197922
ADORA2B	5.22288884499173	4.93470339279983	3.85661112534489	5.09383903663834	4.42067304540978	3.37196219084476	6.27391686693111	1.81928864007835	5.77504570205142	5.47251377705881	5.49454716521298	3.34043571522118	7.08691740665115	5.15799177624822	5.68435598665652	4.55444203293351	5.13517948023973	4.59641257371713	2.75562484233981	3.81054421025707	3.695837131875	5.67775878868415	5.33489485987551	6.60876620811998	3.83130918704973	4.58867542480391	4.51285084775048	4.6719705351685	5.09455567736482	6.15974157794244	4.01757712487415	3.23031549440582	5.39138494498583	5.60409810637399	5.1328862563398	4.8298773773035	6.28746901734702	3.84981555896925	5.96111142909944	4.94957341372241	5.29687011938839	5.64915085235862	5.98230720189999	1.16018523944852	2.68964044484273	5.25892110857561	4.08965881838603	4.97970559543138	4.35181644486725
ADORA2BP1	1.36360286472675	0.0739278460647362	0.142335374448965	-0.0710240356197004	-0.0710240356197004	-0.0710240356197004	1.91896720751596	1.28702273726639	0.830184236083056	-0.0754257031287315	1.07179829386248	-0.0710240356197004	2.15240409370594	-0.0754257031287315	-0.0710240356197004	-0.0535701847769311	-0.0710240356197004	1.44732863346381	-0.0710240356197004	2.3554797515585	0.225159018571301	0.430617639781938	-0.0224242247059906	0.0524107492034107	0.148552292475536	-0.0500449830878663	-0.0224242247059906	0.234475916620209	0.0524107492034107	0.311499196253222	0.333447974923605	0.829617080084167	-0.0224242247059906	3.64256233103483	-0.0224242247059906	0.0576220861409892	-0.0224242247059906	-0.0224242247059906	-0.0500449830878663	0.0576220861409892	0.108791640410678	0.0471834173013573	0.0471834173013573	1.07017594626832	0.28474706336426	0.446916230311807	0.761545163962149	-0.0444822051757931	0.854787321519105
ADORA3	1.93327883235045	3.99182904452148	3.96729146784721	4.1859028150999	3.09129738101059	3.67211794918177	1.94400265057737	5.22005152280033	1.41095942144782	3.61283784680677	3.25668651908193	0.528503226070392	0.528503226070392	3.85589957789498	2.13950627892402	3.89294014413579	0.528503226070392	4.17287645915816	2.06939291846903	2.61697694820923	2.53259982849825	3.4572945859751	2.63329092417252	2.66538988614003	2.78254736940093	2.45624519201647	5.12568733106069	2.32168413871852	3.94314801127777	0.546863760371162	3.51881198512639	3.20502225327762	1.7131663814418	2.85464067834056	3.84310731040849	3.8772933868952	2.44510309819448	3.80417383562645	2.56389620918639	1.83421053178443	3.37636045371801	4.90544518367159	1.687066431872	4.44033616300912	1.85981797124301	3.3739014922318	1.77337211582834	-0.64039352638954	3.42911197710851
ADPGK	6.64528788055321	7.86873839380854	7.1402055347855	7.16579691324165	8.08147886408153	8.04215045538533	7.10186554694913	6.71627023807588	6.80672821276253	8.16107576666856	7.15222194375343	7.42730624953988	7.91219327476891	7.63157298176109	7.63929443973653	7.04184150023247	7.2170801639045	8.50025327378811	6.40349058317308	7.07188362625316	7.47393479607199	7.02214403822648	7.4315789773791	7.76096878994399	7.42166890868065	7.50102543183875	6.42121116661345	7.49271163218395	7.27122031717282	7.61088407592777	7.47947521390807	6.12333922830275	7.20508639023119	6.91636263911025	7.2863265740717	7.40245174697187	10.2540322673525	7.08767388277385	7.56097976223058	7.01606848855636	7.59457266155591	6.4711726647946	7.27909682978064	7.57074368524769	7.47502654156944	8.01194175657292	7.49911109438682	6.71887201572528	7.77195490563402
ADPRH	2.93363111028932	4.57592163806434	4.82873450422865	5.10246607792519	4.62333823880593	4.53276899287314	3.13850579714199	4.00869136293305	5.7080286262581	3.12604529139066	5.05675899114762	4.09299544148547	3.36423238406926	4.67434268333899	4.5366181889611	4.58844630825184	3.72625420881966	6.17007790608207	3.34870402639046	4.41606906568427	5.05929501591542	4.12031446480743	4.7530986076138	3.62709479895134	5.57699101625353	4.72054421148152	4.8084093139953	3.82572685636853	4.09777813816174	2.27706474091032	4.70812029252676	5.1349521748254	5.59432462856275	5.10038270212055	3.43513115005119	4.27573848258264	3.80820982154358	2.42294054440058	4.50606257410874	5.10559055026253	4.66812602646962	4.0295929840269	4.53379824041889	3.18459223464402	5.20969581065952	5.05042726147586	4.79653093635694	1.49291119764557	4.498172240179
ADPRHL1	4.83673680840934	2.64417584894603	3.19735615193965	3.92187545290845	3.5197808351148	3.47696229019041	2.55718870062575	1.2841492544903	0.677115238668907	2.02138010621136	0.996834357503261	3.42555968857621	2.44036291127125	2.66965430944332	2.80082043515537	3.13436725960818	4.16280485441813	1.49815037501329	2.41498710509492	3.17094095255349	2.3033448448904	4.28946394591818	4.51701070526516	3.6234655684404	0.00332449630890006	3.26568193983903	0.547029877248005	3.02412859963399	1.76505546204154	4.36638483805217	3.46227521891776	2.52866891150546	1.56114453713575	4.21243281769363	3.01613699734905	4.30590729407512	2.61702515566954	4.08658904251478	3.95486048718934	2.50365745033782	3.26624897451264	0.279338233994434	2.84385135988565	2.63083705129509	4.51451008208818	3.20671904729643	2.73945555317895	1.65839995065157	2.11427005737568
ADPRHL2	5.44960683684251	5.05410090302239	5.33315423604324	5.3590501177562	4.65637806188037	4.38739131313053	5.48161606718495	2.91265678626889	4.69453268597244	4.99420881012479	3.16923554918748	5.34945328355235	4.77646767157864	3.70512229869329	5.6682215775105	4.2264747792403	3.00140958218251	3.97215474110984	5.94520992467207	5.09502910560608	4.16966666852072	5.13439739037173	5.59959111084277	5.04968516371053	3.68923003225307	4.53192564803233	3.250884548166	4.40364706064306	4.86184512140059	6.07926576981262	3.26804525027441	3.87913140276901	2.93385882243775	0.871961962381028	5.42455542994121	5.57899461802541	5.27605998402786	4.92728330080155	4.49375178544948	4.47940295585904	4.82706987828029	1.26996265684931	4.95092762914902	4.09526503146647	5.16687743553566	5.30603687784166	5.99084963763239	6.08888538295441	4.98541376513956
ADPRM	3.36890987497409	4.10132764345392	2.9987896501635	2.92386225546466	3.59026891594499	4.52803556884792	2.55691897106986	4.61824309611758	1.22790166262831	3.51279470302612	3.96642941624994	3.60540678403124	3.67890167738905	3.10652182892173	2.7073362724935	4.0978347974235	1.96707844053254	1.98131157202026	0.121329350741233	3.27903689134472	4.09868708493422	2.90817353566407	2.75321510690137	3.62807800761036	2.54217565382641	2.27747016391385	6.07382316976087	3.91411705281434	1.63691542400971	2.92450719165209	3.11405240076082	0.13531004754645	3.29977639681138	3.44664697063446	2.73148782133144	2.73569112184497	3.88558723282284	1.06866135672801	3.30092007886406	3.63992826195478	3.65887096795498	4.64431448293247	3.48092843919153	3.52967592938459	2.92450719165209	3.5134417225087	3.48194061971407	5.07360006641451	4.22471940175517
ADRA1A	2.87547444221335	1.91493555055162	3.47892172605922	-0.100076097699421	2.61941332167971	3.41686241506393	0.436508905378353	1.80554930653474	1.16747790053724	-0.106252563483715	1.5035441214769	2.16571153262761	1.7534494755467	-0.106252563483715	4.26562763394162	1.79731775212832	2.63474703651583	2.83288296173896	-0.100076097699421	1.69660554425678	2.31825389123882	3.02498070980474	3.07202882512586	1.48567842829991	-0.236873429156965	2.18602214648288	4.12077690438128	1.11534198422017	2.70158198418189	1.3883872117745	2.45751679096898	3.83368332288276	2.62107531497444	4.79907401414293	1.39752357216588	2.09929539005358	0.621978126509749	1.60026188294612	1.63896362492522	1.42074059814342	-0.271707553142439	4.07162779484989	1.45858031077866	3.08155143796999	3.66840278486847	1.05652941684703	1.375228544306	-0.405990062699343	2.69101674197507
ADRA1B	1.61617492910204	1.61805760657084	1.21638072312329	-0.349371809254374	-0.349371809254374	1.26112085732005	2.14013781453294	1.51125439560566	0.891145211634507	-0.355402424750024	1.21638072312329	1.86291179604761	-0.349371809254374	-0.355402424750024	3.06862514681112	2.24595059805869	1.71496678698213	1.73088552850443	1.79818647983007	2.84061572971504	1.33459223225727	1.427335546599	2.234137576881	2.07913143438723	0.0626481263747011	2.483257340169	0.220670982379625	0.15077052464238	0.993853592653556	0.229764819765157	1.33003885654706	1.30476138533224	-0.112703657159501	-0.112703657159501	2.53884650208877	1.29546956936401	1.72056676377044	0.618328762689287	0.433815754278526	0.681100943259204	0.621881009704074	0.589619279650735	-0.0413147648437229	3.36666337103024	0.611199527970626	1.39482605349887	0.368647157728994	2.63044643216614	0.786955615956085
ADRA1D	1.50260307011564	1.50424804331169	2.9825937823149	2.13558938658479	1.54159031519354	1.76302679245897	2.43290022986968	2.74278766847128	0.869114609483723	-0.22004563354171	1.15328633176225	2.13129224666535	2.10961745210026	-0.22004563354171	3.11111207995753	1.9348300170466	-0.214776435279953	1.60283046670761	-0.214776435279953	3.6784718923796	3.06543529686485	2.66872897274054	1.17650062349426	1.19415063665031	0.12264131809897	1.94857816911484	-0.049876983714337	2.251373615584	1.22886800455084	0.287057599286951	2.09526324193649	2.36146226829313	1.72897228425996	0.61596027419542	2.00501078595815	2.99192947380983	3.73590314223608	0.669342798947181	2.58806495307314	0.452067999726315	0.672837645764592	1.38517602122578	2.7247295971391	1.99297945177936	0.953510572168956	0.915066956135622	-0.0777468129130328	-0.0721338725246363	2.22031992463101
ADRA2A	5.71002177427703	5.24706075276759	4.70398822461565	5.28372209409317	3.65433272634938	3.48713629534512	4.81250740786099	3.18455090718693	3.66274254859706	5.94630554253044	3.97762999331872	1.989282618583	5.8181791509109	5.81465987175042	5.21057897857875	5.97570653284663	4.32208301421676	6.0473873426455	5.93395683451547	5.17799215952628	4.76582345062183	2.96253264617757	5.2845701086753	3.65648394783679	3.9713847210628	4.63474781133149	3.85132061659707	5.0915479620038	3.45999454992475	7.47726755139854	4.52407495334426	2.12908230054422	3.74080626726397	5.57904558261953	5.21496848484719	5.51684583888984	6.83417796883049	5.38860189186155	5.44165829886915	6.21541166323824	3.77080643306248	2.97349240181459	6.26941575984301	3.40980037388767	1.56240329363853	4.8759485941283	4.39482398648249	5.31984534686137	4.85210789593141
ADRA2B	2.11788578365884	0.212678064728053	2.76860899189178	1.4377055255541	0.0688422270934087	1.66308809699052	1.82269508456166	3.6097214532794	3.03025574628589	2.74450341197187	1.1731379307643	0.0688422270934087	0.0688422270934087	3.47117504900377	3.4381013874658	2.38093110439135	0.0688422270934087	2.67821113793	3.52300880740168	3.33602213450211	1.20953038955035	2.03002292118513	2.74157177265963	2.64656128365129	-0.0999172309295566	1.40691018130405	0.477873146525836	2.46507866500552	2.58312818388922	2.27609123905934	1.83705014965638	2.25118752354253	-0.281087859867762	1.46644966763849	3.27366510251664	2.19763564195191	2.41129854963839	0.474203022316993	-0.310355447313598	1.90493950415276	0.36797274664067	0.922118732990109	1.91419487351408	1.37311911404727	1.69228973243995	2.52462494351609	0.553130700279812	1.69228973243995	2.9580585532459
ADRA2C	3.86933503767741	1.25046625200055	0.983418539076388	3.54287382463754	-0.0575441102747465	2.67777871287079	1.25919016126463	2.33505236693553	0.767191509132956	-0.0615534574440831	2.48195838344922	4.84391922140339	2.25345882357784	-0.0615534574440831	2.21591132473325	1.17411666897992	-0.0575441102747465	2.48905198944982	5.08275880947941	0.842324013680243	2.05165785111275	1.04046880135913	6.59834718773765	2.2491595835238	0.741401257727492	0.530833033229614	0.904768784455293	3.70953024751721	1.70410208308569	0.914170194856927	2.67956529108895	0.644990005122071	0.56011870210527	1.25978174349666	4.00874775694138	0.909476825022267	1.78080974869961	2.96475875165705	1.12512256808141	3.45057233411285	1.20958029635569	0.633922119334373	2.75675767473113	1.20958029635569	0.672339329159194	2.94427235216255	0.530833033229614	0.536731121533691	2.07040689528972
ADRB1	1.69613315194317	2.21290581320215	2.67083757035854	2.2606351444672	0.16456109818458	2.45671946475278	1.48998353293698	6.75286915715188	1.13118334345055	2.6645149537784	1.38460983826015	3.32986213887536	2.39165928741633	0.159861987255368	0.16456109818458	2.71900472439174	2.24620664050465	1.78551670354547	1.83663909467945	3.37820270232326	2.45950107168162	2.10436237868881	1.81895095261669	1.38691804089205	1.85853245810163	2.60944433677007	4.95912121558929	0.939570211343587	3.22021958475504	2.9125145466406	2.79656963786593	3.55029348975184	3.26851273479646	4.53257429702726	-0.149839672332592	2.31517858538384	-0.149839672332592	3.5752114752155	1.96567648639538	0.650111157129808	1.76115994296442	0.615273887009807	2.56695688567943	3.3564672182251	1.95035958180488	1.36936246109455	1.63896884212619	2.44484349922074	4.17740007286606
ADRB2	1.28603369732767	3.15861631451104	2.47046778306663	3.30127412213209	3.69884483994179	3.37801359219715	6.00004019774123	1.20630578492159	4.13135993923019	3.16732964696505	3.60079254186107	2.22974410964064	3.52819873195545	4.01479372754418	1.51079821608796	2.61474492676312	4.39469000926123	2.15520873268306	4.13816742522056	4.15639394904766	2.63166083246096	3.37985157238791	3.87047936905105	2.76612866851433	2.19119748725003	2.80857298069199	3.27369233570045	3.10712882869085	3.66654535727293	0.391500677466976	3.72574247976306	5.66623264653809	0.947314976867619	4.86421573924469	1.16029476416991	2.2963972068721	3.94662278984809	2.1876348746254	2.57908296061884	2.38827703785851	2.67647003568146	4.90835808281613	5.01020330055789	4.04790874556959	2.62200170569432	3.30317429783071	2.42103087886173	3.4694648732378	3.35615693604613
ADRB3	2.61129715223259	2.47817056234743	1.43939500246014	0.0717894379506818	0.0717894379506818	1.47237143769869	0.52940192453956	1.6987017992361	1.15531824953118	0.0665220006394108	1.43939500246014	2.42136977450545	0.0717894379506818	0.0665220006394108	0.0717894379506818	2.22067749815511	0.0717894379506818	3.7637374750611	0.0717894379506818	1.91447563958	2.05435720231496	0.534195365057033	1.4702933885875	0.0479724576020054	-0.158052171709553	0.445349341371311	3.81399557033602	2.1112869024584	2.21982275117275	-0.00502856939183817	2.28824632929815	1.60914351326375	-0.318616392104635	3.78645723741862	-0.318616392104635	0.97080440385701	0.762564891813937	1.81120328945185	1.8712687626015	0.808555488163423	0.256619841737281	1.92563713367857	0.666014856962035	2.00358511703148	3.64490473133348	1.2283675444622	-0.344555074266455	1.86200815077475	0.505173859112447
ADRBK1	8.90086785039803	8.18845669685103	8.85942614879702	8.23650531376186	8.64184553510453	7.78241440232939	8.55319734703001	6.23700303671197	8.83809001904583	8.21100382803205	8.22993553771713	8.78979730173131	8.21796168681226	9.1130606597136	9.00351726693344	7.93259736925606	8.07964094137888	7.81384597326592	7.90398274808182	9.27342110895264	7.9043350550913	8.48342701407223	8.26849694046957	8.73837805215227	8.79657825559767	8.19441556331736	6.20859215660683	8.59297363584322	8.4614450816404	8.1452620480013	8.29197865306422	8.2217253283744	8.93773024369958	8.21577986835181	9.35998699751987	8.75404845052705	9.04551201449515	8.71655549401343	8.79742628800968	7.8284516808192	8.16750158368495	5.55789935119684	8.53956615485751	8.95422929906704	8.32261986688763	8.83621623035831	8.31624606758316	9.33085046056	8.19916940557632
ADRBK2	7.71814156670804	6.78721176512341	6.83462701180559	8.295332943206	5.91107923960727	7.07887865964316	5.83447652948904	5.02530652167367	5.3524713055601	6.33188939146948	6.34967080634638	6.85767232566633	6.04333635492135	7.41481613569957	6.39474989395504	6.76596093835957	6.12857569949641	7.55872974131143	5.88475174302438	5.49095949520666	7.28710730207565	6.02741176993686	7.0127063104513	6.68305494209248	5.64007181750152	7.33002848673998	7.98299909111057	5.05343192787429	6.73918174939004	6.2177542391623	6.40184482245001	7.3658553566564	7.42275257399049	7.3438481333227	5.87227908343103	6.29078350531877	6.84340562986031	7.0940478227289	5.90495648200226	6.39215293645276	6.41922881145542	6.92681058737129	5.68812224641686	5.74511808881098	5.94226613811743	6.53879061242093	6.04711768117861	6.6842313588744	6.31831380704958
ADRM1	5.40298526713903	3.75543795881975	4.93737785439677	4.76563792710836	5.35681479398787	5.13351329242561	4.81383675552221	0.862402687758931	6.21119837752022	4.68880923741417	4.99595493697637	5.04631133812088	3.79982447935366	2.73704570489323	5.27169825183331	4.31086466108814	5.2673233064122	4.30436050234733	4.98265856743562	4.57761133404638	4.04824785459278	4.05719625813566	5.59474356971001	5.12133570685896	3.67012652435687	3.33796603566431	1.55218064891549	5.78436624149592	3.47708389908754	6.08040012944472	4.22314579058408	2.37635179979534	4.488583308277	1.82321384065485	5.39923733093123	5.06839927362096	6.19906151655984	4.61765519436092	5.94432038182942	4.88224854731599	5.63288108810218	1.49701050456964	5.3753861139708	4.58121573880584	3.5758399302452	5.69222743192501	5.95682468417055	5.74461910684729	4.86590202354953
ADSL	6.66175825264532	5.68860228404993	5.82112044263916	6.95552646349658	6.5782297851481	6.21747651717716	5.63743766979747	6.28215069421576	6.32413652579988	5.32516510771372	6.31245167668906	7.20740835392251	6.31469349985784	5.54831997342034	5.26951332466672	5.16637734054335	5.56398203822561	6.28332751835255	4.24724987268495	4.42779457768944	5.92113856001919	5.46797621175006	6.37942251139643	6.38292045481934	5.53886426659124	5.1984771935035	7.01314070209689	5.95462832243564	6.44947664329217	7.0003686357722	5.17850418137344	6.80036853809361	4.77678583576672	6.92312000246792	5.42651799245676	5.10083931883251	6.74181226196197	6.42205757180576	4.96379204043727	6.65632283179694	6.60320741985073	5.88083635855659	5.94285271499319	5.80464573923211	5.56461900305371	5.61513813631958	5.79266509737492	7.11534656441722	6.50235111150415
ADSS	6.73822114500604	6.99051376936199	6.46688406836121	6.86612814681109	6.98403830309525	6.05345865525756	6.54165240296333	7.28596612212405	6.97160947497383	7.29827205995547	6.76115235395804	6.99024924498267	6.09802807746894	5.98710623506003	6.32106863691942	7.30906330769666	5.74375483781636	5.80293659282765	6.75383901447137	6.59062922479268	7.26127710148888	6.62561162157052	6.6861706633596	6.53181104630815	7.4489945490881	6.57776492441169	6.99989857080017	6.61118059666134	6.61087899511602	7.14390608524312	6.29441499880337	5.5885401307281	6.75485793588181	5.33586186706896	6.519648410749	6.83714222500743	6.62582495251809	7.01866167012386	7.41163923756214	6.96530108653153	7.02759971193635	6.89997812419366	7.05028642458359	6.44871887625961	6.95020985722544	6.59062922479268	7.08822838018753	6.88877261535361	6.31419849503022
ADSSL1	3.29165404868415	3.59129895539151	3.66380863585244	3.48265937661102	2.59601823233118	3.25526426554396	3.72752494281375	3.25407788140912	4.36306463997257	2.516539620106	3.14056684631645	1.51341266163781	4.02455866742919	4.69878634587532	2.20010313490059	2.75424716203152	1.36221240196696	1.38008357957312	6.43844951761633	5.09068174112297	2.36168729176294	2.78922793591737	3.9892489104306	4.30038429524214	3.53695915472871	3.10130554696607	3.03602830822758	2.72471416885885	4.53341896149854	2.90930797271227	3.51169215072592	5.0779253051594	3.63482969962458	1.2936367276854	2.18961652691772	3.74171025922195	2.17097670673007	0.38173799764553	0.40518309310616	2.50960941052887	3.93234590272332	4.06435994401206	2.24718007658537	4.28018786790477	2.88799066989028	4.12183162435563	3.87016424225389	2.12442824570509	4.16938292459291
ADTRP	1.77068335969418	3.60164398415763	6.44278161684987	2.3499702068473	5.68419589388027	4.26083895806377	6.09326501541026	2.78957866643567	1.19289364036218	3.98805298083045	4.94170709683279	3.16343797459188	4.08182400283687	6.41561581308079	3.73812160160599	6.75820996326441	4.13951897071348	3.93965510776189	6.4560910573472	7.22917091820149	5.75516536735519	3.75696549335465	4.14881020886666	4.26912032746033	3.45492949706786	5.12472854643464	7.49693781151409	3.53774438304765	4.76396148692777	5.05195937970484	4.91798692593781	6.44945850427032	3.31817691495875	4.361087367944	2.29469265316982	4.71894290900253	2.58242953517631	0.398828318477838	3.0013312456643	3.58719332388086	4.49735965604248	6.18503609055277	4.1020485889099	4.23049780471356	4.6638502033163	4.5072535506242	2.4840827383539	2.34086623443536	4.83671643332762
AEBP1	8.90109522936096	10.0883155797625	10.2631971766037	10.9664703319695	9.49553169162118	9.78238825392364	8.04226701492568	9.43444453461643	10.6553181049393	8.35841885138673	8.81478617932214	7.20768349091675	8.31229580038396	7.87220669448714	8.56387232767345	9.08716832253587	6.89455342558894	9.62891393311528	9.15328138684175	9.75946090579646	9.92717576577187	8.33157074222434	9.05843677675909	8.66361365407432	9.78814627977029	10.9659391429916	6.78016226534496	9.43249338558325	9.33358827152822	9.28275893580217	9.78113925086237	7.31811113556472	10.3913522436024	9.0429920601026	8.55843201648978	10.1797964800208	9.90857693876038	9.04097876694191	8.40263159549963	8.85579528025086	8.70902902163314	4.38903501480476	8.52444925173865	10.7716373626537	10.0780784345415	10.1312117769949	9.64546446264674	8.46239094088664	10.3295494296292
AEBP2	6.797846801617	6.34607832071029	6.52880742961168	6.56921634691783	6.76745281389389	6.22890642726676	6.93341749805406	6.43140048561892	7.176266794161	7.22071917464171	6.26894171133474	6.25012751396781	6.72387584866752	6.0933162348864	4.39828248991363	6.46119150749557	6.39745476924965	6.6082962688218	6.72743383161806	6.17219850169988	6.05996010070678	6.45355181080599	6.18664071301788	6.96934199028965	7.1015236671388	6.45656239657808	6.72312024786346	6.36171105599475	6.61385667176424	6.23134236537379	6.95394461036643	4.64695068977177	6.71099745405023	6.73586133983529	6.01169527040513	6.29162308962741	5.91981527321891	6.31956610119065	7.05109265155312	7.1765501808701	6.84458337478504	6.98878841937024	7.64814244645957	6.14071373081238	6.96746409693298	6.16205854676748	6.80493916644126	6.60409438022028	6.73635285800899
AEN	5.38244215065384	6.47576713387581	5.63811689545199	5.89729393440529	6.24619422874667	7.24358476664755	6.81757371615871	6.253536704919	6.02712342581064	6.29911481762542	6.28666052933601	6.76098161666804	8.08334567505565	7.0175793897481	6.19576677845647	5.65235021295319	5.34033372135605	6.61239970503632	6.14613246076502	5.1777016907771	5.78618050512446	6.29524277766783	6.88586998097503	6.80586387235061	5.46704313502935	5.62777199707721	4.00699240424073	7.15812606699486	6.19766865356738	6.56510817512266	6.64576765932158	4.72181266055584	6.12286246522875	6.77050973207211	6.33200797248462	6.49529462614649	6.46707570316294	6.63430798880854	6.64519331269439	6.96712023211875	6.47795562211871	6.54946440725301	6.81426566178352	6.67415547948392	5.87548809008346	7.18523599179487	6.09526587503603	5.52836255239287	6.27283435416332
AES	7.91644164383602	8.17411021309847	7.92987134991868	7.45729811605966	7.98090023304094	8.10271684110852	7.80725737040196	8.88187908042669	7.99311367032668	7.81079037173845	7.70336415301233	7.59334346120572	8.2463502899341	8.71039054103839	8.71039054103839	7.83068699668137	7.8555900384142	7.74911139076838	8.42526803110179	8.19166112620332	8.61598050110796	8.81417740659233	7.66352402870056	8.11639239067936	7.72851739739713	7.70059047804458	7.00230104866665	8.55906516925642	8.1879197269535	7.87390691752534	8.53042109815793	7.74478012863885	8.62958812278948	6.65150334961886	8.74032664153877	8.97096273226603	8.47852598793167	8.15386944752502	8.22151762455618	8.06929542111844	7.62636762016257	5.04939904622607	8.0468377293661	7.10919821633232	8.38857488148168	8.29148824377559	8.5673938141226	8.06460006978612	8.41035381942895
AFAP1	7.17064430035514	7.86318785097446	8.08748040416695	8.10012371210608	7.9016947817093	8.07486673797142	6.96346529962254	7.44070196116761	8.78471226998249	7.22910448976092	7.00311816120165	8.08237035779322	7.9369456270453	7.95792286686436	7.76475595760963	7.8927982953775	7.52652215804413	8.32770814819914	7.87562812299878	7.29620258223871	8.10314929581527	8.07053285239548	7.76569183352125	7.37098873878038	7.92787489972752	8.28891765004795	6.68612154224366	7.52005066291151	8.06935917753401	8.06064744660318	8.03023376250433	7.45958170474685	8.03274701026768	7.21819163548146	7.76790292090856	8.10526518068413	8.38690248396661	7.82365662164651	7.91851062860295	7.28344824118231	7.56000490701795	6.56907574473364	7.86269851028748	8.29012201704957	8.2955536610923	7.93837560708843	7.66051857994776	7.32975246833562	8.0937583526676
AFAP1L1	4.36117648131266	4.36166709388735	6.06868825117802	4.88175814617449	4.61512819517161	5.21247323280806	5.16015778710177	5.5557703079199	5.71494166726364	5.64702628502924	3.08386007010298	4.01339240675092	5.25065843050965	6.36519883358719	5.19114300980579	4.76624555142108	6.32239027204695	4.68707191108591	4.92273604871483	4.99364821940974	5.18212541749936	4.58749548377687	5.17933696199824	5.06279978673535	5.87058826257405	5.91697022385235	2.93678692018299	4.29400837631512	5.52805880623841	4.37270466460017	5.90696792577366	6.21270771453116	6.68953966610686	4.7362485661688	3.1297941462047	5.44180147702503	5.38925697601296	4.09030472837826	4.00798908820035	4.94138374938087	4.84045521879243	4.63637561308068	3.87579318078691	4.61897525473677	5.55651436407964	4.72750123054126	4.60351126546427	3.44190268751042	5.41621172922981
AFAP1L2	6.10237241766617	7.19132150493012	6.57189414276994	5.64391380588944	5.41585270921402	6.49360691145293	6.99662578999761	6.32504224237273	4.05157470796507	6.36905837400117	6.07573434975571	7.1034967013685	6.86975778785353	4.88741280456314	5.90982564206548	6.35170842088795	6.00872367607263	6.78430947645206	8.23249636483043	6.7780819806657	6.37885153166049	5.94067579730222	6.21030618749325	6.83495276547964	6.47225491440556	5.57437955789734	5.47212556527076	5.21461464440018	7.45304100065298	6.58600644405707	5.07364543366654	7.46527114037009	6.87990457184322	4.78784493950387	6.57803865102425	7.19333379954608	5.65573139785532	7.8421502715335	5.47421270198338	6.73225360796918	5.49585240806414	5.01907496400787	7.15882795930373	7.28589534813207	5.11243635880478	5.17100380192427	6.8645779441089	5.9847786345015	5.77976327610861
AFF1	8.8675991654551	9.59097623191266	9.35741440738601	9.04638225079494	9.40328535607814	8.82481184923429	9.11453495609579	8.75240937971357	9.26481765818335	8.8108658402134	9.24934803994023	8.89326215077636	9.07219230580957	9.65471691290207	8.82607941664496	9.45687250405262	9.22756526725894	9.13032212531689	7.89174678272948	8.64089851058902	9.11122617721009	9.34756735346411	8.1043926703895	8.82139240589447	8.80583678280225	9.22547190042194	9.47933659349315	9.08193117069436	8.93730900166997	9.27960178718914	9.35398106605162	8.1129376973247	8.80334709715247	8.71154150823492	9.18284903394321	9.10185726072568	8.87886220186302	9.12742471438353	9.12909770352168	9.45418525405225	8.76696808526138	8.99058449276492	9.40347168759195	8.79721448497383	8.98913475808296	9.33233565751586	8.55513454118638	8.46450529193016	9.60053923193397
AFF2	1.57330440712089	1.57330440712089	2.19685672709008	1.5374163570042	-0.128769574587006	-0.128769574587006	2.99193610540231	1.50062174469547	0.949265355554102	-0.13396205159608	3.18751066967394	1.78304261303612	1.44890041150511	3.01367767211029	-0.128769574587006	1.47671349921888	1.64099539062388	3.6787009516428	-0.128769574587006	1.79208033372957	0.178437779233056	1.40661372022836	-0.0640411182682816	3.05813717156647	0.108209855399799	1.66256446926313	2.09050771350067	2.17334932549267	2.93661322219928	3.79642458260617	1.8862353013188	1.2895619705705	-0.0640411182682816	0.582240919558764	0.557446397615465	1.28068878469397	1.09649582711462	0.654298718679138	1.85294248960568	2.38932882067026	2.31427461936899	3.83078148456995	0.00925100654556167	0.53586960702579	2.81684837240276	1.39013483501719	0.411420665964096	-0.0856443362996147	2.36544766494341
AFF3	1.70204223105373	1.70204223105373	5.00524649862675	2.84272773204824	3.46816121646726	3.58632589529255	4.78222612219727	1.63000205348981	1.08596899207026	2.50909530011256	3.69554804358766	3.6667566860821	2.26707433669495	5.54141412476678	3.41940850118877	4.05450596599924	4.23692615734255	3.68223712308603	0.0150138837505133	4.44457878577603	4.33427584089934	2.71577099299608	2.89750634188892	2.53963593884247	3.8898337907513	4.15226730507353	4.31842308254567	2.98321984012647	3.27681385887353	3.63359342569127	4.13285377156948	5.50011527157289	4.45641281376149	3.57935413942144	2.73150878665971	3.24846875726716	2.54656965349502	2.50450230323148	1.96518563905265	1.65336612282081	2.26045084845175	4.62989630387122	2.21298288233897	3.24160486995797	2.02673364837985	1.79635609753827	2.64589060028884	3.52284252601523	5.67879722547293
AFF4	8.16761662969454	9.18728505619668	9.28093245329394	9.13506348231275	9.35659934762015	8.94360665835645	9.52936326217626	8.93057034959823	8.24867122053118	9.57986260506537	9.46193181383152	8.85776174295821	9.12257025064929	9.32396351001393	8.71297558956152	9.32852322281925	9.2658229284886	9.02638197383225	9.12852927035762	8.93053136891586	9.20972611763434	9.05527138286793	8.27067506770866	8.21593558346462	8.62976760195726	8.77178094105148	9.30525854155196	9.25743104152049	9.25019862910319	8.06977202531708	9.11190910713871	8.75967529932879	9.20745578977293	8.82416692200681	9.35931267102514	9.08115239964527	9.2010304462527	9.07197675023347	9.35421978472306	8.72444826585011	8.86971434799327	9.30525854155196	8.89898726801829	9.60889973327115	9.14155836933203	8.69735560238074	9.21796467495521	9.08302298675767	9.46810619172139
AFG3L1P	6.81915187707401	5.88594899373391	6.44073553638402	6.06786648271879	6.43462217878301	6.73025052837967	7.16324317423425	6.36342296533893	6.28935247358977	6.97700185472712	7.02826361922751	7.262080917787	7.02630169592053	8.22113373546084	6.80322587943884	5.53244033196111	7.48109887399618	5.0311678496617	7.9145138670531	7.97915667577369	6.70304132257919	6.61043993703555	6.99725382636555	6.3243077706843	5.54189285961001	7.29757103677841	6.55733384165763	7.02310597370019	6.82013746658776	7.06211898854672	6.94977220445672	6.69500382912371	7.23087652282053	5.89573411124664	7.25053408437383	6.87609182437419	6.35303893160963	6.2015598454391	6.14132994820072	6.05877291825003	5.69137320884544	6.47992100159804	6.05225738803477	6.74968216509023	7.03794228152963	7.03150959950556	5.01143917780325	7.92691354946377	6.43699996042089
AFG3L2	7.39738223729778	7.85115811066732	6.7435153627152	7.66586386823191	7.68811563536146	7.90140136869548	8.34047924230694	7.20085385093106	5.96706698467394	7.49566922336151	6.84965305457453	6.92335682170727	7.52824612500713	6.72342598820052	7.18260324336493	7.59880780280323	6.72185354677551	7.49013731361602	7.0914302678295	7.6149361104575	7.46948598408923	7.41151164211967	7.2461322779046	7.02155906522631	7.15222045310453	7.02057747130515	7.34118083102913	7.21876183521341	7.75473654188431	7.10913368182348	6.87181732045265	7.2307476351032	6.07050978624831	5.70939498661873	6.87284777400046	7.38404362987173	6.69555193935497	7.40659216363861	7.58405567289217	7.47032295312237	7.08055619387132	7.0863046100582	7.95770487459042	7.3286286747573	7.9849749276685	6.86443766759443	7.20024957730333	7.04957025574165	7.15115756607448
AFG3L2P1	2.2350705419997	0.351162222892392	0.439674365331441	0.121764372583795	0.121764372583795	0.121764372583795	0.686570193393138	2.14482727374934	1.46332809983087	0.115317359224933	1.8108686401862	0.121764372583795	0.121764372583795	0.115317359224933	0.121764372583795	0.147328595532455	0.121764372583795	2.3699596093171	0.121764372583795	0.734044368383715	0.85085169211338	0.986104362584434	2.2303433942535	1.93234833073552	-0.234896678601718	2.45502110296828	2.78499697934612	0.573914351835998	1.89905102013583	3.13797183452828	-0.225913602689752	1.80302221460476	0.461863411373221	0.210875579607872	-0.396879112489361	-0.0611141428169183	0.69683159719445	0.573914351835998	1.40726397412575	-0.12645553887285	1.83752680586902	2.97953205803652	-0.327956211739785	-0.194908361883577	0.288063050344303	0.0353827553120789	1.9233435055059	-0.417194480013866	0.807880840586086
AFM	2.62119189573805	0.566453258639635	0.662991565242619	0.316253914268275	2.64505012994286	0.316253914268275	0.932275580877276	2.52276548712178	1.7794688682797	0.309222294253667	2.15852392578087	0.316253914268275	0.316253914268275	0.309222294253667	0.316253914268275	0.344136267187074	0.316253914268275	2.76831252550977	0.316253914268275	-0.0143028406650075	1.97063090068601	2.38523934422216	1.91521452249109	2.20650532966094	2.63620559232163	1.54371909971324	3.5319933279139	0.35429162565134	1.97063090068601	1.26943488382268	2.59377541544121	3.66642713654412	0.988546266878448	2.54730467858412	-0.509042796745794	1.86372874503429	-1.03814212952938	1.96836802861282	1.46012018488615	0.360539872354804	0.529799060240314	4.72813116918695	0.271880886828171	1.29552038702754	0.256780042640122	0.199861059543842	-0.376213856531007	2.59629331273863	0.613261383125617
AFMID	6.57042928839747	5.30368942961917	5.69774411903312	6.89036332441968	5.68347394553596	5.08102990621537	4.90936950578371	6.47132304300988	6.76788518412172	6.05789149413786	6.6872031429413	6.41453079340634	6.90563367745537	6.26373750229823	5.15979603773621	3.7962203261717	5.86846817213939	5.84926352150486	6.20718931868169	5.6146715127705	6.52004361598329	6.86208322971326	6.06452718092763	6.19769472722673	5.09678444029992	5.88288707137601	4.62885154885638	5.92174613210489	4.29764330804075	7.82796785784241	5.43118325134543	5.66926973726449	6.42139446877507	5.73316556412349	6.11522735085767	5.64048866123377	6.72999387157914	5.21742660518612	6.39968278047155	4.80001449257856	6.65897312443939	3.96310866356996	5.62391412015551	6.34153464184204	5.01074749388907	5.46566941939237	6.01316324648215	5.70271586947552	5.6328128630503
AFP	2.45789860531181	0.451690723406295	2.00346307742984	0.207400823142261	0.207400823142261	0.207400823142261	2.16879857954289	2.36179692445158	1.63605618624241	0.200535282561495	2.00615836386481	0.207400823142261	0.207400823142261	2.97921029450824	0.207400823142261	0.234624624350743	0.207400823142261	2.60154440128308	0.207400823142261	0.896984512149672	2.2725636236576	1.17734139503324	1.55220783958237	1.70449877500692	1.09101675605081	2.80158786604708	3.86008355299854	0.817199471311947	2.76426913408194	2.6290247570272	2.83639107294289	3.38839629628756	0.322617670589499	2.5823398472332	1.30677424209948	0.0130884972213074	-0.149895769093292	2.06031883852366	1.43921381439982	0.238900831033527	-0.648581726409507	4.61397500574929	-0.269601025847734	3.30525538815078	1.1985196995119	0.255723630011039	0.103817948951299	2.39658887397871	1.93898215045113
AFTPH	7.26665460304712	7.69150425203484	7.73772558703724	7.14477977121461	7.62968447761672	7.35599120964804	7.41005043546848	9.26768458207634	5.99270425850937	8.143313798339	6.74051142711739	7.70865566097242	7.18775140611721	7.23918570789615	7.33004040051974	7.97799602754905	7.10725401175228	6.87185290987121	5.8434201221695	7.80425886785684	7.52107837839032	7.44735858131654	6.62641968044857	7.62488741630979	7.4628221305512	7.17329047698744	7.40157865309835	7.64663108127503	6.67253465621279	8.02103524961365	7.01260317072956	5.79712637037975	7.51411786571073	8.17036727637796	7.55221667165756	6.99990355842422	7.66654031573789	7.66078135777342	7.80365276154614	8.18572324023238	7.55452747024783	7.38373863009544	8.02450100623875	6.99990355842422	8.04596171991581	7.28588661208307	7.57842010832007	7.25239895491908	7.71504175671859
AGA	3.92113716340222	3.35981510980449	3.80579587996602	5.07224912356387	4.89188666631962	3.17652348334944	3.01291960980152	3.68416008596756	1.20009657560652	3.93309061549715	4.95890129671147	4.89316956545483	3.83891115889415	2.80409424091827	4.53660299014703	4.74131878964412	1.85231525920471	2.74292198892323	3.69910770871499	2.92835195225118	3.50276779191695	2.88620150644598	2.30137116217018	4.43478403106244	1.50373575078035	3.01478285378917	3.53418655185528	3.43215022151782	3.45650737565642	2.23928153925882	3.6879401890831	3.60804796892089	4.72728647118514	5.19546613706402	3.94127033302985	4.17855579827873	3.8729581168184	3.54593967593421	3.89105954297643	4.66426551255032	3.68880216792807	4.25243027382899	3.51282741961877	2.89307034987784	2.131595885484	4.38782888288718	4.62451119524309	5.20955524092134	4.86468134431897
AGAP1	8.05013572233025	7.32463126174997	7.06306197524598	7.40039271111416	7.49366630099164	7.81346853423862	6.7298080678385	6.65886382780927	6.93841623524268	7.37139237177148	7.35756340046068	7.77384345514899	8.26221716968576	7.58249809931282	7.97848910814725	7.07718955323403	8.07920748509239	6.78885532650575	7.81945233469924	7.58972560021377	6.77992838496236	7.54951814064413	7.94746055096737	7.81862748103525	6.83850792120885	7.52843546540011	6.57811221078831	7.7143575931362	7.29690636746499	7.13891428254481	7.56091152942925	8.4781221872726	7.56825030775549	6.85673160919459	7.60732278740171	7.61957497800579	7.35423857243659	7.49020438831905	7.60942343874014	7.4452760859179	7.76165769682073	6.25533729490714	7.42492309084732	8.20389814686754	7.77410579489654	7.57862406788567	6.45732194304468	7.5806014674736	7.33099343925708
AGAP1-IT1	5.07119044652172	4.75718973459042	2.59421521439938	3.65285303473717	4.07961209430842	4.0564404853257	4.47364313817625	5.42831882702326	5.38994481925191	3.64094372586748	6.07391345681974	4.59895287352289	5.5091724653341	5.06690399090402	4.57453814849919	4.63629528373893	3.57809259000711	4.63830035073663	4.39910151070457	3.27059208663298	4.56066539019121	5.24140224030824	5.11676161932546	4.18818770886593	3.72276639764668	3.94943827680345	4.25812601767821	4.90690698111679	2.95272687834553	3.97851479062967	2.73062837213351	4.24976614591712	5.05143483915762	1.33091687659602	4.52679285326308	4.88376235481712	5.16664634935798	2.75451956844737	5.14113112623659	4.20009296696916	5.42109707196187	1.8950243936007	5.23134175464623	2.32530133056579	4.62165431055258	5.40717767976118	3.37007033407355	5.40322209362069	4.74463078504141
AGAP10	4.91628608377869	4.74900956640616	5.599684487666	5.87523248472549	6.70341857401619	6.26511262103388	6.69658732320084	3.26855955926028	3.77084094529551	4.76678934883182	5.3222013535437	5.90166761910501	5.76427999360679	7.08815165857067	6.9653378919067	4.5170311488386	6.16776080624726	4.93776103353813	6.24873398798498	5.04932711876179	4.86900891485122	5.86719747889686	6.09745217390911	4.66034709125076	5.14635493932068	4.58187927896744	1.19740535628882	5.59732117714564	4.21839985994385	4.96586230289104	6.05791816141897	5.24888133297587	4.6684320634842	5.94135085263901	5.52754876807724	5.14501724685013	5.41411895387615	4.61376357609517	6.56696460453562	4.53752113976303	5.61633932062032	6.02890402968191	6.03784230841116	6.37203549232063	4.36715737829052	5.22687573293834	6.02381224778006	5.64040574875505	5.52418066008463
AGAP11	1.43483724275949	2.67150555859278	2.92832998331316	2.1437277846922	2.70322512033377	3.09992012196852	1.44940357612493	1.35234627360206	0.729390917191849	-0.50281969068107	1.04707617561882	2.90369340660629	2.076884336256	1.89897384086078	-0.496926504513796	0.83521257665595	1.51166292093427	1.55813873779051	1.24513574401504	2.00358976282076	2.35741124185405	2.1207559591703	1.5587841419108	2.14606384251613	-0.120810285183277	2.15440589543117	3.04542980629635	1.31805149079989	2.11649653292142	0.040083521112615	3.23943827199427	0.173833946624105	-0.290395319754005	2.55150764909942	0.89360774155164	0.970909708132198	0.857113522464362	0.423412062946873	2.60871037623082	0.459124642493037	0.307345203213619	3.05631903857487	2.25106301936633	3.64746595392909	0.938598596501434	0.162154639123409	1.13719082100352	-0.311664183428136	1.62082768387625
AGAP2	1.676112947905	4.28842596951486	5.42209163670809	4.79508044810193	4.54152823941157	4.22740871793977	5.27227284040162	2.97891510757235	3.98287897519647	3.39129395127115	3.28539464390798	2.36191774190062	4.31020552547442	6.79177236103812	5.31755445325238	4.86120774321411	5.68270789303574	5.58675546961762	4.01068430935523	5.58159833959507	4.60844284286912	3.14320896523044	5.84494257508706	4.64943875288879	4.9298322290735	5.48087853956482	2.73491595414686	3.42959104252117	5.74095978790435	3.05539124286811	5.4356317261395	6.00529246033335	4.97239860183598	4.12725368745916	3.46225620891918	4.9852504428852	4.42134586737803	3.55799531248933	4.28004076594882	4.25968209576793	3.47520114528013	5.42480102229257	4.89510707148625	5.61121796101468	4.51844944349269	3.63694205925203	4.2735381017913	2.31100286151549	5.16239476847782
AGAP3	8.21824381846069	7.62779637548844	7.37505648259563	7.27206153087052	7.17558091968139	7.37921747517914	8.0451715915521	6.0641983354673	7.65762924160171	7.71143525443714	8.18071772651565	7.27393519768272	7.9455381238593	8.10128430573682	8.21375080760556	6.78395390744802	7.68849337001354	7.93021819022636	8.22752915362683	8.05424468935498	7.21303495773321	8.52894436601672	8.13243387058906	7.99869577890065	7.08923394191358	8.26125055345509	7.21418298081283	8.17559455255116	7.69111492122092	7.74785302265952	8.35553208771588	8.35069373975667	7.77292221909211	6.82230137626001	7.90896720307542	8.73737714226916	8.66788518007436	8.7786223096667	6.98138160236984	7.009068406095	7.38947282478024	5.87696847120165	7.11791335633158	8.01686912361487	7.15405058215351	8.13371555797071	7.26749716106211	8.32376720447159	7.38167219336616
AGAP4	5.72348379361009	6.21353574725749	6.34683099445215	5.75716014513518	6.70885574992569	6.76954563129751	6.87064652238629	4.87275041611076	6.80176269966852	6.11389320836691	6.49891544591784	6.81909410619433	6.96597204755581	7.18900519628077	7.6103342163372	5.07744028847879	6.50737002743154	5.36457350883747	7.14704040243994	5.51501379522881	5.2272374856467	6.76558752094167	6.46869421131218	6.09081531495703	5.99449055235364	7.37030582440471	6.41171660256712	6.10470207100028	6.59023683681718	6.3137172394715	7.10761745419672	6.9249894649808	7.19760984384523	6.25075948137137	6.74455467915401	6.3591647256281	6.3457659694082	6.63404717093972	6.24795533579687	4.72995514757093	6.10262675609494	6.64134197267198	5.92822932792899	7.01414412518963	6.90139384028677	6.28936716557857	6.23619426178939	5.57560693607533	5.91191549222046
AGAP5	5.0078072146266	5.03417811839838	5.56168704789463	4.99827636574364	6.22189097410044	5.97326766272222	6.21471988967503	1.97254843361693	5.6207048001246	4.95445328192501	5.67757471383969	6.22848013650014	6.40060106233503	6.52060180595431	6.10830980505526	4.74420362297113	6.22339052841123	5.32193706233427	6.03061662952854	6.24920005691459	4.97140461279131	5.86783013129769	6.03857632292605	5.10195575295926	3.70290534332192	6.31567317930452	3.45028898829839	5.01741823619934	5.7284484294538	4.29636195502939	5.84183158484481	6.4403247353486	6.07833078976443	5.0916856928175	6.19119189607971	5.77754913431421	5.08302255860741	5.80597584176986	5.43541712981002	4.36087664533272	4.92406524281745	3.36077905698607	5.30866664857126	6.74535231897784	5.43406847698346	5.6732927287869	5.25102789123449	5.41247851977364	5.6387639057259
AGAP6	5.36240933707904	5.3721298251645	5.78066886872746	5.66233272585104	6.61087392050853	6.30719774407743	6.91344968424846	4.56911846341175	6.14130790291475	5.82285175048611	7.58271064333701	6.53649322558578	6.78187644848069	7.64743200613993	7.2581448241161	4.54605702569188	6.83432956920689	5.10353840954438	6.1765428588367	6.54557360464792	5.77796490139596	6.60467059544307	6.19164061317972	5.45210385245441	5.40586813688225	6.77416407440209	4.82046092550962	6.45374601908059	6.02890086969003	5.40840492828039	6.93040014923421	6.78729952771744	6.72059903683545	7.3402356262747	6.96195686670265	6.08813756432699	6.39085622487931	5.99783835186602	6.23194049446268	5.65336599335834	5.49465858550103	3.03999365480798	5.87685300704498	6.674330082184	6.38064898058454	6.27675792405462	6.58942237294319	6.34917625298478	6.1354894751031
AGBL1	1.4117640450411	1.9318237058725	0.154470964147846	-0.0681573556752413	1.42708259663201	-0.0681573556752413	0.33066256939091	1.34856783339553	3.38048992668306	-0.072672117037579	1.11470085476429	-0.0681573556752413	1.43122828698263	-0.072672117037579	-0.0681573556752413	0.95239245935077	3.81103713160342	1.50622514127727	-0.0681573556752413	1.35272386475833	-0.373927598215072	0.810823313877721	-0.239764033644609	1.47101205385326	-0.212579875871965	1.10189667207575	0.75940937804354	0.241285728337141	0.410632819338028	2.0942254316224	1.45149589511313	3.86864686532478	-0.373927598215072	0.231445669489015	0.75940937804354	-0.133996099285655	1.31308101787352	2.38801185470669	1.11082805560702	0.0824362823329461	0.194778668685967	3.06124724734029	1.31771149924196	0.932827288915683	1.0838660041484	0.519629024916328	0.0714381045931519	1.3253959839167	0.381295397587551
[truncated: 26,309 more rows]
[truncated: 160 more columns]
