# Supplementary material for: Construction and optimization of gene expression signatures for prediction of survival in two-arm clinical trials
Source: BMC Bioinformatics. 2020 Jul 25;21:333. doi: 10.1186/s12859-020-03655-7 (PMC7382041; doi:10.1186/s12859-020-03655-7)
Supplement: Supplementary file 2 — Additional file 2. Companion metadata file for AFLAME study. Companion metadata file for AFLAME study with treatment arm, PFS times and censoring status indicated. [file 12859_2020_3655_MOESM2_ESM.txt]

#label_sampleName	label_dataType	label_classIntrinsicCMS	label_treatmentArm	label_treatmentArmZ	label_timePFS(months)	label_censPFS(1= observed)
156001002A__batch1	Count	CMS2	aflibercept	1	2.92402464	1
156001003A__batch1	Count	CMS4	aflibercept	1	4.20533881	1
156001004A__batch1	Count	CMS4	aflibercept	1	15.21149897	1
156001006A__batch1	Count	CMS4	placebo	0	5.51950719	0
156001007A__batch1	Count	CMS2	aflibercept	1	1.34702259	1
156001008A__batch1	Count	CMS1	aflibercept	1	1.37987680	0
156003002A__batch1	Count	NA	placebo	0	3.90965092	1
156003004A__batch1	Count	CMS1	placebo	0	13.86447639	1
156006002A__batch1	Count	CMS4	aflibercept	1	13.17453799	1
156006003A__batch1	Count	CMS2	aflibercept	1	11.56468172	0
156006004A__batch1	Count	NA	aflibercept	1	8.24640657	1
156006005A__batch1	Count	CMS2	aflibercept	1	1.41273101	1
156006006A__batch1	Count	CMS3	aflibercept	1	4.13963039	1
156008001A__batch1	Count	CMS3	aflibercept	1	14.12731006	1
156008002A__batch1	Count	CMS2	aflibercept	1	19.41683778	1
156008003A__batch1	Count	CMS4	placebo	0	5.35523614	1
156009001A__batch1	Count	CMS3	placebo	0	5.68377823	1
156009002A__batch1	Count	CMS4	placebo	0	9.46201232	1
156015002A__batch1	Count	NA	aflibercept	1	8.01642710	1
156001010A__batch2	Count	CMS3	aflibercept	1	1.41273101	1
156001011A__batch2	Count	CMS4	aflibercept	1	8.50924025	1
156001012A__batch2	Count	CMS2	aflibercept	1	5.58521561	0
156001013A__batch2	Count	NA	placebo	0	8.73921971	0
156001014A__batch2	Count	CMS2	placebo	0	1.37987680	1
156004001A__batch2	Count	NA	aflibercept	1	6.14373717	1
156004002A__batch2	Count	CMS4	aflibercept	1	7.35934292	1
156006007A__batch2	Count	NA	aflibercept	1	12.81314168	1
156006011A__batch2	Count	CMS2	placebo	0	6.96509240	1
156006012A__batch2	Count	CMS1	aflibercept	1	2.89117043	1
156006014A__batch2	Count	CMS2	aflibercept	1	9.79055441	0
156006016A__batch2	Count	CMS4	aflibercept	1	1.83983573	1
156006017A__batch2	Count	CMS3	aflibercept	1	13.89733059	1
156006018A__batch2	Count	CMS4	aflibercept	1	1.34702259	0
156006019A__batch2	Count	CMS2	aflibercept	1	1.34702259	1
156007001A__batch2	Count	CMS2	aflibercept	1	9.72484600	1
156007002A__batch2	Count	CMS4	aflibercept	1	2.89117043	1
156007003A__batch2	Count	CMS4	aflibercept	1	20.36960986	1
156007005A__batch2	Count	CMS2	aflibercept	1	8.31211499	1
156007006A__batch2	Count	CMS2	aflibercept	1	6.93223819	1
156008005A__batch2	Count	CMS2	placebo	0	6.01232033	0
156008006A__batch2	Count	CMS2	aflibercept	1	8.87063655	1
156008007A__batch2	Count	NA	aflibercept	1	10.54620123	1
156008008A__batch2	Count	NA	placebo	0	6.70225873	1
156008011A__batch2	Count	CMS4	aflibercept	1	6.83367556	1
156008012A__batch2	Count	CMS4	aflibercept	1	21.32238193	1
156009003A__batch2	Count	CMS1	placebo	0	3.77823409	1
156011002A__batch2	Count	CMS1	aflibercept	1	3.02258727	1
156011003A__batch2	Count	CMS2	aflibercept	1	7.35934292	1
156012003A__batch2	Count	NA	aflibercept	1	1.34702259	1
156012005A__batch2	Count	NA	aflibercept	1	16.65708419	0
156013002A__batch2	Count	CMS2	aflibercept	1	7.22792608	0
156013004A__batch2	Count	CMS2	aflibercept	1	1.44558522	1
156013005A__batch2	Count	CMS2	aflibercept	1	4.40246407	1
156013006A__batch2	Count	CMS3	aflibercept	1	9.69199179	0
156016001A__batch2	Count	CMS3	placebo	0	5.65092402	1
702001001A__batch2	Count	CMS2	aflibercept	1	9.72484600	1
702001002A__batch2	Count	CMS1	placebo	0	3.25256674	1
702001004A__batch2	Count	CMS4	placebo	0	8.37782341	1
702001006A__batch2	Count	NA	aflibercept	1	16.52566735	1
702002002A__batch2	Count	CMS4	aflibercept	1	6.89938398	1
702002003A__batch2	Count	CMS2	aflibercept	1	12.45174538	1
156001017A__batch3	Count	CMS4	aflibercept	1	7.45790554	1
156001018A__batch3	Count	NA	aflibercept	1	6.93223819	1
156003005A__batch3	Count	CMS2	aflibercept	1	8.21355236	1
156003010A__batch3	Count	CMS2	aflibercept	1	9.69199179	0
156003011A__batch3	Count	CMS2	aflibercept	1	11.17043121	1
156003012A__batch3	Count	NA	aflibercept	1	11.10472279	1
156003013A__batch3	Count	CMS4	aflibercept	1	10.97330596	1
156003014A__batch3	Count	CMS4	aflibercept	1	7.65503080	1
156006020A__batch3	Count	CMS2	aflibercept	1	2.92402464	1
156006021A__batch3	Count	NA	aflibercept	1	7.55646817	1
156006023A__batch3	Count	NA	placebo	0	8.31211499	1
156006024A__batch3	Count	CMS2	aflibercept	1	4.69815195	1
156006025A__batch3	Count	NA	placebo	0	4.00821355	1
156006027A__batch3	Count	CMS4	placebo	0	1.41273101	1
156006030A__batch3	Count	CMS3	aflibercept	1	12.74743326	1
156007004A__batch3	Count	CMS1	placebo	0	5.58521561	1
156007007A__batch3	Count	CMS2	aflibercept	1	4.96098563	1
156007008A__batch3	Count	CMS1	placebo	0	8.67351129	1
156007009A__batch3	Count	NA	aflibercept	1	2.72689938	1
156007011A__batch3	Count	CMS3	placebo	0	4.17248460	1
156007012A__batch3	Count	CMS3	aflibercept	1	9.03490760	1
156007013A__batch3	Count	NA	placebo	0	4.20533881	1
156007014A__batch3	Count	CMS2	aflibercept	1	4.20533881	1
156007015A__batch3	Count	CMS2	placebo	0	4.17248460	1
156007016A__batch3	Count	CMS2	aflibercept	1	6.99794661	1
156008015A__batch3	Count	CMS1	placebo	0	5.78234086	1
156008017A__batch3	Count	CMS2	placebo	0	2.33264887	1
156008019A__batch3	Count	NA	placebo	0	3.35112936	1
156008020A__batch3	Count	CMS4	aflibercept	1	9.00205339	1
156008024A__batch3	Count	CMS3	aflibercept	1	4.13963039	1
156009005A__batch3	Count	NA	placebo	0	7.72073922	1
156009008A__batch3	Count	CMS4	aflibercept	1	9.69199179	1
156009009A__batch3	Count	NA	aflibercept	1	6.47227926	1
156009010A__batch3	Count	CMS4	aflibercept	1	8.93634497	1
156009011A__batch3	Count	CMS3	aflibercept	1	1.44558522	1
156009012A__batch3	Count	CMS1	aflibercept	1	1.37987680	1
156010003A__batch3	Count	CMS4	aflibercept	1	10.08624230	1
156011006A__batch3	Count	CMS2	aflibercept	1	6.34086242	1
156011007A__batch3	Count	CMS2	aflibercept	1	6.63655031	1
156012006A__batch3	Count	CMS1	placebo	0	1.31416838	1
156012009A__batch3	Count	CMS4	placebo	0	8.41067762	1
156012010A__batch3	Count	NA	placebo	0	9.72484600	1
156013001A__batch3	Count	NA	placebo	0	3.02258727	1
156013003A__batch3	Count	CMS2	aflibercept	1	5.55236140	1
156014001A__batch3	Count	CMS3	placebo	0	8.41067762	1
156014002A__batch3	Count	CMS2	placebo	0	1.41273101	1
156014003A__batch3	Count	CMS1	placebo	0	1.64271047	1
156014004A__batch3	Count	CMS4	placebo	0	5.55236140	1
156015001A__batch3	Count	NA	placebo	0	4.17248460	1
156015003A__batch3	Count	CMS3	aflibercept	1	8.27926078	1
156015009A__batch3	Count	CMS1	aflibercept	1	2.03696099	1
156015010A__batch3	Count	CMS2	aflibercept	1	1.34702259	0
156016005A__batch3	Count	CMS2	aflibercept	1	10.57905544	1
156016007A__batch3	Count	CMS1	aflibercept	1	9.98767967	1
156016009A__batch3	Count	CMS2	aflibercept	1	7.72073922	1
156017001A__batch3	Count	CMS4	aflibercept	1	4.23819302	1
156017003A__batch3	Count	CMS2	aflibercept	1	11.23613963	1
156017004A__batch3	Count	CMS2	placebo	0	1.37987680	1
156017005A__batch3	Count	CMS4	placebo	0	15.08008214	1
156017006A__batch3	Count	NA	aflibercept	1	5.71663244	1
156018001A__batch3	Count	CMS2	placebo	0	0.95277207	1
156019003A__batch3	Count	CMS4	aflibercept	1	9.65913758	1
156020001A__batch3	Count	CMS1	aflibercept	1	1.24845996	1
156021005A__batch3	Count	CMS4	aflibercept	1	8.44353183	1
156021006A__batch3	Count	CMS4	aflibercept	1	9.72484600	1
156021008A__batch3	Count	CMS1	aflibercept	1	9.69199179	1
344001003A__batch3	Count	CMS2	aflibercept	1	15.17864476	1
702001007A__batch3	Count	CMS4	placebo	0	6.93223819	1
702002008A__batch3	Count	CMS2	aflibercept	1	5.32238193	1
702002009A__batch3	Count	CMS2	placebo	0	4.63244353	1
156001020A__batch4	Count	CMS2	placebo	0	9.62628337	1
156001022A__batch4	Count	CMS1	aflibercept	1	1.37987680	1
156001023A__batch4	Count	CMS2	aflibercept	1	5.55236140	0
156001025A__batch4	Count	CMS4	aflibercept	1	4.23819302	0
156001026A__batch4	Count	CMS2	placebo	0	1.34702259	1
156001027A__batch4	Count	CMS2	aflibercept	1	8.27926078	1
156001031A__batch4	Count	CMS2	placebo	0	6.96509240	1
156001032A__batch4	Count	CMS1	aflibercept	1	4.13963039	1
156002002A__batch4	Count	CMS2	aflibercept	1	3.54825462	1
156003001A__batch4	Count	CMS2	aflibercept	1	5.28952772	1
156003015A__batch4	Count	CMS3	aflibercept	1	6.93223819	0
156004003A__batch4	Count	CMS4	placebo	0	4.63244353	1
156006032A__batch4	Count	CMS3	placebo	0	6.11088296	1
156006033A__batch4	Count	CMS2	placebo	0	2.79260780	1
156006035A__batch4	Count	CMS1	aflibercept	1	8.24640657	0
156006036A__batch4	Count	NA	aflibercept	1	1.05133470	1
156006037A__batch4	Count	CMS3	aflibercept	1	5.58521561	1
156006038A__batch4	Count	CMS4	aflibercept	1	9.65913758	0
156006039A__batch4	Count	NA	placebo	0	3.25256674	1
156006040A__batch4	Count	NA	aflibercept	1	8.27926078	1
156006041A__batch4	Count	CMS4	aflibercept	1	8.44353183	0
156006043A__batch4	Count	CMS4	placebo	0	5.65092402	1
156006044A__batch4	Count	CMS2	aflibercept	1	8.21355236	1
156006045A__batch4	Count	NA	aflibercept	1	6.86652977	0
156007017A__batch4	Count	CMS2	aflibercept	1	4.10677618	1
156007018A__batch4	Count	NA	placebo	0	4.17248460	1
156007019A__batch4	Count	CMS3	aflibercept	1	4.17248460	0
156007020A__batch4	Count	CMS2	aflibercept	1	6.93223819	1
156007021A__batch4	Count	CMS1	placebo	0	9.06776181	1
156007022A__batch4	Count	CMS1	aflibercept	1	8.14784394	1
156007023A__batch4	Count	CMS3	placebo	0	1.47843943	1
156008013A__batch4	Count	CMS4	placebo	0	3.71252567	1
156008014A__batch4	Count	CMS2	aflibercept	1	10.48049281	1
156008026A__batch4	Count	CMS3	aflibercept	1	7.88501027	1
156008029A__batch4	Count	CMS2	aflibercept	1	7.42505133	1
156008031A__batch4	Count	NA	aflibercept	1	9.33059548	0
156008033A__batch4	Count	CMS1	placebo	0	5.81519507	1
156008034A__batch4	Count	CMS2	placebo	0	8.11498973	1
156008037A__batch4	Count	CMS1	aflibercept	1	1.37987680	1
156008038A__batch4	Count	CMS2	aflibercept	1	6.11088296	0
156008039A__batch4	Count	CMS2	aflibercept	1	2.89117043	0
156009013A__batch4	Count	CMS1	placebo	0	4.17248460	0
156009014A__batch4	Count	CMS4	placebo	0	1.54414784	1
156009015A__batch4	Count	NA	aflibercept	1	1.41273101	1
156009016A__batch4	Count	CMS1	aflibercept	1	8.31211499	0
156010005A__batch4	Count	NA	placebo	0	3.28542094	0
156010006A__batch4	Count	CMS3	aflibercept	1	2.79260780	1
156010007A__batch4	Count	NA	aflibercept	1	7.65503080	1
156010008A__batch4	Count	CMS1	aflibercept	1	4.99383984	1
156011004A__batch4	Count	NA	placebo	0	5.38809035	1
156011008A__batch4	Count	CMS4	aflibercept	1	8.34496920	1
156011009A__batch4	Count	NA	placebo	0	4.82956879	1
156011011A__batch4	Count	CMS2	aflibercept	1	3.87679671	0
156012007A__batch4	Count	CMS4	aflibercept	1	16.59137577	1
156012013A__batch4	Count	CMS3	aflibercept	1	5.58521561	1
156012014A__batch4	Count	CMS2	placebo	0	7.88501027	1
156012017A__batch4	Count	CMS4	aflibercept	1	4.20533881	1
156012018A__batch4	Count	CMS4	aflibercept	1	5.97946612	1
156012020A__batch4	Count	CMS2	aflibercept	1	1.44558522	1
156012021A__batch4	Count	CMS4	placebo	0	2.92402464	0
156012022A__batch4	Count	CMS2	placebo	0	2.72689938	1
156012023A__batch4	Count	CMS4	aflibercept	1	5.61806982	0
156012024A__batch4	Count	CMS4	aflibercept	1	2.85831622	0
156012025A__batch4	Count	CMS3	placebo	0	1.37987680	1
156012026A__batch4	Count	CMS4	aflibercept	1	8.31211499	0
156012027A__batch4	Count	CMS2	aflibercept	1	4.10677618	0
156015011A__batch4	Count	CMS4	aflibercept	1	15.63860370	1
156015012A__batch4	Count	CMS4	aflibercept	1	6.34086242	0
156016010A__batch4	Count	CMS2	aflibercept	1	1.57700205	1
156016012A__batch4	Count	CMS2	aflibercept	1	6.04517454	1
156016013A__batch4	Count	CMS2	placebo	0	7.06365503	1
156016014A__batch4	Count	CMS4	aflibercept	1	5.71663244	1
156016015A__batch4	Count	CMS4	aflibercept	1	8.27926078	0
156019002A__batch4	Count	NA	aflibercept	1	0.03285421	0
156021003A__batch4	Count	CMS2	placebo	0	5.61806982	1
156021010A__batch4	Count	NA	aflibercept	1	6.63655031	1
156021011A__batch4	Count	CMS2	placebo	0	6.93223819	1
702001003A__batch4	Count	NA	placebo	0	1.64271047	0
