# Supplementary material for: Construction and optimization of gene expression signatures for prediction of survival in two-arm clinical trials
Source: BMC Bioinformatics. 2020 Jul 25;21:333. doi: 10.1186/s12859-020-03655-7 (PMC7382041; doi:10.1186/s12859-020-03655-7)
Supplement: Supplementary file 3 — Additional file 3. LP CRC subtype centroids. Tab-separated-values text file containing the LP CRC subtype centroids. [file 12859_2020_3655_MOESM3_ESM.txt]

#GENE	description	C1	C2	C3	C4	C5	C6
C20ORF24	chromosome 20 open reading frame 24	0.37	-0.38	-0.38	-0.38	0.17	-0.06
PLAGL2	pleiomorphic adenoma gene-like 2	0.55	-0.57	-0.49	-0.78	0.43	-0.14
ASCL2	achaete-scute complex homolog 2 (Drosophila)	0.52	-1.9	-1.25	-1.36	0.36	-0.7
TPX2	TPX2 microtubule-associated homolog (Xenopus laevis)	0.47	-0.24	-0.51	-0.84	0.25	-0.48
QPRT	quinolinate phosphoribosyltransferase (nicotinate-nucleotide pyrophosphorylase (	0.68	-1.7	-1.2	-0.99	0.4	0.06
PLXDC2	plexin domain containing 2	-0.74	0.4	-0.21	1.34	0.06	0.17
TRIB2	tribbles homolog 2 (Drosophila)	-0.7	1.14	0.1	1.17	-0.18	-0.22
STAT2	signal transducer and activator of transcription 2 113kDa	-0.42	0.53	-0.27	0.65	0.04	-0.03
PIK3AP1	phosphoinositide-3-kinase adaptor protein 1	-0.71	1.12	-0.09	0.68	-0.1	-0.16
CD109	CD109 molecule	-0.73	1.03	-0.37	1.98	0.34	0.06
HPSE	heparanase	-0.45	1.4	0.13	0.17	-0.48	0.27
CCDC109B	coiled-coil domain containing 109B	-0.42	0.85	0.05	0.47	-0.26	-0.38
WARS	tryptophanyl-tRNA synthetase	-0.28	1.07	0.1	0.35	-0.19	-0.21
USP18	ubiquitin specific peptidase 18	-0.36	1.13	0.09	0.23	-0.08	-0.32
H2AFJ	H2A histone family member J	0.4	-0.94	-0.18	-0.34	0.5	0.15
ATP9A	ATPase Class II type 9A	0.33	-1.06	-0.63	-0.26	0.39	0.03
TSPAN6	tetraspanin 6	0.46	-1.11	-0.37	-0.8	0.41	0.09
SEMA5A	sema domain seven thrombospondin repeats (type 1 and type 1-like) transmembran	0.15	-1.31	-0.03	-0.59	0.22	0.14
TUG1	taurine upregulated gene 1	0.08	-1.11	-0.16	-0.19	0.25	0.09
FCGBP	Fc fragment of IgG binding protein	-0.28	0.14	2.66	-2.15	-2.2	2.36
ASRGL1	asparaginase like 1	-0.21	0.74	1.4	-0.47	-0.52	0.2
GMDS	GDP-mannose 4 6-dehydratase	0.02	0.45	0.83	-0.81	-0.36	-0.13
RETNLB	resistin like beta	0.38	0.1	3.02	-0.2	-0.06	1.61
GALNT8	UDP-N-acetyl-alpha-D-galactosamine:polypeptide N-acetylgalactosaminyltransferase	0.05	0.08	1.04	-0.16	-0.18	0.33
TIMP3	TIMP metallopeptidase inhibitor 3 (Sorsby fundus dystrophy pseudoinflammatory)	-0.33	-0.07	-1.72	1.36	0.46	0.25
RBMS1	RNA binding motif single stranded interacting protein 1	-0.31	-0.24	-1.32	1.12	0.32	0.32
ASAP1		-0.07	0	-0.93	0.39	0.3	-0.13
IGFBP5	insulin-like growth factor binding protein 5	-0.62	0.1	-1.78	1.3	0.13	0.41
TNS3	tensin 3	-0.14	-0.19	-0.67	0.31	0.41	-0.01
PRICKLE1	prickle homolog 1 (Drosophila)	-0.14	0.1	-0.27	1.81	0.2	0.3
MGP	matrix Gla protein	-0.64	-0.07	-1.24	2.6	0.39	0.82
FRMD6	FERM domain containing 6	-0.81	0.32	-1.09	1.84	0.25	0.15
COLEC12	collectin sub-family member 12 /// collectin sub-family member 12	-0.47	0.41	-0.65	2.27	0.06	0.54
AKAP12	A kinase (PRKA) anchor protein (gravin) 12	-0.63	0.19	-1.08	2.48	0.36	0.57
MUC13	mucin 13 cell surface associated	0.02	0.03	0.19	-1.18	-0.2	0.35
HSD11B2	hydroxysteroid (11-beta) dehydrogenase 2	0.24	-0.53	0.3	-1.68	-0.39	1.28
C4ORF19	chromosome 4 open reading frame 19	0	0.21	0.51	-1.21	-0.41	0.52
TMC5	transmembrane channel-like 5	0.23	0.22	0.27	-1.39	-0.37	-0.12
BDH1	3-hydroxybutyrate dehydrogenase type 1 /// 3-hydroxybutyrate dehydrogenase typ	0.11	-0.02	0.29	-0.82	-0.26	0.18
PCMTD2	protein-L-isoaspartate (D-aspartate) O-methyltransferase domain containing 2	0.24	-0.63	-0.55	-0.22	0.62	-0.28
TAF4	TAF4 RNA polymerase II TATA box binding protein (TBP)-associated factor 135kDa	0.39	-0.48	-0.46	-0.49	0.49	-0.07
EPDR1	ependymin related protein 1 (zebrafish)	0.06	-1.92	-1.22	-0.13	0.45	-0.46
REG4	regenerating islet-derived family member 4	-0.81	1.51	2.38	-1.34	-3.22	1.54
TSPAN1	tetraspanin 1	-0.1	0.34	0.69	-0.61	-1.02	1.16
VSIG2	V-set and immunoglobulin domain containing 2	0.27	0.11	1.34	-0.2	-0.63	2.37
CREB3L1	cAMP responsive element binding protein 3-like 1	-0.47	0.76	0.97	-0.11	-0.8	0.7
ZG16	zymogen granule protein 16	1.31	0.43	1.05	-0.94	-0.38	5.2
CA1	carbonic anhydrase I	0.96	0.58	0.37	-0.14	0.01	4.79
CHGA	chromogranin A (parathyroid secretory protein 1)	0.28	0	0.17	-0.18	-0.15	1.59
CA2	carbonic anhydrase II	-0.25	1.07	0.53	-0.92	-1.31	2.85
CDCA2	cell division cycle associated 2	0.11	0.82	0.21	-0.55	-0.28	-0.9
TRIM59	tripartite motif-containing 59	-0.16	0.26	-0.11	0.26	0.1	-0.72
CEP78	centrosomal protein 78kDa	-0.05	0.37	0.14	-0.1	-0.04	-0.51
EXOSC2	exosome component 2	0.11	0.19	0.05	-0.28	0.09	-0.49
