# Supplementary material for: Construction and optimization of gene expression signatures for prediction of survival in two-arm clinical trials
Source: BMC Bioinformatics. 2020 Jul 25;21:333. doi: 10.1186/s12859-020-03655-7 (PMC7382041; doi:10.1186/s12859-020-03655-7)
Supplement: Supplementary file 4 — Additional file 4. CMS CRC subtype centroids. Tab-separated-values text file containing the CMS CRC subtype centroids. [file 12859_2020_3655_MOESM4_ESM.txt]

#GENE	description	CMS1	CMS2	CMS3	CMS4
NEXN	nexilin (F actin binding protein)	3.17E-02	-7.53E-01	-1.31E+00	1.61E+00
RHBDL2		-1.15E-02	-6.35E-01	1.42E+00	-1.18E-02
MAP3K6	mitogen-activated protein kinase kinase kinase 6	8.21E-01	-8.43E-01	4.98E-01	2.19E-01
SLC9A7	solute carrier family 9 (sodium/hydrogen exchanger) member 7	1.13E+00	-3.43E-01	-4.33E-01	-6.71E-02
USP28	ubiquitin specific peptidase 28	1.15E-01	-3.39E-02	6.35E-02	-6.73E-02
CASC5	cancer susceptibility candidate 5	4.71E-01	-7.51E-02	1.25E-01	-2.79E-01
B3GNT6		-1.13E+00	-9.36E-01	3.32E+00	1.98E-02
BCL2L14	BCL2-like 14 (apoptosis facilitator) /// BCL2-like 14 (apoptosis facilitator)	-1.55E-02	-5.16E-02	7.26E-01	-3.29E-01
GPR126	G protein-coupled receptor 126	1.72E+00	-9.84E-01	7.34E-01	-3.14E-01
PDE5A	phosphodiesterase 5A cGMP-specific	1.97E-01	-8.07E-01	1.81E-01	7.49E-01
SLC5A3	solute carrier family 5 (inositol transporters) member 3	1.02E-01	-1.13E-01	5.37E-02	4.25E-02
PRF1	perforin 1 (pore forming protein) /// perforin 1 (pore forming protein)	1.36E+00	-7.44E-01	-7.34E-01	4.34E-01
DUSP18	dual specificity phosphatase 18	-5.93E-01	2.07E-01	7.56E-02	8.63E-02
KLHL32		-1.21E+00	6.88E-02	8.97E-01	1.92E-01
NT5E	5-nucleotidase ecto (CD73)	7.69E-01	-6.41E-01	4.96E-01	9.39E-03
SPIN3		-2.03E+00	7.71E-01	-4.54E-01	6.17E-01
MSRB3	methionine sulfoxide reductase B3	-4.19E-01	-6.45E-01	-1.40E+00	1.82E+00
PTPRO	protein tyrosine phosphatase receptor type O /// protein tyrosine phosphatase	-2.68E+00	1.21E+00	-9.26E-01	7.60E-01
NFS1	NFS1 nitrogen fixation 1 homolog (S. cerevisiae)	-4.80E-01	4.09E-01	-3.77E-01	2.03E-02
TK1	thymidine kinase 1 soluble	7.26E-01	-8.04E-02	3.37E-01	-5.52E-01
CTNNB1	catenin (cadherin-associated protein) beta 1 88kDa	-1.04E-01	1.41E-01	-2.74E-01	4.78E-02
REG4	regenerating islet-derived family member 4	3.02E+00	-2.26E+00	4.23E+00	-1.53E+00
MOXD1	monooxygenase DBH-like 1	-8.93E-01	-3.92E-01	-1.27E+00	1.74E+00
PIK3AP1	phosphoinositide-3-kinase adaptor protein 1	1.16E+00	-8.69E-01	-1.97E-01	4.20E-01
RHOF	ras homolog gene family member F (in filopodia)	1.42E+00	-6.43E-01	-2.02E-01	-1.83E-02
SYMPK	symplekin	-7.23E-02	1.05E-02	6.99E-02	-5.15E-03
TYMS	thymidylate synthetase	1.03E+00	-2.52E-01	4.31E-01	-5.90E-01
PDE4D	phosphodiesterase 4D cAMP-specific (phosphodiesterase E3 dunce homolog Drosoph	3.61E-01	-6.02E-01	3.94E-01	2.79E-01
MAD2L1	MAD2 mitotic arrest deficient-like 1 (yeast)	3.60E-01	1.82E-01	1.42E-01	-5.27E-01
PSIP1	PC4 and SFRS1 interacting protein 1	1.90E-01	-1.88E-03	-1.55E-01	-3.34E-02
CDHR1		-4.02E+00	1.54E+00	6.68E-01	3.43E-01
C1S	complement component 1 s subcomponent	-2.26E-01	-6.45E-01	-1.26E+00	1.62E+00
ANO1		9.56E-01	-1.30E+00	7.71E-01	5.33E-01
PAK6	p21(CDKN1A)-activated kinase 6	7.18E-01	-6.73E-02	2.73E-01	-5.27E-01
AKAP12	A kinase (PRKA) anchor protein (gravin) 12	4.77E-02	-8.01E-01	-1.59E+00	1.81E+00
PTCH1	patched homolog 1 (Drosophila)	-1.12E+00	3.94E-01	-2.89E-01	4.01E-01
SERPINB5	serpin peptidase inhibitor clade B (ovalbumin) member 5	1.81E+00	-1.16E+00	5.17E-01	-4.47E-02
MBD1	methyl-CpG binding domain protein 1	2.99E-01	-2.45E-01	5.71E-02	7.33E-02
TAGLN	transgelin	-2.79E-01	-7.30E-01	-1.33E+00	1.80E+00
LYZ	lysozyme (renal amyloidosis)	1.83E+00	-1.70E+00	1.17E+00	2.44E-01
CDKN3	cyclin-dependent kinase inhibitor 3 (CDK2-associated dual specificity phosphatas	3.99E-01	6.63E-02	2.07E-01	-4.49E-01
GNG4	guanine nucleotide binding protein (G protein) gamma 4	-3.76E+00	1.98E+00	-1.67E+00	9.33E-01
CDC25A	cell division cycle 25 homolog A (S. cerevisiae)	1.48E-01	2.74E-01	4.90E-02	-4.52E-01
HUNK	hormonally upregulated Neu-associated kinase	-2.27E+00	1.18E+00	-8.43E-01	4.90E-01
CD55	CD55 molecule decay accelerating factor for complement (Cromer blood group)	1.07E+00	-8.07E-01	5.37E-01	-3.84E-03
IGFBP5	insulin-like growth factor binding protein 5	-1.27E-01	-4.95E-01	-1.75E+00	1.64E+00
HSPA4L	heat shock 70kDa protein 4-like	1.67E+00	-5.81E-01	5.41E-01	-6.65E-01
NAA15		8.95E-02	9.55E-02	2.37E-02	-1.85E-01
COL1A1	collagen type I alpha 1	2.48E-01	-8.73E-01	-1.54E+00	1.75E+00
ZNF573	zinc finger protein 573	-4.19E-01	1.25E-02	-1.50E-01	3.35E-01
RAP2A	RAP2A member of RAS oncogene family	-4.54E-01	1.31E-01	-1.45E-01	2.11E-01
HDGFRP3	hepatoma-derived growth factor related protein 3	-9.27E-01	2.36E-01	-1.55E+00	1.16E+00
TNRC6B	trinucleotide repeat containing 6B	2.15E-01	-2.47E-01	1.19E-01	9.53E-02
FN1	fibronectin 1	7.85E-02	-8.31E-01	-1.76E+00	1.92E+00
KRT7	keratin 7	1.07E+00	-1.20E+00	5.42E-01	4.70E-01
PDE1A	phosphodiesterase 1A calmodulin-dependent	-5.59E-01	-5.59E-01	-1.31E+00	1.76E+00
ZNF704	zinc finger protein 704	-1.34E+00	3.31E-01	5.31E-02	4.24E-01
CEP68	centrosomal protein 68kDa	-6.66E-01	1.61E-01	-4.66E-02	2.56E-01
MEIS1	Meis1 myeloid ecotropic viral integration site 1 homolog (mouse)	-2.55E-01	-5.61E-01	-1.33E+00	1.57E+00
C16ORF54		2.22E-01	-1.02E+00	-2.16E-01	1.21E+00
HIP1	huntingtin interacting protein 1	-2.12E-01	-1.54E-01	-5.52E-01	6.26E-01
RBMS3	RNA binding motif single stranded interacting protein	-5.47E-01	-3.96E-01	-9.28E-01	1.34E+00
ANKH	ankylosis progressive homolog (mouse)	-9.48E-01	2.23E-01	-8.26E-02	3.81E-01
TOP1MT	topoisomerase (DNA) I mitochondrial	-6.33E-01	4.57E-01	-9.77E-02	-9.38E-02
CLDN11	claudin 11 (oligodendrocyte transmembrane protein)	-8.78E-01	-5.34E-01	-1.29E+00	1.92E+00
SSPN	sarcospan (Kras oncogene-associated gene)	-5.19E-01	-6.51E-01	-4.35E-01	1.36E+00
MUC4	mucin 4 cell surface associated	8.88E-01	-1.29E+00	2.19E+00	-2.19E-01
JAK2	Janus kinase 2 (a protein tyrosine kinase)	1.02E+00	-6.37E-01	5.32E-02	8.66E-02
SAMD12		-5.81E-01	2.31E-01	1.38E-01	1.53E-02
MYLK	myosin light chain kinase /// myosin light chain kinase	-5.98E-01	-4.40E-01	-1.30E+00	1.63E+00
GSN	gelsolin (amyloidosis Finnish type)	7.45E-02	-6.86E-01	3.30E-01	5.98E-01
RUNX1T1	runt-related transcription factor 1; translocated to 1 (cyclin D-related)	-7.00E-01	-5.00E-01	-1.32E+00	1.78E+00
FABP6	fatty acid binding protein 6 ileal (gastrotropin)	-1.42E+00	9.38E-01	5.11E-02	-2.53E-01
HOPX		1.68E-01	-9.81E-01	-1.14E+00	1.70E+00
CALML4	Calmodulin-like 4	5.33E-02	1.34E-01	2.79E-01	-3.49E-01
MMP2	matrix metallopeptidase 2 (gelatinase A 72kDa gelatinase 72kDa type IV collage	-1.79E-01	-6.88E-01	-1.27E+00	1.65E+00
CADPS	Ca2+-dependent secretion activator	-2.83E+00	7.70E-01	1.05E+00	2.97E-01
ECM2	extracellular matrix protein 2 female organ and adipocyte specific	-3.16E-01	-7.31E-01	-1.30E+00	1.80E+00
FANCD2	Fanconi anemia complementation group D2	3.07E-01	1.00E-01	5.05E-02	-3.45E-01
IGF2BP3	insulin-like growth factor 2 mRNA binding protein 3	1.84E+00	-1.12E+00	2.41E-01	4.38E-02
MIA3	melanoma inhibitory activity family member 3	1.67E-01	-3.54E-01	3.97E-01	1.02E-01
TRIM13	tripartite motif-containing 13	-3.55E-01	1.04E-01	9.11E-03	9.63E-02
EREG	epiregulin	-2.35E+00	1.74E+00	-1.91E+00	4.60E-01
WARS	tryptophanyl-tRNA synthetase	1.12E+00	-5.45E-01	-1.92E-01	5.04E-02
ODC1	ornithine decarboxylase 1	-2.45E-03	2.04E-01	1.20E-01	-3.11E-01
SPARCL1	SPARC-like 1 (mast9 hevin)	-2.60E-01	-6.52E-01	-1.18E+00	1.60E+00
SARS	seryl-tRNA synthetase	-1.86E-03	8.10E-02	9.16E-02	-1.47E-01
FLNA	filamin A alpha (actin binding protein 280)	3.01E-02	-5.92E-01	-1.17E+00	1.34E+00
RNF114		-4.88E-01	3.92E-01	-2.43E-01	-2.77E-02
STAT1	signal transducer and activator of transcription 1 91kDa	9.00E-01	-4.38E-01	-4.38E-01	1.96E-01
ACTA2	actin alpha 2 smooth muscle aorta	-3.91E-01	-5.69E-01	-1.11E+00	1.55E+00
SERPING1	serpin peptidase inhibitor clade G (C1 inhibitor) member 1 (angioedema hered	2.94E-01	-8.78E-01	-1.25E+00	1.56E+00
CD9	CD9 molecule	-3.41E-01	1.05E-01	1.99E-01	-1.86E-02
ANXA1	annexin A1	7.07E-01	-9.78E-01	6.64E-02	6.93E-01
HNRNPH1		9.36E-03	4.25E-02	-1.09E-01	2.79E-03
TGM2	transglutaminase 2 (C polypeptide protein-glutamine-gamma-glutamyltransferase)	1.11E-01	5.33E-02	-1.50E+00	6.90E-01
MYL9	myosin light chain 9 regulatory	-4.33E-01	-4.47E-01	-1.47E+00	1.63E+00
THBS1	thrombospondin 1	-4.62E-01	-4.05E-01	-9.56E-01	1.31E+00
PSMA7	proteasome (prosome macropain) subunit alpha type 7	-3.87E-01	4.31E-01	-4.54E-01	-2.34E-02
TIMP3	TIMP metallopeptidase inhibitor 3 (Sorsby fundus dystrophy pseudoinflammatory)	-3.31E-01	-3.67E-01	-1.53E+00	1.50E+00
BGN	biglycan	1.03E-01	-8.52E-01	-1.32E+00	1.69E+00
DPYSL3	dihydropyrimidinase-like 3	-5.52E-01	-8.74E-01	-5.86E-01	1.73E+00
COL6A3	collagen type VI alpha 3	3.48E-02	-7.30E-01	-1.40E+00	1.63E+00
JUN	jun oncogene	-6.18E-01	1.39E-01	1.13E-01	1.64E-01
QSOX1		8.28E-01	-6.68E-01	5.09E-01	-2.90E-03
SAR1A	SAR1 gene homolog A (S. cerevisiae)	2.14E-01	-1.34E-01	-1.13E-03	2.62E-02
PPP4R1	protein phosphatase 4 regulatory subunit 1	5.07E-01	-4.08E-01	1.63E-01	7.84E-02
CALD1	caldesmon 1	-1.92E-01	-5.93E-01	-1.32E+00	1.57E+00
TNC	tenascin C (hexabrachion)	4.71E-01	-8.51E-01	-1.65E+00	1.64E+00
CLCN3	chloride channel 3	1.51E-02	-1.22E-02	2.09E-01	-1.10E-01
LUM	lumican	-1.71E-01	-7.12E-01	-1.35E+00	1.71E+00
FBLN1	fibulin 1	-7.80E-01	-4.47E-01	-1.47E+00	1.85E+00
AEBP1	AE binding protein 1	-4.62E-02	-9.03E-01	-1.41E+00	1.90E+00
MYOF		3.19E-01	-6.14E-01	1.29E-01	4.66E-01
EFEMP1	EGF-containing fibulin-like extracellular matrix protein 1	-6.64E-01	-6.03E-01	-1.51E+00	1.98E+00
COL3A1	collagen type III alpha 1 (Ehlers-Danlos syndrome type IV autosomal dominant)	-1.82E-02	-7.50E-01	-1.42E+00	1.70E+00
B4GALT1	UDP-Gal:betaGlcNAc beta 1 4- galactosyltransferase polypeptide 1	8.52E-02	-1.81E-01	-2.07E-03	1.65E-01
RRM2	ribonucleotide reductase M2 polypeptide	6.05E-01	1.54E-02	9.20E-02	-4.55E-01
DCN	decorin	-3.63E-01	-6.93E-01	-1.33E+00	1.80E+00
FARP1	FERM RhoGEF (ARHGEF) and pleckstrin domain protein 1 (chondrocyte-derived)	-1.13E+00	6.03E-01	-8.96E-01	4.90E-01
WWTR1	WW domain containing transcription regulator 1	5.17E-01	-6.62E-01	-1.46E+00	1.27E+00
LY6E	lymphocyte antigen 6 complex locus E	1.06E+00	-3.09E-01	-9.10E-01	2.00E-01
AMFR	autocrine motility factor receptor	1.52E-02	7.85E-02	-1.15E-01	-4.11E-02
STT3A	STT3 subunit of the oligosaccharyltransferase complex homolog A (S. cerevisiae	2.29E-01	-7.88E-02	4.52E-02	-7.61E-02
SERPINF1	serpin peptidase inhibitor clade F (alpha-2 antiplasmin pigment epithelium der	-1.90E-01	-6.61E-01	-1.08E+00	1.52E+00
MGP	matrix Gla protein	-6.04E-01	-8.07E-01	-1.45E+00	2.16E+00
SPOCK1	sparc/osteonectin cwcv and kazal-like domains proteoglycan (testican) 1	2.36E-01	-1.17E+00	-2.05E+00	2.39E+00
SEC24D	SEC24 related gene family member D (S. cerevisiae)	5.26E-01	-5.50E-01	1.62E-01	2.39E-01
COL1A2	collagen type I alpha 2	7.34E-02	-7.97E-01	-1.44E+00	1.71E+00
MYC	v-myc myelocytomatosis viral oncogene homolog (avian)	-3.41E-01	4.22E-01	-1.81E-01	-1.92E-01
CYP1B1	cytochrome P450 family 1 subfamily B polypeptide 1	1.67E-01	-1.56E+00	-1.09E+00	2.38E+00
CTSK	cathepsin K	-1.89E-01	-5.68E-01	-1.10E+00	1.41E+00
PCOLCE	procollagen C-endopeptidase enhancer	-2.23E-02	-6.03E-01	-1.02E+00	1.31E+00
TRIB2	tribbles homolog 2 (Drosophila)	1.25E+00	-1.09E+00	-1.64E-01	6.10E-01
MAPRE2	microtubule-associated protein RP/EB family member 2	3.51E-01	-5.38E-01	2.67E-01	2.78E-01
KIAA0101	KIAA0101	5.98E-01	5.12E-02	2.15E-01	-5.62E-01
IRF1	interferon regulatory factor 1	1.02E+00	-4.08E-01	-1.22E-01	-9.22E-02
S100A13	S100 calcium binding protein A13	4.99E-01	-5.65E-01	3.87E-01	1.49E-01
DPM1	dolichyl-phosphate mannosyltransferase polypeptide 1 catalytic subunit	-6.20E-01	5.53E-01	-4.64E-01	-1.50E-02
CCNB2	cyclin B2	3.76E-01	1.24E-01	1.31E-01	-4.62E-01
FOXO1		1.38E-01	-2.15E-01	-5.49E-01	4.75E-01
SLC7A8	solute carrier family 7 (cationic amino acid transporter y+ system) member 8	-9.57E-01	1.18E-01	2.90E-01	3.08E-01
FBN1	fibrillin 1	-1.31E-01	-7.44E-01	-1.51E+00	1.81E+00
OXCT1	3-oxoacid CoA transferase 1	7.94E-01	-6.45E-01	5.15E-01	-1.12E-02
SERPINA1	serpin peptidase inhibitor clade A (alpha-1 antiproteinase antitrypsin) membe	6.33E-01	-6.83E-01	1.14E+00	-2.07E-01
AGT	angiotensinogen (serpin peptidase inhibitor clade A member 8)	-1.03E+00	7.08E-01	-7.61E-01	2.26E-01
SIRPA	signal-regulatory protein alpha	1.62E-01	-2.67E-01	-1.66E+00	1.14E+00
ANK2	ankyrin 2 neuronal	-5.26E-01	-7.88E-01	-1.17E+00	1.93E+00
ADAM12	ADAM metallopeptidase domain 12 (meltrin alpha)	2.88E-01	-1.10E+00	-1.69E+00	2.08E+00
UBE2C	ubiquitin-conjugating enzyme E2C	-1.51E-01	5.17E-01	-3.76E-01	-3.21E-01
THBS2	thrombospondin 2	-1.21E-02	-9.13E-01	-2.10E+00	2.27E+00
RABAC1	Rab acceptor 1 (prenylated)	1.35E-01	-3.48E-01	2.69E-01	1.85E-01
DAPK1	death-associated protein kinase 1	1.09E+00	-1.50E+00	6.61E-01	7.50E-01
TIMP2	TIMP metallopeptidase inhibitor 2	1.13E-01	-7.84E-01	-1.16E+00	1.51E+00
CDK1		3.44E-01	1.90E-01	3.40E-02	-4.68E-01
ZNF148	zinc finger protein 148	-1.10E-01	5.00E-02	-8.37E-02	5.61E-02
COL5A1	collagen type V alpha 1	-1.39E-02	-6.78E-01	-1.16E+00	1.46E+00
MFAP2	microfibrillar-associated protein 2	-4.69E-01	-2.54E-01	-1.17E+00	1.25E+00
CCNA2	cyclin A2	4.40E-01	1.05E-01	1.58E-01	-4.95E-01
MTA2	metastasis associated 1 family member 2	2.42E-01	-4.90E-02	3.00E-02	-1.12E-01
SCNN1A	sodium channel nonvoltage-gated 1 alpha	-3.16E-01	-2.03E-01	8.22E-01	-6.12E-03
TPBG	trophoblast glycoprotein	6.42E-01	-8.12E-01	1.12E-01	5.08E-01
COL15A1	collagen type XV alpha 1	5.59E-02	-6.02E-01	-1.22E+00	1.36E+00
KLF9	Kruppel-like factor 9	1.52E-01	-7.68E-01	4.78E-02	8.04E-01
GGH	gamma-glutamyl hydrolase (conjugase folylpolygammaglutamyl hydrolase)	-1.25E+00	7.62E-01	-4.95E-02	-9.81E-02
DYNC1LI2	dynein cytoplasmic 1 light intermediate chain 2	-1.03E-01	-7.60E-02	-5.65E-02	1.89E-01
SKP2	S-phase kinase-associated protein 2 (p45)	2.17E-01	1.30E-01	-1.18E-01	-2.30E-01
IGF1R	Insulin-like growth factor 1 receptor	-2.88E-01	-3.67E-02	-1.93E-01	3.34E-01
CXCL12	chemokine (C-X-C motif) ligand 12 (stromal cell-derived factor 1)	-6.46E-01	-3.81E-01	-9.29E-01	1.39E+00
FRZB	frizzled-related protein	-1.66E+00	-1.16E-01	4.80E-01	9.31E-01
PDE4B	phosphodiesterase 4B cAMP-specific (phosphodiesterase E4 dunce homolog Drosoph	5.26E-02	-7.71E-01	2.68E-01	7.48E-01
AQP3	aquaporin 3 (Gill blood group)	5.44E-01	-8.96E-01	1.17E+00	8.66E-02
RBMS1	RNA binding motif single stranded interacting protein 1	-4.82E-01	-9.54E-02	-1.38E+00	1.19E+00
BUB1B	BUB1 budding uninhibited by benzimidazoles 1 homolog beta (yeast)	4.16E-01	8.66E-02	9.57E-02	-4.23E-01
ST3GAL4	ST3 beta-galactoside alpha-2 3-sialyltransferase 4	1.27E-01	-7.65E-01	1.43E+00	5.32E-02
DLGAP5		5.16E-01	-4.31E-02	1.74E-01	-3.73E-01
LMOD1	leiomodin 1 (smooth muscle)	-5.39E-01	-7.40E-01	-1.43E+00	2.03E+00
SEMA3C	sema domain immunoglobulin domain (Ig) short basic domain secreted (semaphor	-1.53E+00	3.45E-01	1.97E-01	4.50E-01
GUCY1B3	guanylate cyclase 1 soluble beta 3	-1.82E-01	-4.61E-01	-1.19E+00	1.33E+00
PCCA	propionyl Coenzyme A carboxylase alpha polypeptide	-7.65E-01	4.75E-02	9.86E-01	-1.13E-01
SCG5	secretogranin V (7B2 protein)	3.14E-01	-7.74E-01	7.06E-01	3.44E-01
PLCB4	phospholipase C beta 4	-2.10E+00	9.22E-01	-9.18E-02	2.77E-01
CNN1	calponin 1 basic smooth muscle	-3.74E-01	-7.86E-01	-1.66E+00	2.10E+00
CA12	carbonic anhydrase XII	-2.87E-01	-1.33E-01	1.04E+00	-2.32E-01
DUSP4	dual specificity phosphatase 4	2.29E+00	-1.64E+00	1.19E+00	-1.37E-01
PURA	purine-rich element binding protein A	6.08E-02	-1.02E-01	-7.81E-02	1.27E-01
ZWINT	ZW10 interactor	4.52E-01	1.04E-01	1.59E-01	-5.01E-01
CEBPA	CCAAT/enhancer binding protein (C/EBP) alpha	-9.59E-01	5.43E-01	-1.49E-01	3.89E-02
QPRT	quinolinate phosphoribosyltransferase (nicotinate-nucleotide pyrophosphorylase (	-2.40E+00	1.49E+00	-1.21E+00	4.01E-01
SFRP4	secreted frizzled-related protein 4	-9.92E-01	-6.95E-01	-2.21E+00	2.69E+00
RARRES3	retinoic acid receptor responder (tazarotene induced) 3	1.82E+00	-9.44E-01	-1.82E-01	7.60E-02
TPM2	tropomyosin 2 (beta)	-3.43E-01	-3.48E-01	-1.19E+00	1.29E+00
SLC5A6	solute carrier family 5 (sodium-dependent vitamin transporter) member 6	-7.44E-01	7.00E-01	-5.13E-01	-8.71E-02
PREP	prolyl endopeptidase	4.81E-04	2.57E-02	3.05E-01	-1.99E-01
TUBB2A	tubulin beta 2A	6.11E-01	-6.79E-01	2.38E-01	2.99E-01
RAD51AP1	RAD51 associated protein 1	2.53E-01	1.87E-01	-5.73E-02	-3.55E-01
TFDP1	transcription factor Dp-1	1.17E-03	2.57E-01	-1.59E-01	-2.23E-01
CKS2	CDC28 protein kinase regulatory subunit 2	2.78E-01	1.84E-01	1.84E-01	-5.01E-01
MB	myoglobin	-7.80E-01	-4.24E-01	1.91E+00	-4.50E-02
ACOT8	acyl-CoA thioesterase 8	-5.26E-01	4.73E-01	-4.24E-01	-7.55E-04
RAB32	RAB32 member RAS oncogene family	-1.33E+00	4.12E-01	1.04E-01	2.94E-01
PRELP	proline/arginine-rich end leucine-rich repeat protein	-1.01E+00	-9.02E-01	-1.66E+00	2.64E+00
SMC2	structural maintenance of chromosomes 2	1.72E-01	2.14E-02	8.47E-02	-1.82E-01
PPP1R3C	protein phosphatase 1 regulatory (inhibitor) subunit 3C	-6.39E-01	-4.62E-01	-1.19E+00	1.62E+00
LOX	lysyl oxidase	2.63E-01	-7.48E-01	-1.39E+00	1.50E+00
GTSE1	G-2 and S-phase expressed 1	4.14E-01	5.70E-02	6.35E-02	-3.68E-01
MT1X	metallothionein 1X	7.24E-01	-4.88E-01	2.46E-01	-8.51E-03
BCAS1	breast carcinoma amplified sequence 1	-4.62E-01	-2.85E-01	1.39E+00	-1.29E-01
KYNU	kynureninase (L-kynurenine hydrolase)	1.27E+00	-1.26E+00	-1.32E-01	7.88E-01
IFI6	interferon alpha-inducible protein 6	1.05E+00	-8.79E-01	-2.30E-01	5.20E-01
SPATA2	spermatogenesis associated 2	-5.16E-01	3.83E-01	-2.16E-01	-1.40E-02
KIF11	kinesin family member 11	4.51E-01	8.15E-03	1.38E-01	-3.74E-01
ALOX5	arachidonate 5-lipoxygenase	6.06E-01	-1.29E+00	6.67E-01	8.05E-01
GAS1	growth arrest-specific 1	5.16E-01	-1.44E+00	-1.77E+00	2.38E+00
EDNRA	endothelin receptor type A	-3.78E-01	-7.95E-02	-1.40E+00	1.11E+00
GEM	GTP binding protein overexpressed in skeletal muscle	-5.63E-03	-5.98E-01	-6.26E-01	1.07E+00
TOM1L1	target of myb1-like 1 (chicken)	6.56E-02	1.08E-01	2.43E-01	-3.06E-01
STRN3	striatin calmodulin binding protein 3	2.99E-01	-1.73E-01	6.05E-02	-1.53E-02
PPP3R1	protein phosphatase 3 (formerly 2B) regulatory subunit B 19kDa alpha isoform	1.06E-01	9.47E-03	-5.13E-02	-5.09E-02
CDC7	cell division cycle 7 homolog (S. cerevisiae)	5.31E-01	8.23E-03	1.82E-01	-4.49E-01
TOX	thymus high mobility group box protein TOX	8.38E-02	-9.19E-01	1.39E+00	2.90E-01
CXCL10	chemokine (C-X-C motif) ligand 10	1.75E+00	-1.11E+00	-6.88E-01	6.05E-01
PPP1R3D	protein phosphatase 1 regulatory subunit 3D	-8.81E-01	5.48E-01	-5.49E-01	2.04E-01
VCAN		-2.36E-01	-6.36E-01	-1.46E+00	1.72E+00
TFF3	trefoil factor 3 (intestinal)	-3.34E-01	-3.75E-01	1.45E+00	-1.34E-01
NEK2	NIMA (never in mitosis gene a)-related kinase 2	3.14E-01	1.37E-01	1.63E-02	-3.74E-01
TFAP2A	transcription factor AP-2 alpha (activating enhancer binding protein 2 alpha)	1.88E+00	-1.34E+00	1.23E+00	-2.64E-01
SGCE	sarcoglycan epsilon	-4.41E-01	-5.70E-01	-7.78E-01	1.40E+00
ISG20	interferon stimulated exonuclease gene 20kDa	1.12E+00	-7.57E-01	2.72E-02	1.85E-01
RIMS3	regulating synaptic membrane exocytosis 3	1.76E-01	-6.04E-01	1.12E+00	-2.63E-03
NAP1L3	nucleosome assembly protein 1-like 3	-6.15E-01	-5.91E-01	-1.15E+00	1.74E+00
MYB	v-myb myeloblastosis viral oncogene homolog (avian)	-3.72E-01	3.26E-01	2.75E-01	-3.07E-01
CACNA2D2	calcium channel voltage-dependent alpha 2/delta subunit 2	-1.86E+00	-9.46E-02	1.64E+00	3.97E-01
BTN3A3	butyrophilin subfamily 3 member A3	4.97E-01	-5.48E-01	-2.62E-02	3.59E-01
TTK	TTK protein kinase	1.65E-01	1.94E-01	-4.20E-02	-3.16E-01
AOC3	amine oxidase copper containing 3 (vascular adhesion protein 1)	-2.63E-01	-7.95E-01	-1.44E+00	1.92E+00
PTGER4	prostaglandin E receptor 4 (subtype EP4)	-1.58E-01	-2.62E-01	5.00E-01	1.41E-01
RAMP1	receptor (G protein-coupled) activity modifying protein 1	2.04E+00	-1.98E+00	3.83E-01	8.75E-01
CPS1	carbamoyl-phosphate synthetase 1 mitochondrial	4.01E-01	-1.13E+00	1.29E+00	3.95E-01
INHBA	inhibin beta A (activin A activin AB alpha polypeptide)	-6.73E-02	-7.99E-01	-1.47E+00	1.82E+00
PLN	phospholamban	-4.51E-01	-8.18E-01	-1.53E+00	2.12E+00
SHROOM2	shroom family member 2	-1.98E+00	9.89E-01	-6.71E-01	4.37E-01
RDX	radixin	-4.96E-01	-9.67E-02	-1.09E+00	1.03E+00
TFF1	trefoil factor 1 (breast cancer estrogen-inducible sequence expressed in)	9.74E-01	-1.04E+00	2.23E+00	-5.92E-01
GNE	glucosamine (UDP-N-acetyl)-2-epimerase/N-acetylmannosamine kinase	2.33E-02	-4.92E-01	1.12E+00	-3.99E-02
CENPE	centromere protein E 312kDa	2.89E-01	1.30E-01	1.25E-01	-4.10E-01
CRIP1	cysteine-rich protein 1 (intestinal)	1.17E+00	-9.31E-01	6.47E-01	1.95E-02
SLC26A2	solute carrier family 26 (sulfate transporter) member 2	-1.58E+00	9.06E-01	-7.22E-01	3.12E-01
NUFIP1	nuclear fragile X mental retardation protein interacting protein 1	-6.66E-01	4.00E-01	-2.14E-01	6.08E-02
RNASE4	ribonuclease RNase A family 4	1.02E-02	-1.59E-01	5.94E-01	-1.42E-01
CDC25C	cell division cycle 25 homolog C (S. cerevisiae)	2.45E-01	1.84E-01	1.49E-01	-4.61E-01
DDR2	discoidin domain receptor family member 2	-2.51E-01	-9.29E-01	-1.55E+00	2.14E+00
GPSM2	G-protein signalling modulator 2 (AGS3-like C. elegans)	-8.49E-01	5.52E-01	-1.13E-01	-6.20E-02
CXCL13	chemokine (C-X-C motif) ligand 13 (B-cell chemoattractant)	1.75E+00	-1.42E+00	-7.37E-01	1.00E+00
SLC13A3	solute carrier family 13 (sodium-dependent dicarboxylate transporter) member 3	-2.67E+00	1.65E+00	-2.64E+00	1.17E+00
PBX1	pre-B-cell leukemia transcription factor 1	-1.50E+00	1.47E-01	-1.16E-01	8.41E-01
NR3C2	nuclear receptor subfamily 3 group C member 2	-3.47E-02	-3.21E-01	1.06E+00	-1.75E-01
DDC	dopa decarboxylase (aromatic L-amino acid decarboxylase)	-1.38E+00	8.97E-01	2.85E-01	-3.60E-01
MN1	meningioma (disrupted in balanced translocation) 1	-6.92E-01	-3.84E-01	-1.34E+00	1.64E+00
STIL	SCL/TAL1 interrupting locus	4.84E-01	4.11E-02	2.52E-02	-3.72E-01
GNA15	guanine nucleotide binding protein (G protein) alpha 15 (Gq class)	4.88E-01	-8.59E-01	7.45E-01	3.15E-01
PFDN4	prefoldin subunit 4	-6.18E-01	5.11E-01	-4.69E-01	3.63E-02
CBR3	carbonyl reductase 3	9.51E-01	-8.48E-01	7.53E-01	8.43E-04
CFD	complement factor D (adipsin)	6.91E-01	-1.01E+00	3.19E-01	6.07E-01
ZBTB20	zinc finger and BTB domain containing 20	-2.03E-01	-1.57E-01	-2.24E-01	4.44E-01
DCLK1		-5.41E-01	-7.41E-01	-1.35E+00	1.98E+00
IL1R2	interleukin 1 receptor type II	9.88E-01	-1.03E+00	1.78E+00	-3.69E-01
SEMA5A	sema domain seven thrombospondin repeats (type 1 and type 1-like) transmembran	-2.18E+00	6.84E-01	6.34E-02	5.30E-01
FOSL2	FOS-like antigen 2	2.59E-01	-4.31E-01	2.64E-03	3.53E-01
KLK11	kallikrein-related peptidase 11	1.10E+00	-1.38E+00	2.24E+00	-2.76E-01
GZMA	granzyme A (granzyme 1 cytotoxic T-lymphocyte-associated serine esterase 3) ///	1.50E+00	-9.08E-01	-1.38E-01	2.14E-01
CRYM	crystallin mu	-5.59E-01	-5.84E-02	1.46E+00	-3.77E-01
GNLY	granulysin /// granulysin	2.35E+00	-1.07E+00	-4.12E-01	1.59E-02
TCN1	transcobalamin I (vitamin B12 binding protein R binder family)	1.74E+00	-1.70E+00	2.27E+00	-3.12E-01
PCDH7	BH-protocadherin (brain-heart)	-2.16E-01	-7.19E-01	-1.14E+00	1.64E+00
VAV2	vav 2 oncogene	-2.29E-02	3.40E-01	-1.03E+00	1.72E-01
CORO2A	coronin actin binding protein 2A	-1.65E-02	1.06E-01	1.96E-01	-2.25E-01
ZNF652	zinc finger protein 652	2.74E-02	4.37E-03	4.68E-02	-4.86E-02
ALDH3A1	aldehyde dehydrogenase 3 family memberA1	-9.35E-03	-1.54E-01	1.43E+00	-5.95E-01
PIP5K1B	phosphatidylinositol-4-phosphate 5-kinase type I beta	3.71E-02	1.34E-01	2.01E-01	-2.96E-01
MDM4	Mdm4 transformed 3T3 cell double minute 4 p53 binding protein (mouse)	-1.09E-01	5.11E-02	-3.06E-02	2.48E-02
HSD17B6	hydroxysteroid (17-beta) dehydrogenase 6 homolog (mouse)	-7.40E-01	-3.40E-01	-9.19E-01	1.39E+00
CYP3A5	cytochrome P450 family 3 subfamily A polypeptide 5	-3.50E-02	-2.98E-01	9.78E-01	-1.58E-01
SLC27A2	solute carrier family 27 (fatty acid transporter) member 2	1.40E-01	3.21E-02	6.25E-01	-4.73E-01
ARID3A	AT rich interactive domain 3A (BRIGHT-like)	-1.18E+00	6.72E-01	-6.01E-01	2.75E-01
POLE2	polymerase (DNA directed) epsilon 2 (p59 subunit)	4.31E-01	1.32E-01	1.09E-01	-4.95E-01
HOXD1	homeobox D1	1.24E+00	-7.55E-01	-2.20E-01	2.41E-01
SCGB2A1	secretoglobin family 2A member 1	-7.47E-01	-2.51E-01	2.14E+00	-4.01E-01
DPEP1	dipeptidase 1 (renal)	-3.06E+00	1.48E+00	-1.35E-01	2.40E-01
IL15	interleukin 15	6.70E-01	-5.35E-01	3.00E-01	5.29E-02
TNFAIP6	tumor necrosis factor alpha-induced protein 6	6.34E-01	-9.58E-01	-1.55E+00	1.60E+00
MERTK	c-mer proto-oncogene tyrosine kinase	-7.36E-01	3.01E-01	-9.09E-01	6.07E-01
ATP2C2	ATPase Ca++ transporting type 2C member 2	-2.88E-01	2.03E-01	3.08E-01	-2.31E-01
EPHA4	EPH receptor A4	7.73E-01	-1.42E+00	9.89E-01	6.81E-01
FZD5	frizzled homolog 5 (Drosophila)	2.16E-01	2.33E-02	1.48E-01	-2.47E-01
MOCS3	molybdenum cofactor synthesis 3	-8.14E-01	6.03E-01	-4.95E-01	6.37E-02
SLC26A3	solute carrier family 26 member 3	-3.07E+00	1.87E+00	-1.11E+00	3.17E-01
MICB	MHC class I polypeptide-related sequence B	9.58E-01	-4.25E-01	-2.09E-01	1.71E-02
PGGT1B	protein geranylgeranyltransferase type I beta subunit	2.27E-01	-5.60E-02	1.01E-01	-1.33E-01
IFI16	interferon gamma-inducible protein 16	5.36E-01	-1.01E+00	1.94E-01	7.67E-01
PDK3	pyruvate dehydrogenase kinase isozyme 3	8.42E-02	2.35E-01	-2.68E-01	-1.89E-01
RARRES1	retinoic acid receptor responder (tazarotene induced) 1	1.73E+00	-1.04E+00	-1.72E-01	2.49E-01
SLC1A1	solute carrier family 1 (neuronal/epithelial high affinity glutamate transporter	1.04E+00	-5.39E-01	4.41E-01	-2.54E-01
NOX1	NADPH oxidase 1	-1.53E+00	8.18E-01	3.52E-01	-2.06E-01
RORC	RAR-related orphan receptor C	-3.28E-01	3.25E-02	6.63E-01	-1.96E-01
MT1H	metallothionein 1H	4.14E-01	-6.42E-01	4.32E-01	2.72E-01
ABAT	4-aminobutyrate aminotransferase	-1.73E+00	9.08E-01	-7.32E-01	4.09E-01
PTGER2	prostaglandin E receptor 2 (subtype EP2) 53kDa	5.76E-01	-1.19E+00	1.33E+00	3.30E-01
HTR2B	5-hydroxytryptamine (serotonin) receptor 2B	-1.18E-01	-9.96E-01	-1.24E+00	1.96E+00
POLR3G	polymerase (RNA) III (DNA directed) polypeptide G (32kD)	5.67E-01	2.98E-03	6.91E-02	-4.03E-01
GPR143	G protein-coupled receptor 143	-2.93E+00	1.80E+00	-1.03E+00	2.57E-01
CYP2B6	cytochrome P450 family 2 subfamily B polypeptide 6	-2.69E+00	1.45E+00	-8.29E-01	4.22E-01
WISP1	WNT1 inducible signaling pathway protein 1	1.38E-01	-7.48E-01	-1.36E+00	1.57E+00
HOXC6	homeobox C6	2.19E+00	-1.67E+00	-5.03E-01	8.99E-01
NFIC	nuclear factor I/C (CCAAT-binding transcription factor)	2.97E-01	-4.67E-01	-8.99E-02	4.24E-01
PLAGL1	pleiomorphic adenoma gene-like 1	-1.28E+00	5.64E-01	-1.31E-01	2.07E-01
CACNA2D1	calcium channel voltage-dependent alpha 2/delta subunit 1	-4.72E-01	-8.44E-01	-1.62E+00	2.21E+00
SLC18A1	solute carrier family 18 (vesicular monoamine) member 1	-2.77E-01	-5.52E-01	1.98E+00	-2.50E-01
ZMYND8		-8.45E-01	4.05E-01	-3.69E-01	2.54E-01
APOBEC1	apolipoprotein B mRNA editing enzyme catalytic polypeptide 1	-5.24E-01	1.10E-02	1.24E+00	-3.62E-01
HMMR	hyaluronan-mediated motility receptor (RHAMM)	3.99E-01	1.32E-01	1.48E-02	-4.22E-01
ISLR	immunoglobulin superfamily containing leucine-rich repeat	-2.05E-01	-6.54E-01	-1.33E+00	1.65E+00
NR1I2	nuclear receptor subfamily 1 group I member 2	-1.76E+00	9.53E-01	-9.67E-03	-2.15E-02
SPINK4	serine peptidase inhibitor Kazal type 4	1.75E-01	-1.19E+00	3.90E+00	-8.25E-01
SLC1A7	solute carrier family 1 (glutamate transporter) member 7	-2.36E+00	1.19E+00	-8.77E-01	5.58E-01
PROX1	prospero-related homeobox 1	-1.01E+00	3.69E-01	-6.51E-01	5.57E-01
CELP	carboxyl ester lipase pseudogene	-3.56E+00	2.09E+00	-1.44E+00	5.48E-01
HNF4G	hepatocyte nuclear factor 4 gamma	1.02E-01	9.70E-02	1.48E-01	-2.64E-01
MEIS2	Meis1 myeloid ecotropic viral integration site 1 homolog 2 (mouse)	1.08E+00	-1.30E+00	-5.93E-01	1.20E+00
CHN2	chimerin (chimaerin) 2	-1.40E+00	8.82E-01	-4.94E-01	9.92E-02
ATP2A3	ATPase Ca++ transporting ubiquitous	1.04E-01	-5.80E-01	1.09E+00	3.46E-02
SLC7A11	solute carrier family 7 (cationic amino acid transporter y+ system) member 11	1.13E+00	-1.72E-01	1.91E-02	-5.23E-01
SYK	spleen tyrosine kinase	-3.80E-01	1.30E-01	7.68E-02	4.31E-02
AQP1	aquaporin 1 (Colton blood group)	-3.57E-01	-2.16E-01	-1.08E+00	1.09E+00
ASCL2	achaete-scute complex homolog 2 (Drosophila)	-1.63E+00	1.29E+00	-1.10E+00	9.42E-02
PKP2	plakophilin 2	3.43E-01	-1.16E-01	3.14E-01	-2.52E-01
RNF125	ring finger protein 125	1.01E+00	-9.86E-01	8.87E-01	5.84E-02
AKAP5	A kinase (PRKA) anchor protein 5	-1.06E-01	-4.44E-01	9.10E-01	1.02E-01
DPT	dermatopontin	-5.91E-01	-7.52E-01	-1.92E+00	2.34E+00
CDC14B	CDC14 cell division cycle 14 homolog B (S. cerevisiae) /// CDC14 cell division c	-2.95E-02	5.74E-02	8.21E-03	-5.49E-02
CASP2	caspase 2 apoptosis-related cysteine peptidase (neural precursor cell expressed	-1.97E-02	6.18E-02	3.52E-02	-8.15E-02
CBFA2T3	core-binding factor runt domain alpha subunit 2; translocated to 3	-6.76E-01	-1.03E+00	1.82E+00	6.74E-01
CAPN9	calpain 9	-6.86E-01	-4.99E-01	2.75E+00	-4.79E-01
PTGIS	prostaglandin I2 (prostacyclin) synthase /// prostaglandin I2 (prostacyclin) syn	-9.84E-01	-6.94E-01	-1.74E+00	2.43E+00
C4BPB	complement component 4 binding protein beta	8.45E-01	-6.14E-01	1.21E+00	-4.64E-01
ADRB1	adrenergic beta-1- receptor	1.18E+00	-9.84E-01	8.53E-01	-3.55E-02
TNFAIP8	tumor necrosis factor alpha-induced protein 8	4.31E-01	-6.48E-01	4.96E-01	2.33E-01
UGT8	UDP glycosyltransferase 8 (UDP-galactose ceramide galactosyltransferase)	5.41E-01	-1.50E-01	5.66E-01	-4.77E-01
SGPL1	sphingosine-1-phosphate lyase 1	1.57E-01	-1.95E-01	2.67E-02	1.20E-01
GATAD1	GATA zinc finger domain containing 1	-4.08E-01	2.26E-01	3.06E-02	-2.99E-02
FSTL1	follistatin-like 1	-2.97E-01	-4.82E-01	-9.75E-01	1.31E+00
HMGB2	high-mobility group box 2	3.77E-01	-6.18E-03	1.80E-01	-3.32E-01
THY1	Thy-1 cell surface antigen	-1.36E-01	-5.04E-01	-1.09E+00	1.30E+00
TSPAN6	tetraspanin 6	-1.18E+00	7.97E-01	-2.90E-01	-5.08E-02
LMO4	LIM domain only 4	7.30E-01	-6.53E-01	2.76E-01	1.69E-01
FERMT2		-3.67E-01	-5.47E-01	-1.20E+00	1.55E+00
CRYAB	crystallin alpha B	-4.74E-01	-4.98E-01	-1.40E+00	1.67E+00
NFIB	nuclear factor I/B	5.91E-02	-9.01E-02	-8.48E-02	1.18E-01
HBS1L	HBS1-like (S. cerevisiae)	3.83E-02	7.06E-02	-5.94E-02	-7.68E-02
SPON1	spondin 1 extracellular matrix protein	9.14E-01	-1.35E+00	-5.36E-01	1.34E+00
RAP1GDS1	RAP1 GTP-GDP dissociation stimulator 1	-1.49E-01	7.40E-02	1.17E-01	-5.89E-02
RARRES2	retinoic acid receptor responder (tazarotene induced) 2	-3.40E-01	-3.97E-01	-8.32E-01	1.16E+00
APOL1	apolipoprotein L 1	1.19E+00	-7.70E-01	-4.89E-02	1.96E-01
NDN	necdin homolog (mouse)	-4.99E-01	-3.38E-01	-1.13E+00	1.35E+00
PNMA2	paraneoplastic antigen MA2	1.03E+00	-1.34E+00	3.12E-01	7.94E-01
CYTIP		3.11E-01	-1.08E+00	4.77E-01	8.43E-01
PDLIM3	PDZ and LIM domain 3	-5.12E-01	-5.94E-01	-1.34E+00	1.78E+00
BUB1	BUB1 budding uninhibited by benzimidazoles 1 homolog (yeast)	4.58E-01	8.40E-02	-2.72E-02	-3.79E-01
TGFB1I1	transforming growth factor beta 1 induced transcript 1	-2.10E-01	-5.33E-01	-5.47E-01	1.08E+00
TMEM47	transmembrane protein 47	-5.26E-01	-4.07E-01	-1.01E+00	1.39E+00
PRKCI	protein kinase C iota	1.18E-02	7.41E-02	-3.27E-02	-7.89E-02
CBX5	chromobox homolog 5 (HP1 alpha homolog Drosophila)	-2.34E-01	5.15E-02	1.31E-01	1.49E-02
ITCH	itchy homolog E3 ubiquitin protein ligase (mouse)	-4.96E-01	3.09E-01	-4.05E-01	1.66E-01
NR1D2	nuclear receptor subfamily 1 group D member 2	-4.51E-01	1.31E-01	-2.88E-01	2.88E-01
KHDRBS3	KH domain containing RNA binding signal transduction associated 3	-2.01E+00	8.56E-01	-4.59E-01	5.01E-01
CDT1	chromatin licensing and DNA replication factor 1	4.38E-01	1.06E-01	8.96E-02	-4.57E-01
SPC25		2.58E-01	2.44E-01	-8.92E-02	-4.10E-01
FUT4	fucosyltransferase 4 (alpha (1 3) fucosyltransferase myeloid-specific)	1.48E-01	6.87E-02	3.84E-01	-3.89E-01
SLIT2	slit homolog 2 (Drosophila)	-9.28E-01	-1.22E+00	-1.16E+00	2.70E+00
ABCB1	ATP-binding cassette sub-family B (MDR/TAP) member 1	-2.23E+00	5.00E-01	-1.57E-02	8.29E-01
TPX2	TPX2 microtubule-associated homolog (Xenopus laevis)	-1.47E-01	4.79E-01	-4.19E-01	-2.54E-01
CLCA1	chloride channel calcium activated family member 1	-2.35E+00	-6.67E-01	4.28E+00	-5.80E-02
PLA2G4A	phospholipase A2 group IVA (cytosolic calcium-dependent)	1.35E+00	-1.22E+00	6.38E-01	2.60E-01
GZMB	granzyme B (granzyme 2 cytotoxic T-lymphocyte-associated serine esterase 1) ///	6.87E-01	4.31E-01	-1.60E+00	-7.41E-02
EIF6		-4.27E-01	4.21E-01	-3.93E-01	-1.94E-02
POFUT1	protein O-fucosyltransferase 1	-1.12E+00	7.49E-01	-6.65E-01	1.78E-01
BIRC3	baculoviral IAP repeat-containing 3	1.06E+00	-6.88E-01	-1.27E-02	1.62E-01
HYAL1	hyaluronoglucosaminidase 1	6.97E-01	-1.17E+00	1.88E+00	-6.63E-02
NEK3	NIMA (never in mitosis gene a)-related kinase 3 /// NIMA (never in mitosis gene	-8.36E-01	5.55E-01	-3.01E-01	2.98E-02
PNLIPRP2	pancreatic lipase-related protein 2 /// pancreatic lipase-related protein 2	-1.47E+00	1.14E+00	-3.59E-01	-2.38E-01
PARD6B	par-6 partitioning defective 6 homolog beta (C. elegans) /// par-6 partitioning	-1.32E-02	3.33E-01	-3.84E-01	-1.82E-01
ATP9A	ATPase Class II type 9A	-1.42E+00	6.13E-01	-4.53E-01	4.18E-01
C1R	complement component 1 r subcomponent	-9.04E-02	-6.56E-01	-1.12E+00	1.46E+00
SDC2	syndecan 2 (heparan sulfate proteoglycan 1 cell surface-associated fibroglycan	-2.19E-01	-5.13E-01	-9.49E-01	1.28E+00
KCTD12	potassium channel tetramerisation domain containing 12 /// potassium channel tet	1.42E-01	-8.18E-01	-2.02E-01	1.01E+00
TM9SF4	transmembrane 9 superfamily protein member 4	-5.95E-01	4.03E-01	-3.94E-01	1.11E-01
FBXO21	F-box protein 21	-8.64E-02	8.38E-02	-1.31E-01	2.62E-02
MAP1B	microtubule-associated protein 1B	-3.92E-01	-4.94E-01	-1.15E+00	1.48E+00
SULF1	sulfatase 1	3.07E-02	-9.13E-01	-1.50E+00	1.91E+00
ZCCHC24		-6.90E-01	-3.70E-04	-1.51E+00	1.27E+00
LCN2	lipocalin 2 (oncogene 24p3)	1.32E+00	-4.22E-01	1.33E+00	-1.07E+00
AUTS2	autism susceptibility candidate 2	-1.41E+00	3.22E-01	4.67E-01	2.54E-01
IL1RN	interleukin 1 receptor antagonist	1.34E+00	-1.30E+00	-7.67E-02	7.52E-01
COL14A1	collagen type XIV alpha 1 (undulin)	-6.52E-01	-4.76E-01	-1.34E+00	1.73E+00
TBC1D9	TBC1 domain family member 9 (with GRAM domain)	-3.88E-01	-3.40E-02	-1.22E+00	9.63E-01
RNF19B		6.23E-01	-3.65E-01	6.10E-02	8.88E-03
ZC3HAV1	zinc finger CCCH-type antiviral 1	1.10E-01	-7.73E-02	-6.19E-02	5.74E-02
CREB3L1	cAMP responsive element binding protein 3-like 1	9.80E-01	-1.32E+00	1.64E+00	5.81E-02
TNNT1	troponin T type 1 (skeletal slow)	3.36E+00	-1.56E+00	7.16E-01	-6.51E-01
PLCL2	phospholipase C-like 2	4.40E-01	-1.05E+00	7.13E-01	5.94E-01
BICC1	bicaudal C homolog 1 (Drosophila)	-6.80E-01	-5.00E-01	-1.66E+00	1.96E+00
SPDEF	SAM pointed domain containing ets transcription factor	1.19E+00	-1.30E+00	2.33E+00	-4.75E-01
FAM114A1	family with sequence similarity 114 member A1	6.25E-01	-7.65E-01	2.70E-01	3.76E-01
OSR2	odd-skipped related 2 (Drosophila)	9.99E-01	-9.79E-01	6.46E-01	1.89E-01
OIP5	Opa interacting protein 5	4.70E-01	1.26E-01	1.53E-01	-5.37E-01
DNA2		1.83E-01	2.42E-01	-1.11E-01	-3.47E-01
NUP50	nucleoporin 50kDa	3.48E-01	-9.27E-02	7.78E-02	-1.53E-01
SECTM1	secreted and transmembrane 1	1.79E+00	-1.10E+00	-1.70E-01	2.86E-01
NKG7	natural killer cell group 7 sequence	1.36E+00	-1.02E+00	-4.30E-01	6.02E-01
BCAT1	branched chain aminotransferase 1 cytosolic	2.76E-01	-9.38E-01	-1.11E+00	1.57E+00
ADAMTS2	ADAM metallopeptidase with thrombospondin type 1 motif 2	6.69E-01	-9.61E-01	-1.81E+00	1.73E+00
RLN2	relaxin 2	-1.20E+00	7.76E-01	-1.84E-01	-7.13E-02
COL8A1	collagen type VIII alpha 1	-2.80E-01	-7.87E-01	-1.99E+00	2.22E+00
ATP8B1	ATPase Class I type 8B member 1	2.14E-01	-1.71E-01	6.72E-01	-3.01E-01
CCNB1	cyclin B1	3.82E-01	1.40E-01	1.29E-01	-4.84E-01
ARFGEF2	ADP-ribosylation factor guanine nucleotide-exchange factor 2 (brefeldin A-inhibi	-6.70E-01	4.12E-01	-3.31E-01	1.12E-01
GRM8	glutamate receptor metabotropic 8	-3.08E+00	1.63E+00	-7.46E-01	4.05E-01
KLK1	kallikrein 1	3.91E-02	-5.30E-01	1.77E+00	-3.61E-01
SKA1		7.78E-01	-1.04E-01	2.62E-01	-5.15E-01
ZBTB7C	zinc finger and BTB domain containing 7C	5.37E-01	-1.18E+00	2.19E+00	-1.23E-01
RAB31	RAB31 member RAS oncogene family	1.59E-01	-8.07E-01	-1.31E+00	1.59E+00
SSR3	signal sequence receptor gamma (translocon-associated protein gamma)	3.00E-01	-1.53E-01	7.29E-02	-4.76E-02
SLMO2		-4.23E-01	5.05E-01	-4.34E-01	-1.00E-01
LIMA1	LIM domain and actin binding 1	4.03E-01	-4.12E-01	6.30E-01	-1.08E-01
FXYD6	FXYD domain containing ion transport regulator 6	-5.56E-01	-5.14E-01	-1.12E+00	1.59E+00
CXCL14	chemokine (C-X-C motif) ligand 14	-2.88E+00	1.25E+00	-1.43E-01	4.11E-01
PRC1	protein regulator of cytokinesis 1	4.91E-01	5.13E-02	1.69E-01	-4.68E-01
NUSAP1	nucleolar and spindle associated protein 1	4.65E-01	5.71E-02	9.31E-02	-4.17E-01
NPDC1	neural proliferation differentiation and control 1	7.88E-02	-3.04E-01	9.70E-01	-2.18E-01
C8ORF33	chromosome 8 open reading frame 33	-6.12E-01	5.21E-01	-4.17E-01	-8.29E-03
STMN3	stathmin-like 3	-1.55E-01	1.43E-01	-1.11E+00	5.40E-01
MLPH	melanophilin	1.22E+00	-1.23E+00	1.69E+00	-2.25E-01
GALNT7	UDP-N-acetyl-alpha-D-galactosamine:polypeptide N-acetylgalactosaminyltransferase	2.58E-01	-1.91E-01	6.28E-01	-2.81E-01
TMEM176A	transmembrane protein 176A	-1.40E+00	6.37E-01	-3.88E-01	3.40E-01
GMNN	geminin DNA replication inhibitor	3.22E-01	6.99E-02	2.18E-01	-4.10E-01
SFXN1	sideroflexin 1	6.44E-01	-1.25E-01	1.86E-02	-2.71E-01
GREM1	gremlin 1 cysteine knot superfamily homolog (Xenopus laevis)	-3.19E-02	-8.99E-01	-1.82E+00	2.11E+00
CEP55	centrosomal protein 55kDa	4.37E-01	3.86E-02	1.44E-01	-4.05E-01
IER5	immediate early response 5	5.33E-01	-4.52E-01	3.53E-01	1.05E-02
LHFP	lipoma HMGIC fusion partner	-3.62E-01	-5.36E-01	-8.89E-01	1.37E+00
NCAPG	non-SMC condensin I complex subunit G	5.38E-01	6.13E-02	6.72E-02	-4.54E-01
ARMCX1	armadillo repeat containing X-linked 1	-3.80E-01	-4.85E-01	-9.70E-01	1.36E+00
RNF43	ring finger protein 43	-1.52E+00	7.85E-01	-3.69E-02	4.36E-02
PDGFC	platelet derived growth factor C	-5.88E-01	-4.88E-01	-8.99E-01	1.46E+00
HJURP		3.43E-01	1.70E-01	-7.60E-02	-3.81E-01
LXN	latexin	2.89E-01	-5.97E-01	3.93E-01	3.19E-01
CENPM	centromere protein M	7.70E-01	-7.98E-02	4.60E-01	-6.49E-01
SIDT2	SID1 transmembrane family member 2	6.10E-02	-4.05E-01	2.61E-01	3.06E-01
CCDC109B	coiled-coil domain containing 109B	9.48E-01	-6.08E-01	3.02E-01	-3.79E-02
VAV3	vav 3 oncogene	-2.97E+00	1.33E+00	-2.47E-01	4.30E-01
ASRGL1	asparaginase like 1	3.60E-01	-4.38E-01	1.38E+00	-4.62E-01
TNS1	tensin 1	-2.90E-01	-6.65E-01	-1.58E+00	1.86E+00
TMEM106B	transmembrane protein 106B	-2.38E-01	1.36E-01	-5.15E-02	1.62E-02
KRT23	keratin 23 (histone deacetylase inducible)	-3.51E+00	2.02E+00	-1.70E+00	7.37E-01
MORC4	MORC family CW-type zinc finger 4	7.84E-01	-1.71E-01	6.95E-02	-3.32E-01
ASPN	asporin (LRR class 1)	-5.09E-01	-7.03E-01	-1.76E+00	2.15E+00
ZNF232	zinc finger protein 232	7.72E-01	-3.93E-01	2.63E-01	-1.63E-01
PRR15L		-4.60E-02	1.86E-01	2.78E-01	-3.48E-01
PBK	PDZ binding kinase	9.35E-01	-7.96E-02	4.00E-01	-7.21E-01
TWSG1	twisted gastrulation homolog 1 (Drosophila)	4.42E-01	-6.14E-01	5.68E-02	4.28E-01
USP18	ubiquitin specific peptidase 18	1.16E+00	-7.18E-01	2.21E-01	5.82E-03
IL17RB	interleukin 17 receptor B	2.64E-01	3.13E-01	-2.63E-01	-4.00E-01
TIPIN	TIMELESS interacting protein	5.88E-01	-9.46E-03	7.44E-02	-4.05E-01
KIF15	kinesin family member 15	7.09E-02	2.51E-01	-1.73E-02	-3.39E-01
TRPM4	transient receptor potential cation channel subfamily M member 4	-3.96E-01	-8.70E-02	7.86E-01	-7.64E-02
PRR11	proline rich 11	2.92E-02	1.96E-01	-2.26E-01	-1.31E-01
HPSE	heparanase	1.34E+00	-6.65E-01	9.49E-02	-1.02E-01
C4ORF19	chromosome 4 open reading frame 19	2.04E-01	-1.15E-01	6.61E-01	-3.57E-01
FJX1	four jointed box 1 (Drosophila)	-6.06E-02	8.28E-02	-9.53E-01	4.65E-01
NME7	Non-metastatic cells 7 protein expressed in (nucleoside-diphosphate kinase)	-6.88E-02	-6.44E-02	-1.29E-01	1.93E-01
RAB26	RAB26 member RAS oncogene family	8.65E-01	-9.43E-01	1.86E+00	-4.42E-01
BAG4	BCL2-associated athanogene 4	3.78E-01	-1.18E-01	-1.26E-01	-2.94E-02
TBX3	T-box 3 (ulnar mammary syndrome)	-1.64E-01	-9.90E-03	5.23E-01	-1.72E-01
AGPAT4	1-acylglycerol-3-phosphate O-acyltransferase 4 (lysophosphatidic acid acyltransf	4.16E-01	-1.09E+00	2.11E-01	9.39E-01
DUOX2	dual oxidase 2	-6.94E-01	-2.13E-01	2.06E+00	-4.38E-01
RNF186	ring finger protein 186	-5.19E-01	-7.02E-02	1.02E+00	-1.45E-01
RASAL1	RAS protein activator like 1 (GAP1 like)	7.13E-01	-6.32E-01	1.00E+00	-2.45E-01
ZFPM2	zinc finger protein multitype 2	-2.20E-01	-7.97E-01	-1.32E+00	1.83E+00
ASPM	asp (abnormal spindle) homolog microcephaly associated (Drosophila)	1.45E-01	7.91E-02	3.71E-02	-2.09E-01
L1TD1	LINE-1 type transposase domain containing 1	-1.82E+00	-4.26E-01	3.69E+00	-3.56E-01
GALNT6	UDP-N-acetyl-alpha-D-galactosamine:polypeptide N-acetylgalactosaminyltransferase	-7.58E-01	2.53E-01	2.47E-01	4.17E-02
ACE2	angiotensin I converting enzyme (peptidyl-dipeptidase A) 2	-1.82E+00	1.41E+00	-6.09E-01	-2.07E-01
ARSJ	arylsulfatase family member J	8.51E-01	-1.07E+00	9.91E-01	1.96E-01
HOOK1	hook homolog 1 (Drosophila)	-1.20E-01	2.67E-01	3.55E-02	-2.65E-01
E2F8	E2F transcription factor 8	1.26E-01	9.37E-02	1.71E-01	-2.88E-01
PPP1R14D	protein phosphatase 1 regulatory (inhibitor) subunit 14D	-1.36E+00	7.91E-01	2.28E-01	-2.11E-01
ANTXR1	Anthrax toxin receptor 1	-3.75E-01	-7.27E-01	-1.35E+00	1.86E+00
INO80D		-5.48E-02	5.19E-02	-1.94E-02	-1.70E-02
CCDC68	coiled-coil domain containing 68	1.29E+00	-5.27E-01	4.88E-01	-4.57E-01
SETD8	SET domain containing (lysine methyltransferase) 8	1.04E-01	-2.27E-02	1.20E-01	-1.06E-01
BNC2	basonuclin 2	-4.13E-01	-8.03E-01	-1.32E+00	1.96E+00
DEPDC1	DEP domain containing 1	6.31E-01	-2.18E-02	2.32E-01	-5.05E-01
SGK2	serum/glucocorticoid regulated kinase 2	-1.54E+00	9.49E-01	-3.24E-02	-1.47E-01
SAMD4B	sterile alpha motif domain containing 4B	-1.44E-02	-5.02E-02	-2.42E-01	2.03E-01
PRPF39	PRP39 pre-mRNA processing factor 39 homolog (S. cerevisiae)	-5.35E-03	6.00E-02	9.09E-03	-7.40E-02
RNLS		-2.11E+00	6.47E-01	-2.54E-01	7.07E-01
LRRC31	leucine rich repeat containing 31	-1.27E+00	3.78E-01	8.07E-01	-9.19E-02
MCM10	MCM10 minichromosome maintenance deficient 10 (S. cerevisiae)	5.57E-01	1.25E-01	-1.16E-01	-4.42E-01
ARNTL2	aryl hydrocarbon receptor nuclear translocator-like 2	6.74E-01	-4.90E-01	1.27E-01	9.22E-02
RAVER2	ribonucleoprotein PTB-binding 2	-6.51E-02	9.66E-02	3.32E-01	-2.58E-01
SLC19A3	solute carrier family 19 member 3	-2.26E+00	1.40E+00	-1.20E+00	4.23E-01
KLK12	kallikrein-related peptidase 12	-5.17E-01	-8.88E-01	2.48E+00	3.53E-02
PDSS1	prenyl (decaprenyl) diphosphate synthase subunit 1	3.26E-02	2.88E-01	5.23E-02	-3.97E-01
GALNT8	UDP-N-acetyl-alpha-D-galactosamine:polypeptide N-acetylgalactosaminyltransferase	-1.11E+00	-6.22E-01	2.74E+00	-5.60E-02
H2AFJ	H2A histone family member J	-8.46E-01	4.61E-01	-7.01E-02	2.24E-02
A1CF		-1.68E+00	9.15E-01	9.22E-02	-8.20E-02
LBH	limb bud and heart development homolog (mouse) /// limb bud and heart developmen	-3.94E-01	-2.52E-01	-8.84E-01	1.04E+00
COLEC12	collectin sub-family member 12 /// collectin sub-family member 12	7.37E-02	-1.15E+00	-1.49E+00	2.16E+00
ARHGAP24	Rho GTPase activating protein 24 /// Rho GTPase activating protein 24	-4.36E-02	-7.97E-01	5.49E-02	9.59E-01
ASAP1		-4.25E-01	1.60E-01	-6.89E-01	4.58E-01
CHST5	carbohydrate (N-acetylglucosamine 6-O) sulfotransferase 5	5.78E-01	-1.02E+00	2.84E+00	-7.01E-01
KIF18A	kinesin family member 18A /// kinesin family member 18A	4.14E-01	1.10E-01	-3.31E-02	-3.78E-01
ULBP2	UL16 binding protein 2	1.67E+00	-1.03E+00	1.15E-01	1.19E-01
ATOH1	atonal homolog 1 (Drosophila)	-5.52E-01	-7.48E-01	2.46E+00	-1.04E-01
ADAMTS12	ADAM metallopeptidase with thrombospondin type 1 motif 12 /// ADAM metallopepti	-8.73E-02	-7.38E-01	-1.70E+00	1.88E+00
GLT8D2	glycosyltransferase 8 domain containing 2 /// glycosyltransferase 8 domain conta	-3.53E-01	-6.28E-01	-9.84E-01	1.53E+00
BNIP3L	BCL2/adenovirus E1B 19kDa interacting protein 3-like /// BCL2/adenovirus E1B 19k	5.15E-01	-6.27E-01	3.00E-01	2.64E-01
CDCA8	cell division cycle associated 8	4.63E-01	1.57E-02	1.06E-01	-3.73E-01
HSPB8	heat shock 22kDa protein 8	-3.16E-01	-7.01E-01	-1.48E+00	1.86E+00
BRIP1	BRCA1 interacting protein C-terminal helicase 1 /// BRCA1 interacting protein C-	3.49E-01	7.14E-02	3.13E-03	-3.11E-01
COL5A2	collagen type V alpha 2	2.62E-02	-7.00E-01	-1.31E+00	1.55E+00
FAM46A	family with sequence similarity 46 member A	7.40E-01	-6.43E-01	4.35E-01	6.37E-02
C5ORF30	chromosome 5 open reading frame 30	-7.79E-02	1.81E-01	1.00E-01	-2.24E-01
KIAA1324	KIAA1324	-4.99E-01	-1.16E-01	1.46E+00	-3.49E-01
COL8A2	collagen type VIII alpha 2	-3.93E-01	-7.24E-01	-1.26E+00	1.82E+00
GUCY1A3	guanylate cyclase 1 soluble alpha 3	-2.01E-01	-5.91E-01	-1.46E+00	1.65E+00
C1ORF174	chromosome 1 open reading frame 174	2.88E-01	6.87E-03	1.47E-02	-2.00E-01
AXIN2	axin 2 (conductin axil)	-2.20E+00	1.01E+00	2.02E-01	6.90E-02
CENPK	centromere protein K	1.13E-01	2.06E-01	3.90E-01	-5.36E-01
ENPP3	ectonucleotide pyrophosphatase/phosphodiesterase 3	-3.00E+00	1.36E+00	-5.14E-01	5.54E-01
AIF1L		8.16E-01	-7.81E-01	-1.34E-01	4.96E-01
SFRP2	secreted frizzled-related protein 2	3.55E-01	-1.75E+00	-2.64E+00	3.34E+00
EPDR1	ependymin related protein 1 (zebrafish)	-1.61E+00	7.15E-01	-8.73E-01	6.46E-01
FERMT3		7.17E-02	-6.94E-01	-2.40E-01	9.24E-01
NUF2	NUF2 NDC80 kinetochore complex component homolog (S. cerevisiae)	1.97E-01	2.28E-01	-4.06E-02	-3.78E-01
RAD18	RAD18 homolog (S. cerevisiae)	1.01E-01	2.15E-01	-1.05E-01	-2.66E-01
RASD1	RAS dexamethasone-induced 1	-6.87E-01	-7.95E-01	1.81E+00	3.98E-01
CRISPLD1	cysteine-rich secretory protein LCCL domain containing 1	-7.33E-01	-4.93E-01	-1.15E+00	1.70E+00
ITLN1	intelectin 1 (galactofuranose binding)	-1.44E+00	-8.52E-01	3.34E+00	1.03E-01
MND1	meiotic nuclear divisions 1 homolog (S. cerevisiae)	3.04E-01	2.02E-01	2.34E-01	-5.67E-01
GPC6	Glypican 6	-2.32E-01	-5.90E-01	-1.37E+00	1.62E+00
KIF9	kinesin family member 9	1.74E-01	1.16E-01	2.89E-01	-4.10E-01
TINAG	tubulointerstitial nephritis antigen	-1.86E+00	1.24E+00	-2.68E-01	-1.64E-01
CD274	CD274 molecule	1.45E+00	-9.00E-01	-6.57E-01	5.21E-01
RETNLB	resistin like beta	-2.06E+00	-2.24E-01	2.90E+00	-1.30E-02
BOC	Boc homolog (mouse)	-5.39E-01	-7.02E-01	-1.40E+00	1.96E+00
PLA2G12B	phospholipase A2 group XIIB /// phospholipase A2 group XIIB	-2.58E+00	2.24E+00	-2.22E+00	1.64E-01
CARD6	caspase recruitment domain family member 6 /// caspase recruitment domain famil	1.98E-01	-7.06E-01	1.24E-01	6.58E-01
C12ORF57	chromosome 12 open reading frame 57	6.37E-01	-5.55E-01	4.86E-01	-5.02E-03
TMEM173	transmembrane protein 173	3.15E-01	-5.44E-01	3.90E-01	2.40E-01
CCDC80	coiled-coil domain containing 80	-2.50E-01	-9.33E-01	-1.62E+00	2.18E+00
FBXO32	F-box protein 32	4.03E-02	-5.70E-01	-1.39E-01	7.38E-01
TP53RK	TP53 regulating kinase	-7.90E-01	6.47E-01	-5.94E-01	5.12E-02
PM20D2		-7.74E-01	5.41E-01	-4.54E-01	9.14E-02
DOCK8	dedicator of cytokinesis 8	1.44E-01	-9.55E-01	2.78E-01	9.07E-01
RPL22L1	ribosomal protein L22-like 1	1.19E+00	-4.83E-01	5.60E-01	-4.84E-01
BRI3BP	BRI3 binding protein	6.65E-01	-4.83E-02	7.08E-02	-4.05E-01
PIGU	phosphatidylinositol glycan anchor biosynthesis class U	-5.40E-01	4.95E-01	-3.74E-01	-4.71E-02
VANGL2	vang-like 2 (van gogh Drosophila)	-2.13E+00	5.91E-01	-2.81E-01	7.99E-01
PRICKLE1	prickle homolog 1 (Drosophila)	-7.38E-01	-6.37E-01	-1.17E+00	1.88E+00
TIFA	TRAF-interacting protein with a forkhead-associated domain	4.46E-01	-2.14E-01	1.77E-01	-1.24E-01
PCMTD1	protein-L-isoaspartate (D-aspartate) O-methyltransferase domain containing 1	-5.42E-01	1.01E-01	-1.34E-01	2.98E-01
KCTD1	potassium channel tetramerisation domain containing 1	9.80E-01	-8.89E-01	3.78E-01	2.40E-01
TCEA3	transcription elongation factor A (SII) 3	-3.17E-01	-7.73E-02	9.55E-01	-2.31E-01
SAMD9L	sterile alpha motif domain containing 9-like	1.07E+00	-1.01E+00	6.74E-02	5.01E-01
CDCA2	cell division cycle associated 2	9.19E-01	-1.82E-01	3.10E-01	-5.38E-01
ZNF521	zinc finger protein 521	-3.98E-01	-6.46E-01	-9.39E-01	1.55E+00
ROBO2	Roundabout axon guidance receptor homolog 2 (Drosophila)	-1.72E+00	1.95E-01	8.02E-02	8.17E-01
LYSMD2	LysM putative peptidoglycan-binding domain containing 2	6.49E-01	-1.94E-01	8.44E-02	-2.26E-01
SESTD1	SEC14 and spectrin domains 1	-2.36E-02	-1.24E-01	-2.25E-01	2.88E-01
FIBIN		-6.04E-01	-4.57E-01	-1.35E+00	1.68E+00
FITM2		-8.47E-01	6.94E-01	-6.59E-01	6.66E-02
AFAP1L2		8.53E-01	-8.18E-01	6.79E-01	6.81E-02
PPP1R14C	protein phosphatase 1 regulatory (inhibitor) subunit 14C	-1.66E+00	7.89E-01	-1.13E-02	1.13E-01
FNDC1	fibronectin type III domain containing 1	-4.01E-01	-8.68E-01	-2.12E+00	2.47E+00
PRR15	proline rich 15	-1.14E+00	7.49E-01	1.52E-02	-1.87E-01
DEPDC1B	DEP domain containing 1B	2.62E-01	1.65E-01	7.81E-02	-4.09E-01
NOSTRIN	nitric oxide synthase trafficker	-7.94E-02	4.08E-02	5.14E-01	-2.82E-01
ASPHD2	aspartate beta-hydroxylase domain containing 2	1.34E+00	-8.47E-01	4.73E-01	-9.59E-02
MRAP2		4.96E-01	-5.53E-01	1.49E+00	-4.69E-01
ANO9		-8.84E-01	7.15E-01	-1.92E-01	-1.93E-01
ERP27		-2.00E+00	1.12E+00	-2.91E-01	8.71E-02
FBXL16	F-box and leucine-rich repeat protein 16	1.54E+00	-9.45E-01	2.76E-01	4.53E-03
FAM3D	family with sequence similarity 3 member D	-9.17E-01	1.82E-01	1.34E+00	-3.75E-01
TCEAL7	transcription elongation factor A (SII)-like 7	-5.04E-01	-3.99E-01	-9.71E-01	1.34E+00
ST6GALNAC1	ST6 (alpha-N-acetyl-neuraminyl-2 3-beta-galactosyl-1 3)-N-acetylgalactosaminide	-1.97E-01	-5.00E-01	1.93E+00	-3.38E-01
MRGPRF	MAS-related GPR member F	-2.49E-01	-6.29E-01	-1.34E+00	1.65E+00
C10ORF99	chromosome 10 open reading frame 99	-4.05E+00	1.68E+00	7.98E-01	1.14E-01
CDC42EP5	CDC42 effector protein (Rho GTPase binding) 5	1.85E-01	-3.86E-01	1.06E+00	-2.34E-01
TRNP1		2.05E+00	-1.23E+00	1.67E-01	8.40E-02
S100A16	S100 calcium binding protein A16	9.22E-01	-5.41E-01	4.60E-01	-1.89E-01
E2F7	E2F transcription factor 7	5.38E-01	4.72E-02	-9.27E-02	-3.49E-01
KIAA1244	KIAA1244	1.20E-01	-3.83E-01	6.17E-01	4.52E-02
RNF144B		5.61E-01	-7.24E-01	-3.33E-02	5.34E-01
S1PR3		-3.82E-01	-4.13E-01	-8.78E-01	1.23E+00
VSIG2	V-set and immunoglobulin domain containing 2	-7.80E-01	-7.71E-01	2.80E+00	-1.19E-01
AGR3		9.64E-01	-8.01E-01	2.30E+00	-9.19E-01
FOXA3	forkhead box A3	-1.67E-01	-1.55E-01	9.83E-01	-2.48E-01
SPIN4		-2.03E-01	2.34E-01	7.82E-02	-1.97E-01
SPATA18	spermatogenesis associated 18 homolog (rat)	6.01E-01	-8.98E-01	8.86E-01	2.11E-01
ZNF367	zinc finger protein 367	3.16E-01	9.34E-02	1.02E-01	-3.70E-01
CKAP2L	cytoskeleton associated protein 2-like	3.29E-01	6.26E-02	1.37E-03	-2.86E-01
C9ORF152	chromosome 9 open reading frame 152	-1.42E-01	-7.26E-03	7.19E-01	-2.97E-01
DUOXA2	dual oxidase maturation factor 2	-6.79E-01	-2.21E-01	2.48E+00	-6.69E-01
RBP2	retinol binding protein 2 cellular	-2.89E+00	1.81E+00	-8.28E-01	1.17E-01
FBXO6	F-box protein 6	9.38E-01	-2.98E-01	-1.09E-01	-1.78E-01
CTTNBP2	cortactin binding protein 2	-2.80E+00	1.17E+00	-4.63E-01	6.29E-01
SLITRK6	SLIT and NTRK-like family member 6	-9.67E-01	-1.04E+00	3.37E+00	1.65E-02
ISX	intestine-specific homeobox	-3.11E+00	1.03E+00	4.62E-01	4.90E-01
MARVELD3	MARVEL domain containing 3	2.64E-01	-6.97E-02	4.12E-01	-3.12E-01
MOGAT3	monoacylglycerol O-acyltransferase 3	-1.36E+00	8.78E-01	-4.00E-01	2.99E-02
LDLRAD3	Low density lipoprotein receptor class A domain containing 3	-7.31E-01	5.51E-01	-1.09E+00	4.05E-01
KRTCAP3	keratinocyte associated protein 3	3.42E-01	6.13E-02	2.79E-01	-4.46E-01
RNF183	ring finger protein 183	3.39E-01	-2.99E-01	9.85E-01	-3.99E-01
GBP4	guanylate binding protein 4	1.66E+00	-1.01E+00	-6.50E-01	5.19E-01
CCDC58	coiled-coil domain containing 58	5.01E-02	2.39E-01	9.39E-02	-3.72E-01
FAM83F	family with sequence similarity 83 member F	2.37E-01	8.48E-02	1.92E-01	-3.59E-01
GAS2L3	growth arrest-specific 2 like 3	-2.04E-01	1.58E-01	-4.54E-02	-3.59E-02
ZNF514	zinc finger protein 514	-5.55E-01	3.46E-01	-1.79E-01	3.50E-02
HMCN1	hemicentin 1	-1.00E+00	-4.47E-01	-1.52E+00	2.02E+00
DQX1	DEAQ box polypeptide 1 (RNA-dependent ATPase)	1.58E-01	-5.17E-01	8.77E-01	4.00E-02
BCL2L15		-2.25E-01	4.57E-02	6.54E-01	-2.72E-01
SDR16C5		1.75E+00	-1.52E+00	1.99E+00	-3.76E-01
RASL11A	RAS-like family 11 member A	-6.98E-01	3.20E-01	2.38E-01	-7.17E-02
C2CD4A		8.11E-01	-3.52E-01	1.20E+00	-7.54E-01
HEPACAM2		-1.17E+00	-8.33E-01	2.91E+00	1.45E-01
PRAP1	proline-rich acidic protein 1	-2.04E+00	1.25E+00	-6.78E-01	1.64E-01
