# Supplementary material for: Construction and optimization of gene expression signatures for prediction of survival in two-arm clinical trials
Source: BMC Bioinformatics. 2020 Jul 25;21:333. doi: 10.1186/s12859-020-03655-7 (PMC7382041; doi:10.1186/s12859-020-03655-7)
Supplement: Supplementary file 6 — Additional file 6. Data matrix of TNBC gene expression profiles. Data matrix of TNBC gene expression profiles in the form of quantile-normalized and batch corrected microarray log2(expression) values, formatted as a {20,756 × 210} {genes × samples} matrix. [file 12859_2020_3655_MOESM6_ESM.txt]

#QUAL	S_158_118	S_173_108	S_114-332_158	S_40-529_87	S_09_09-038_C-J_ph2-22	S_018-452_101	S_02_116_DMC_ph2-24	S_048-079A_109	S_78277_112	S_157A_119	S_105-426A_151	S_062-063_111	S_098_142	S_28-411AX_150	S_05_05-051A_KMW_ph2-29	S_013093_24	S_013A_30	S_15_1026_DFM_ph2-33	S_663_155	S_443_46	S_326A_134	S_084_27	S_343_54	S_061-325_334	S_486_74	S_414_60	S_38-560_75	S_03_03-108A_SJT_ph2-36	S_05_076_AGL_ph2-37	S_123-268_341	S_84314_94	S_19_077_HJW_ph2-45	S_72-298_127	S_41-125A_36	S_205_53	S_05_025A_BAC_ph2-40	S_551A_161	S_005A_51	S_360_324	S_15-280_125	S_338_45	S_006-148_327	S_28-300A_77	S_03_03-121_N-R_ph2-41	S_40-412_86	S_38-375_144	S_706_325	S_564_42	S_14_008A_AMS_ph2-50
C10ORF46	6.75237797024657	6.62707740264593	7.12568312721854	6.7275883242694	5.27647842712027	6.65934519546216	6.17087186002604	6.55163859535734	6.29781264699887	6.16969034404113	6.59523121987042	6.99144361530414	6.05811038157649	6.81546399481072	6.03151121068969	7.37895026070628	7.02496676081581	5.6681194084134	6.21426704682785	7.48156696752728	6.32593520075435	6.3781927038502	6.70256889581087	6.73802198142904	5.95063614336049	6.71423177764792	6.36485656621385	6.65911110109381	6.42663259503987	7.31209697146844	6.55406969502074	7.76944447795662	6.79095444802934	6.80008710375202	6.63211579369777	6.36270640261578	6.48625806948381	6.91856274387477	7.10011879521574	7.0333051582748	7.69396080847869	7.3842829821922	6.6207102951032	7.04705082098638	7.29556049182188	6.51153698438371	6.48649589307785	6.3442389092381	6.57789056761781
XRCC1	5.59409733822695	5.83156364382783	5.33883298977477	6.21002350741505	5.62039521136673	5.87124634373431	5.72460007118342	6.03525747143893	5.7485387865123	5.79449462755104	4.90811108011592	5.72353781097785	5.60050110384478	5.62093971018153	5.66194280495898	5.33845222722264	5.8770536520589	4.89728544857656	5.52288498509896	4.91012773508124	4.90602279404544	6.10083534692175	5.6277693656124	5.98609664836333	5.86764248778553	6.29472642013601	5.90160909184471	6.30004902471932	5.44586837074196	5.43486204203532	5.69737768000995	5.75249331454518	5.22383992888482	5.67858999882778	5.39985604040745	5.4008323131657	5.86668918411815	5.83089315782686	5.65855625994974	6.47078054739506	5.59706807882192	6.12698173270235	6.44508704090997	6.31807203245959	5.5340497708784	5.61056660430888	5.82880444494535	5.41069013434239	4.77560422356741
VPS4B	6.13633249832741	6.94611557202116	7.60677458417753	7.71542529708891	4.80256754515281	6.54295910349837	6.80945689095129	6.61793287287903	6.29493884186187	6.36841007490974	6.54726843203143	7.10226654355474	6.70232924305512	6.41728713763962	6.63402513898379	5.60745933670576	6.72178413529481	5.13125362850093	7.05312763186875	7.48912061066228	6.49474760327465	6.75818189908085	6.39341602885288	6.87154551985947	7.43705624885899	6.70402119846095	7.11905835179793	6.53409398298924	6.64949618751139	7.16142719574248	6.44486580797976	5.76402602319201	7.1753409591537	7.12634827160072	7.24947188885758	7.11702485657159	5.71576847430371	6.99269706453492	7.07963517894555	7.39946421830435	6.64301730730264	5.60583416632162	6.17443558215223	6.54946002022669	7.22761979380452	6.09484410354172	6.95076116941833	6.94516990316025	6.75263754884712
MGC4294	5.41830094617062	6.10131453148775	5.95732913930106	5.4660348475351	6.05811038157649	5.30269302098163	5.35130782808528	5.62106576300124	6.03510281798953	5.09057993592707	5.77457413108642	5.60342309239624	5.71149903649639	5.49720229839655	5.36361230047214	5.51868871614357	5.99708777795484	5.81702943049487	5.72460007118342	5.35366451453118	6.12534713340109	5.60669183542082	5.04558450729966	5.56551766703208	5.59486380607225	5.24620778348774	5.85907404429672	5.28216139582814	5.77993073797451	6.08930936950314	5.38027680395739	6.09858041347226	5.90088129522223	5.32671566066978	5.33609161095102	5.52581425121835	5.13056562082644	5.06520478423249	5.8609950670009	5.63905876311608	4.67400295718403	5.88965897825507	5.66449564024419	5.88814754245621	5.80697822642791	5.29444614465882	5.41162385700618	5.17922797720036	5.51531033688438
C20ORF199	8.35706853280938	10.2389253531917	8.40687293446571	8.34775688474584	8.59837227763277	8.29949194946969	7.60965672486223	8.41929533189803	8.36644636811309	7.96000193206808	8.97238765717058	8.30221713370415	8.47770241910332	8.04292280407579	8.26421550450029	7.6763957712668	8.09397683868789	6.36250109887899	8.33873192636614	9.21143351848496	9.08932229471456	7.91491965254951	9.32171731076124	8.01632582327569	9.92788845584896	8.68945956756376	8.92615572182542	8.13339758407552	8.00997693726482	7.98506033664506	7.51649034469019	7.55719945455171	8.48723992471203	8.61176440399907	8.5118214271794	9.03977173752126	7.88291200133235	7.89670415653615	8.64888566454228	8.24219280772714	7.95778403996492	7.39144982743896	9.01166475065897	8.85304220314118	8.45741945987497	8.85853837714212	7.7517007051737	7.64427306840548	7.8564012500581
CNTN2	5.43866246156089	4.96962988095067	4.85413681685875	4.7479555570681	5.2565748011377	5.14137188711627	4.89073267400435	5.48297054564719	4.03594056413256	5.07654199338206	4.8846672702697	5.0186003494511	5.10147989728693	4.78647090469338	5.1859236178324	5.43278874506061	4.74083907518678	5.23125344294837	5.05027704789869	5.13790840519832	5.24188326551644	5.43126491566109	5.20915660783264	5.23534642606578	5.03716562576451	4.83055044601676	4.45741831067449	4.75492704215238	5.32271018424846	4.8230319098335	4.83425815379917	5.0759343221692	4.79295215332757	4.83473851633567	5.47119559097183	4.91522879475084	5.22240079409587	4.81819715180311	4.63112931680838	4.81538432059101	5.01979085714107	5.29943956380936	4.80467159164841	4.8064199588764	4.93137434780067	5.04194032657825	4.80688442371243	4.9748903999251	5.21527516018638
TTTY11	2.59071290880791	2.89047704440734	2.85109797051086	2.76977977770382	3.5506495252232	3.29593794364744	3.42324872024156	3.18341695852535	3.83501048230472	3.70941747260156	3.03414403669187	2.58940804174925	3.62045855620178	2.92015073888876	2.74961149537392	3.02699565074965	1.87047362045264	2.08389140323459	3.31115300728174	3.57549386646029	3.95083603991138	3.10038211886746	3.12730772873892	3.06721930383932	3.12158225215403	3.02915159345318	-0.658440465642616	3.12308857246002	3.52010161400109	3.46070194237647	2.66541642158641	2.63799225597384	2.4220714959299	2.78554092676561	3.36255685461955	2.38186559428996	2.66877994373615	2.93911164659628	3.29473410167426	2.64873002790217	2.62796956729871	3.97566044844522	2.46663782113192	2.82866407445366	2.96601454349773	2.73449502877932	3.14941822882826	3.11672521905443	3.06235367834441
ZC3HC1	5.28373920206643	6.05976193015383	5.80275312216054	5.82906585810098	5.45140169986774	5.73008341931154	5.95719469618392	5.82087562865271	5.32260131569701	5.90734665559893	5.795863034222	5.56641455268565	5.62169439692102	5.71056676803004	5.56266829989269	5.4774105208684	5.69004966997644	5.94926084161333	5.48383834438448	5.49463449428205	5.16190863757167	5.41213013357229	5.76098281830756	5.37800728544979	5.77160250369529	5.23149615474425	5.61160648093188	5.39356344176147	5.68852532179951	5.48808466844038	5.64537656602426	5.74232749281961	5.28746970937697	5.42624999216569	5.53688096849614	5.0831848545254	5.25900991524842	5.28967661567395	6.06438214021567	5.6338836527349	5.72888564847443	5.3156064414775	5.59296495590495	5.95795057272297	5.88157775158651	5.61837463611763	5.45299104102214	5.3968239514355	5.53072000869378
PTGIS	4.76596961093945	4.43567659419763	4.63565805363782	4.96868061535693	4.61180327358357	5.09308982080049	5.94058140696984	3.99243218564577	5.09322718210865	5.66658334447999	5.74814721944331	4.67767510941448	5.33349100067575	5.7003054302761	5.33280959889006	5.78316405200283	5.3759992863566	5.80960274378187	6.19622775176107	4.83102697584009	5.33810132331719	5.00878356542455	5.42970767786219	5.93727517502931	4.98127226270116	5.04660979564045	5.04264827680098	5.43486204203532	4.65832175186152	5.16372453824857	6.21161461877836	4.28340918384026	5.60442928355671	5.01094897856672	5.13505255010608	5.42270933439391	5.48420613868131	5.65228427398608	5.56005214061984	5.53393362979496	4.71437796473097	4.89690440310409	4.4621910831521	5.95987353228978	5.23802137100886	5.31397318440006	5.55192631219753	5.2276725431169	4.50544065225828
KCNA2	2.74754315504279	3.1945088274246	2.58423062827991	4.54452309760364	4.91443010167927	4.00929431547417	3.21417859448848	4.12896806285123	3.49440408927308	3.06049569117228	3.38957644805238	3.83501048230472	2.70742429348579	3.61060321786167	3.97198767471895	2.95340754561924	3.9601233682746	3.0232569493788	2.61839724934597	3.87192445293582	3.37641125122118	2.93714662013644	1.87936269338524	2.02373794445559	2.88327319828736	2.86006075704907	3.23524700054371	2.22540049687751	3.36207005883767	2.48964568804029	3.39656368305229	3.31334570489008	4.2744629534985	3.55376228833496	2.66837422944749	4.13323799492199	3.86253669081384	3.83739935432883	3.18690839729414	2.77386090790564	3.46117622436304	3.02486076567752	3.32350698167429	3.6569299147787	3.7941891764555	3.63906773759097	4.46192139679073	2.30516623869183	4.66586343491705
LOC100132167	5.10677208662246	4.25790825056104	5.00173650035084	4.26151276263777	5.41641315173455	4.413669897724	4.82534807249536	4.56903957150556	2.39284466581202	4.20119785048497	4.63216640883002	4.65326872259399	4.48272246115398	4.09237829125283	4.70740220520369	4.98821022336865	4.40418036775899	5.17597123248815	4.41845309095541	5.1634979272073	4.41691606224408	5.54226578952642	4.82782461250983	4.72641273119498	3.88011440665902	4.38491944552787	4.88537131857592	4.21454682519897	4.57400338695399	4.88349569909539	4.11617841873084	5.04745899298369	4.31906294475654	4.90289842992608	5.68128114725129	4.04628324964587	4.50970977482963	4.5250277420535	4.21136191895158	4.82569151347036	4.27999122590397	4.32887164097873	4.25430831758818	4.62834492163641	4.84662017929351	5.43079206776265	4.03577169043408	4.5846522879383	5.1453933711702
PHF10	7.03294936741188	6.71086840972073	7.21763884035114	6.7124224485484	7.42824542258465	7.08123096101451	6.69749444823415	7.30961550069481	6.57357221084218	7.07822874586103	7.30839546253256	6.97717916032751	7.2459253345417	7.74600298912475	6.73961321369015	7.00882075771616	6.43650834307179	6.82134286260118	7.60131692723302	7.43515434011788	7.49659177215977	6.26147590453317	7.27354852527303	7.13606728653162	6.6713174360718	7.29471539393306	7.49404112675059	5.98787973377387	6.62449135230468	6.87270442636249	6.81654467009945	7.56515997545498	6.62683085990802	6.20432464241163	7.27027383190807	7.19864540867031	6.78352999211337	7.19501090394383	6.82988380061812	6.47248062295609	7.10582157768472	6.39694653527616	7.36546246161819	6.73261789007761	7.04402684114702	6.72461343997868	6.39304425490936	7.08643243153845	6.46285984487781
TIAM2	4.74472245310723	4.69838463422495	5.24165678493281	4.31815122924109	4.67971654136525	4.78773125366542	4.67130865998539	4.84674653009767	5.52776879974191	5.47861691016127	5.57302120226624	4.98115396406412	4.85122332999649	4.46939891938813	5.14941912309635	4.93222467507722	4.70077149984706	5.04992694282476	5.08587118012514	5.61837463611763	5.41784407804812	4.4392082199691	6.69440525072293	4.54634319878592	4.92941512859491	5.298954081713	4.83987798022456	4.55333654014373	5.15252985146343	4.85302853783238	4.83905812524438	4.50190786527827	5.62905231048812	4.78647090469338	4.68358530075693	6.12715512206197	4.99517921411369	5.14191298261563	5.04874536434751	4.97782117609612	5.32753036914694	4.95636709590561	4.8074986691519	4.74697698424045	4.47034032761844	4.19949960366036	5.43436568328724	4.87883224014329	4.39948147917225
KIF7	4.16427461625434	4.95781061686488	4.98809521976006	5.18628185486932	5.30087600005458	5.00854649804581	5.17241830737221	4.83894773425577	4.82147705912546	4.98127226270116	4.84976963057394	4.66523812331034	4.88676473103318	4.87493562317582	5.12811849828296	4.8311430427766	4.89461940941348	5.74181804442241	5.61612269878607	4.97179137732625	4.85903725811117	4.51159074663096	5.31856594686601	5.11503948728453	5.05814892193928	4.80162223108873	5.12170631958161	5.43474197090053	5.30537742079228	5.37752081746782	5.07043269396555	4.73183654322992	4.33434659157385	4.94872932012014	4.56505789217218	4.91070676222489	4.9190835593294	4.48286957492224	5.08941043733114	4.86262644820166	4.59890170901911	5.45679596623774	5.35869058054604	5.01538605880371	4.91859518109638	4.22440229213559	4.90680162667109	5.00325411302342	4.76331648944699
C3ORF58	6.58920574280465	6.1021077784846	5.51929845755666	7.43336010024935	4.97593507149295	5.61408346073584	7.10648756502068	6.42028802200197	5.83877734254238	7.29513065606156	6.84698967411795	5.65064394660772	5.86043323259003	6.48161330191042	6.20432464241163	4.95887189995932	6.81354264591666	5.33895204657713	5.94070660275519	6.0806478577605	5.42429833032152	5.30167909242713	6.00737672410019	5.52544062669205	6.02368893855424	5.01515498142343	6.15049590739539	6.06312107804373	7.29143963958547	6.72506217765913	6.01944461681409	6.91799974651059	6.12698173270235	5.59984085437053	6.47703240624525	6.282298568183	5.20640645379868	7.1723184897886	5.53565019531747	6.3286573366622	6.69167652911591	6.03373727659031	5.17017464623352	5.84452801719928	6.251399657437	7.15334327547926	5.38683818639388	5.30955638765806	6.63540063808463
MRPL54	5.47728746231875	5.16899977700412	6.12732477576405	5.05303485421327	6.44977792768399	5.58428577816953	5.40811536944574	5.75577528789816	6.34443901616582	6.13749184279109	4.99967039670329	5.24176697942209	5.82809280590088	5.69295494402878	5.25727732613373	5.23377879580964	5.63631922985582	5.71502079225487	6.02260084494453	6.05388918259406	7.17712149973329	5.45545611174472	6.37432642478029	5.92464554503775	5.36710368096246	5.52652615615158	6.1772215836594	5.75777960943406	5.63337424544616	6.34752605675587	5.7098246539056	6.11750264280066	6.00318866179234	5.70072157102281	6.40152875900601	4.74183961202232	5.41497607072129	6.13515107956629	5.56504052205869	5.64161538775877	6.15614922885135	6.40499488808834	5.80077361005571	6.18213946304247	5.68046755016182	5.65831489599679	5.99025897786365	5.68562287758969	5.00996831833719
DLEU2	5.57663399384507	6.13515107956629	5.39792409388441	5.68537590736925	3.30420363324517	4.79155832168405	4.37774013004511	4.64491127956184	4.6737565331696	6.27848588522959	4.51159074663096	5.08916506542741	4.69410181877785	5.67478462270323	4.53003764678092	3.69950610340515	4.8213484756337	3.39839552227251	5.08986123650474	4.56763184126804	5.15126866493272	4.30975536158902	5.33130465109808	4.09193335414056	4.23941255399133	4.50638359707489	3.23367964561415	3.7750832098834	5.70004125733595	3.27949135357203	5.70269687900976	3.55827865630172	5.34691009851068	5.56541103912788	6.55276284083076	5.6275368026899	5.33941962373121	5.77494937013167	5.462282712674	5.22150785544016	4.45989910723433	2.07337193440423	5.37232704998243	5.47678216456346	5.00878356542455	4.02915070980541	4.12336491385273	5.0108219018292	5.2541548490835
NCAPD2	6.30004902471932	6.80431045933991	6.59523121987042	6.69595902548368	5.42197895901807	5.97592842430699	5.21961229878294	5.84284234738705	5.50933195570349	6.6249786180781	6.05152915376034	5.46263477769372	5.71308484929239	6.24405209367914	6.7935356839044	4.97902658772631	6.31560553583312	4.68143296040747	5.96780956043466	4.7472359248352	6.01614884207264	5.389958406264	6.50560325102621	5.24311722682886	6.00396443898212	6.43530088372378	5.57801364301722	5.42732055525125	6.42414360871779	6.43891125455805	5.33165864484055	6.26958471471769	6.08160784936475	5.89862823080421	6.88484453531887	6.58097229410046	5.94852002066898	5.96080336117702	7.16030508895709	5.86582851959869	6.42775884769362	5.44364908305871	5.69964629517494	4.57231126212342	6.33281836897204	5.39369179370305	6.47578335707696	5.60969587286274	5.86923502943719
ARMC3	3.66859570731728	3.32201753920715	2.02674341253677	3.51678042991187	2.58547360511866	2.54451580269468	2.51428792382238	2.75000400563274	1.75807585905958	1.33482109697311	2.66004736487351	2.7749904718489	3.2860211871968	4.65922073050262	3.45036140281336	2.62067367326887	2.28865061561841	2.14214546056737	2.45785507225	2.63366741634631	2.68773617742146	3.48623554018231	3.66960395488928	3.38222178819408	3.28551511457989	3.25926796683717	2.93522210787473	2.51712776213403	3.00998363088998	3.31804389666595	-2.55159800110309	2.5858864913906	3.41210268939742	2.91786058550387	1.92993866760595	1.71608659529935	0.529005312268262	2.31636531651514	3.5689344192709	3.43789885153601	3.00875882977924	2.68732052926291	2.77914833539218	3.09370230910089	1.38286310293863	3.14726778131241	2.69754476686447	3.07376523163657	2.84620103656139
FAM98B	4.67884320261454	3.98939245608445	4.32459029484235	4.70688248078647	4.66225848866421	4.96595647446608	4.34697248599772	3.83373108795195	5.39817830118772	5.10537511029429	4.1622801387602	4.87739972857127	3.70441717831734	5.02141309894576	2.98182179024292	4.51067208563578	4.35919222544748	4.03740858038058	5.02934068162576	5.17898825727399	4.35877461031895	3.26861075211573	4.50273475942731	4.34910904624411	5.07442451369922	4.2630035979545	4.44735702291925	4.72281299461971	4.02788477055567	5.16395473539928	4.14540845307687	3.62205533464813	5.37447441000927	4.55175593416683	4.69003597702549	4.52685944734286	5.01492118980774	3.86768399668129	3.94569384283699	4.66497484290071	5.07255217777238	3.86238195778618	2.95948919173799	4.66001187076865	5.48565223066119	3.87886754438384	4.94803402985022	4.53136773535226	3.00967914026151
C14ORF70	4.42731988472103	4.63785365005134	4.75146961276529	4.25401194993675	5.55086250412043	4.36418439319668	4.79451360237915	4.34539069771366	3.73165790574723	4.59638419000129	4.44449413977858	4.79925934134566	4.01924377268928	4.51556171135985	4.20863274569921	4.61328646822149	4.44044862818384	4.94237374773721	3.7867406241819	4.30821159403443	3.92937441145129	5.08284519997467	4.5070417057288	4.87457223413785	4.63927442456366	4.76071595614241	4.13828449890498	4.63760387081129	4.46017441532962	4.88676473103318	4.58069543723055	4.7124582171534	4.37774013004511	4.18698538904549	5.00257561523465	4.10767699048245	4.40601073350511	4.00353927479956	4.51650752137678	4.65514227911515	4.7282965950622	4.99123838108984	4.53569280339493	4.62305213172516	4.99695450460856	4.68801917961797	4.55853765484322	3.80965727403371	4.98821022336865
LRRC8C	6.768904169108	6.50832532752625	6.64514394155061	6.68300160407843	5.62260857765092	7.55719945455171	5.52665165792905	6.38574404735072	6.64136394670914	6.48269842469376	6.95976667827514	6.59829403363031	6.20947539580394	6.57902910506592	6.03838877001277	5.61296342092233	6.48096125480914	5.26137134274441	6.6148878145972	6.72682713084362	6.6079341956696	6.16516065783136	5.65064394660772	5.87646095663271	5.33313888783607	7.85926081913842	6.28909596446837	5.79263362245012	6.68537114135329	6.0412616029023	6.24819970154042	6.15247489028096	7.11905835179793	6.26737005839423	6.57992411749116	7.49659177215977	6.51399929437938	5.68032942089728	7.14347301290228	6.57216859536127	6.00302918227187	5.43114354162932	6.39152733093649	6.38885854035517	5.71960101670632	5.42912616811103	6.88340576441217	6.26449064234447	6.71853972564366
NPM1	4.83102697584009	4.3854931614797	3.5426505580229	4.38943602718138	5.20310403351164	4.93705054966085	4.71234155320176	4.73292906255772	5.80506901664203	5.00268767035444	4.25088807301653	3.47740145375453	5.98893321786384	4.59095944545554	5.00076667883186	4.56139273964308	4.38534751032588	3.50185310420802	4.10466122968619	4.36020693413265	5.76443798743155	3.82114077888478	3.60198407612374	4.11713564058825	5.80103445892236	4.38420940646998	5.03368640699657	4.68510365851482	4.786819021551	5.00984384184844	4.50341552505853	4.9900213434395	4.26614336755887	3.50427334119602	4.32757815205133	4.93114028986621	4.82746643563431	4.92170433564625	5.27682603596295	4.9797267649609	4.8078850150865	4.59977421781825	5.72340729444819	4.29844644082698	3.99147105324615	4.25191143912193	3.833201805083	4.75716622842747	5.13973633292469
HAUS5	5.31468021368547	5.2365174922193	5.04098971725091	5.40374626863337	5.84310952298032	4.55829029080334	5.21308710652762	5.94070660275519	5.16852450695976	5.13276354197694	4.85914960216833	5.34821966952134	5.37412381168826	5.6421181384285	5.22042244228906	6.06579136162236	4.86308903170029	5.71786228230303	4.88410945135923	4.64628134044632	5.77269699826654	4.73500761095931	5.13718953947105	4.88160589241107	5.318333835387	5.62079253690757	3.4640879359887	5.73689300674592	5.68075783170407	4.88278877865299	5.25996993493081	5.44985846656976	4.88015016943297	5.40987560025243	4.70022329765302	5.92105875461737	5.2951767685082	4.92181238035394	5.58515905453055	5.12065177940803	5.00199044712625	4.99283095828189	5.24077263662079	5.31397318440006	4.99222731866373	4.47581512733868	5.95242512986436	5.33951725410244	5.29777322048126
OR10H3	4.37099979709383	3.80115658622845	4.47808650798314	3.62774923303988	3.59826752946655	3.92610287126764	4.36403167049068	4.26584192203193	4.86882502355584	4.18473017371203	3.95684657193534	3.38090672732423	4.82933052238674	4.27169608136581	3.97936414210091	4.39948147917225	3.63508337625603	4.79120144675145	3.85349071533276	4.01325857083417	3.62106019345805	4.46755403598444	3.50960844160576	4.3263086732081	4.26779569946419	3.7532600795311	4.23856142087412	3.98293791866584	4.77475280342182	4.45049667725974	4.44491151456911	4.43567659419763	4.44354697995038	3.82834622315713	4.35557380491746	4.33976521979598	4.4819008001308	4.5367361530127	3.93242217799714	4.30088222162247	4.5500282597695	2.86608029236725	4.01924377268928	4.339495875754	4.29493461578299	4.32195694849965	4.2583726880221	4.22607072258284	4.36430768046815
C7ORF11	12.1023638599005	11.6557963406288	12.3142189843504	11.9663104117317	12.1919808133469	12.1655395379168	12.0944409535743	11.9882550802455	11.3587369030032	11.2139614386792	12.3142189843504	12.24204003436	11.9810677461086	12.252144726615	12.0944409535743	12.3705073311013	11.4667887086597	12.3705073311013	12.1567160921186	12.2874013009632	12.0864842481568	12.0103203931995	11.9599736862561	12.1487247425138	11.9599736862561	11.3988521571546	11.9459829173141	11.9810677461086	11.7403563073883	12.109587791053	12.3142189843504	12.0413754439072	11.4667887086597	11.6505159642736	12.4431481740521	11.6341426281195	12.2255650532294	11.7579233162288	11.5923565870633	11.383063792413	11.872631406405	12.2613198348147	11.3037071277622	11.7169681806932	12.3899079681975	11.9459829173141	11.898423401212	11.9381946206523	11.8292870863907
C6ORF153	4.41205796443825	3.90224341167345	2.91232009571492	4.22665417916717	2.61073218465298	4.22060701240795	4.4998554518805	3.23709115524571	5.35771984010748	5.0008946443167	4.13828449890498	3.42767455168844	4.52133095445399	3.44743108459747	4.13092757599839	4.23721263816504	4.61730142183525	3.46342889884821	4.21585717536103	3.95960696196695	3.12158225215403	0.757743560511776	4.47193723278365	3.93658140780362	3.34832308065078	3.61160323525085	3.01030775323196	4.16138144134077	3.86696928396364	4.64615343862978	4.0856362518713	4.63379387295012	4.45949719419427	3.7394376969386	4.16258709900997	2.67809963164152	4.27637085238273	4.90133370684974	4.17896316800244	4.28759197296772	5.2547739152122	3.23472923366005	2.73892020328642	1.79496726038924	1.02322624967138	4.93887855846401	4.15689086047782	3.60936611007751	2.72215100166259
LCE5A	6.14613281036283	5.40261986409519	5.86864232236156	5.46422192952834	6.12907298647928	5.48552665306083	5.52380938840006	6.00005883370749	5.72116947564438	5.73073803411017	6.1088970003493	5.54079727833062	5.13573883219629	6.2618322227748	5.67967601122695	5.97954843723956	5.63081169650118	6.81521804092393	5.38123560493861	5.74750153240393	6.21682150677542	6.59476380317773	5.94070660275519	5.12533246030116	6.00302918227187	5.24121554136175	5.07894749989404	6.32653950527805	6.45638103027592	6.33158430619392	5.8750246124921	6.41087597772312	4.83707433662426	5.15989595318306	5.16946647215914	6.22650775913805	4.41748124734183	5.65447506776493	6.09370868869931	5.62715008748943	6.09918367313477	6.85570695916439	5.93034184301257	5.90667273220824	6.09370868869931	5.55403284652571	6.13162343598844	5.76945571846441	6.2873188048288
PTPRA	5.68444932218789	6.35551795483065	5.93241367364377	5.62053626713089	4.90011520353467	6.23435282048233	6.15490112490455	5.93796837346971	5.33165864484055	6.0576434850676	5.88084540775621	5.98126860883438	5.34647047382706	5.41975393142969	5.96691353052224	5.88415830576539	5.41472277709741	5.8737226580394	6.20308405986618	5.87868414905539	5.69578284806386	5.8289257668439	5.75468577792114	5.48565223066119	6.25266978417955	5.90921506775954	5.66363182031482	6.23625916607896	6.11208122560988	4.84938783542087	5.57047355689735	4.9710661785806	6.01067780832491	5.86779715177203	5.35680125601685	6.34344282321844	5.64786707220719	5.35771984010748	6.40868129513274	6.0972686215967	5.3602346810272	5.42160504945467	6.30796069406328	6.34655326822996	5.4847942212942	6.34791789330376	5.9512301538319	6.09950856265187	5.0144570636663
VPS16	5.68444932218789	6.35551795483065	5.93241367364377	5.62053626713089	4.90011520353467	6.23435282048233	6.15490112490455	5.93796837346971	5.33165864484055	6.0576434850676	5.88084540775621	5.98126860883438	5.34647047382706	5.41975393142969	5.96691353052224	5.88415830576539	5.41472277709741	5.8737226580394	6.20308405986618	5.87868414905539	5.69578284806386	5.8289257668439	5.75468577792114	5.48565223066119	6.25266978417955	5.90921506775954	5.66363182031482	6.23625916607896	6.11208122560988	4.84938783542087	5.57047355689735	4.9710661785806	6.01067780832491	5.86779715177203	5.35680125601685	6.34344282321844	5.64786707220719	5.35771984010748	6.40868129513274	6.0972686215967	5.3602346810272	5.42160504945467	6.30796069406328	6.34655326822996	5.4847942212942	6.34791789330376	5.9512301538319	6.09950856265187	5.0144570636663
USP17L6P	5.0472142345413	4.44747538753398	3.73832145085612	4.58264571706976	4.54594984122467	4.82699076123144	4.51949913133241	4.86274545491182	4.87418268172901	5.43398295683153	5.02477399630198	4.53441090056673	6.52253837725674	4.6736355665316	4.94652688494398	4.38534751032588	6.87642731251422	5.75452464544948	6.12811870454866	3.91094080169098	8.62826653641983	7.16690821984245	4.85559808397521	4.79534824784461	7.89386393575864	6.9932622336858	5.78115982083702	4.54699814504589	5.628802168911	4.92170433564625	4.38350316503855	4.53645083019471	4.36654463444417	4.42924570306986	5.44401831774588	5.09628504868205	6.58945385547905	4.80063850906871	7.78933670773169	4.23322007637857	4.89740792339614	6.81910228472	4.63722187414274	4.52830000668517	4.10998731853691	5.33501082684958	5.7645743981146	3.91506670060443	4.81868186857745
POU2F3	5.54323324200545	5.15367281277952	5.27832381515245	5.9191553236429	5.7600737414738	5.73245047484807	5.40300077178841	5.53938931364265	6.28284694192647	5.34361213040405	4.79509935990587	5.34010325378487	5.31893862097865	5.40567656544664	5.77200835023023	5.42365379956429	5.05269367663139	5.63019110164218	5.95092723205471	6.42981511601218	5.7652217748909	5.83141239359325	5.47996162000639	5.24054788962406	6.0360656674463	5.81660482609659	5.72968164472963	5.07534179945186	5.63105595884133	4.40514895321505	5.4459809003449	5.29281339984329	6.03062211683886	4.78331415892421	6.61002511721224	5.2677151874669	5.51358264814618	5.97366086443947	5.06755052462728	5.51382074644163	5.47314885520303	5.21935557456476	6.16866529947057	5.34479406218222	5.46551514435217	5.47388007995533	5.42049621321614	5.49878029052413	5.25784830009151
GRHL2	5.2527604106891	5.85258893254724	5.41509813628047	6.47375574594833	5.55216708293735	5.29763971245735	6.28475230484451	6.36699881069387	6.53894611425767	3.47780941747347	5.06462163255207	5.68377812986551	5.75537392897879	7.10080318541607	6.43428627672952	5.8616881828449	7.34260096672903	4.5936429981589	7.06829353699572	6.96712479100124	6.16141711780504	6.020998156459	6.05961637036918	6.67603322215947	7.94253033971011	6.17360718575717	6.36800647340768	6.611450680005	6.07489585654814	7.32291600267057	5.43646736667798	7.06797852927448	6.40749925679301	6.18950258456776	5.69888604258623	5.83574069484824	6.19175667350411	6.35785353155717	7.25538459529982	6.92042908248907	7.10399691545864	5.45261256561644	6.9159630109068	6.57992411749116	6.82931555226053	5.7494623992861	6.71575612134036	6.29987287887862	5.96287195058213
LOC100127950	4.41190412709862	4.05092652033644	3.79604116674483	3.29349923796157	4.39294108181511	3.49736455076518	3.4638656753607	3.38957644805238	4.22228447279401	2.38664018527108	3.21524354837055	3.6310227718689	3.55870968254817	3.29230189972822	3.66981254806812	3.75923467908519	3.31733040946348	4.46458397665152	3.34832308065078	4.24861528721742	3.38071421258837	3.32653591004609	3.34178227588799	4.10302589614304	3.11558064384932	3.99082419530648	2.70340994199261	3.21765353454414	3.69032098716204	3.28707654878067	3.54286100742782	3.68599955890658	3.72587200726282	3.27672473933518	2.91561478282184	4.16693392121314	3.51110491617249	3.55152216983255	3.60319903628977	4.03416640362952	4.23543604104243	3.81647887960538	3.74114119716872	3.72338271888528	3.93403804005408	3.63342772277275	2.44005574823368	4.82205605308393	4.28773823241294
FBP2	2.89756184933266	3.74980990871518	2.95624534309643	3.39656368305229	2.52367987587587	4.20310090040907	3.65576053431023	3.91543007216131	4.36215704881143	3.57221787081131	2.56187451297781	4.71587250950959	3.51923491552719	3.23189899690884	3.70536752916355	4.02006743389429	4.15329300733111	3.64201875793685	2.9748304849341	4.41691606224408	4.69951054533357	4.21973309437413	4.04609898920802	3.63190516913631	4.15114118641926	2.55325309597559	3.06868903768635	3.43012600564341	2.63073418769715	3.22648201850238	5.34691009851068	3.83556234485878	3.62774923303988	3.18716929715481	3.58744660531909	3.36161117007349	4.67908932254384	4.12571225952713	2.6193411675264	3.8958852051135	3.68683328913576	3.84511163886492	3.70924651593434	3.55232911163202	3.37287550492575	3.51754908636386	3.7090303094626	3.93490613703133	3.39904391225316
FUCA1	5.6439473652202	4.68322764259499	6.14058726517465	5.64551058911714	5.75452464544948	5.20276444392518	5.66168405236336	5.32339673200994	5.37065149153499	5.70655679818772	5.6172508702974	5.02016657952986	4.89215298588261	4.86771710411103	5.57650430063349	5.04172047171717	6.03927747915127	5.03000626919594	5.84310952298032	5.80009176439834	5.60442928355671	5.28067798933113	4.81672103526005	5.83015795113768	5.14191298261563	5.53036107536819	5.57550566549491	5.89303499450088	5.71629406352085	5.12261391662242	4.85209274910693	4.77749704294974	5.80669757320735	5.98290780877185	5.92776208346227	5.43114354162932	6.44486580797976	5.77269699826654	5.26967017116167	6.12056739117933	5.24606903687788	4.76907772487864	6.07458164509308	5.11899794907591	4.78007488067778	6.27776163287693	5.25255228288086	5.98878260495508	4.92086492870989
SLC14A1	4.42555396845069	2.756354244338	4.46443563980992	3.91798447572522	2.70303755816	4.51583038445328	3.66018705023288	3.22407918199275	4.67895922776672	4.29916624832618	4.31525174764872	3.59806620104558	4.17573376473179	4.51728262316912	4.28143935768374	4.36854277942496	3.48402853894411	4.44313915845906	4.41381948590012	3.65111829765121	4.30470596769755	4.01631088993226	3.7090303094626	4.04397961287838	3.72700663982731	3.58995519451843	3.97887379325106	3.66823034138283	3.60503912328668	3.45055144330648	3.86855935850523	4.29225315493382	3.49071516278199	4.23408356522801	3.63969523339958	2.16984228455539	4.97428104111733	3.78026914860296	3.0957524675005	4.7230517271864	3.9458745321434	3.87120888073845	4.49943198944884	3.7973772382925	4.12631295642503	4.681676952527	3.68857427583139	4.50625282807353	3.97345515112242
MYEOV	5.40832566427233	5.62929891112379	5.68286764901577	7.15450118754485	7.61580984765499	5.94881410578713	6.60581076281586	5.07642184787679	5.68628957013602	5.31539233132432	6.16179257420579	6.36209654222778	5.99495867604059	7.22643531426025	5.64643860956847	7.45489886947424	5.34679134214544	6.44773886271435	5.91527851909815	5.80902361852038	7.9920166424625	5.76497400186633	5.86318742931474	8.38743492194232	8.35391649869875	5.08551813605544	6.2079143201578	5.64744202065245	5.33561830929962	5.58540155420916	6.33158430619392	5.77979524645637	5.31313191211663	6.23253700968783	5.44183866498336	5.45261256561644	5.69167150473636	5.63618899137272	5.43986478535855	5.85384049424263	5.88254596983612	6.52003905052549	6.02745487656225	6.05108383846561	7.47206529890109	5.60393131850828	6.41066520644764	5.13505255010608	6.16179257420579
FLJ16171	4.04366821744421	5.58023474540198	5.87204392679774	5.79394684924558	6.5128445779823	4.753077120302	4.52673803186211	5.89945722828501	5.08191904359059	5.05186190837679	5.58327265655892	4.90653949709652	3.8263542506017	4.66878686348802	4.89534140293681	4.83175414082235	4.57331998805216	5.31571909920517	4.45660444689004	5.95764929103008	5.30688267518248	6.22527261587866	5.11076537447067	4.94421189862984	5.33011591526253	4.94803402985022	4.84009710040013	5.8608610212182	6.68324308492792	5.7077205198876	5.3770484187644	4.48133575770448	4.70305140520449	5.84284234738705	1.49195158094956	5.619504276661	5.86480098560118	6.06217245235509	4.31698706903742	4.82087180033292	5.06624637105628	5.08634856561582	6.15997343158412	5.31069602389782	6.01900441360752	5.96181106088551	5.76266666258654	5.82794296914864	5.51508541895583
RPL34	4.15177765473205	5.23948969653567	3.53950129417942	5.00477417513302	2.31013504555278	5.1834341096151	4.35469545732457	5.22680828946128	4.61432939354894	4.23883729190091	5.71892954982411	4.66573214195975	5.04074079069601	5.73742988691439	4.28835782386438	4.46635108277961	5.21030040781883	4.81587920304345	4.67791241086833	5.10746358142208	4.34223471157615	4.62936478075575	5.37941995768015	4.76783115216036	5.48321729739306	4.67831702973361	5.28171753535351	4.81746618960792	4.72388452348702	4.44573067552249	4.58568126467272	4.70905568230828	5.52312814143975	5.07066109573338	5.51138264397827	4.06717575499833	4.66980971412376	4.48930593502019	3.96479968449238	4.32585553090232	4.76855540703928	4.26962716308078	5.1949329214074	4.61115939336898	5.74066235845328	4.87255201128174	4.14736775963712	4.64070941647859	5.47253943461687
PTP4A2	9.46092067845916	9.27227822372515	8.91499736273865	9.91614952283074	8.00075439985667	8.96461667201098	8.18706103023187	8.28160228358016	8.43834650246701	8.732712171303	8.87176973805868	9.0522256757653	8.21102582579865	9.0728038740933	8.85304220314118	8.17636416574423	9.15211267211577	8.47392649956591	8.50823847808587	8.29538370522396	8.34872151604844	7.88441354313631	8.72193003748554	8.68169697884947	7.83501073503735	9.29822527712621	9.36851693792381	9.45290054864622	9.81371755093216	7.13209661838075	9.91614952283074	7.75928302296498	8.8487778418844	9.79809281098944	9.47051713934049	9.06349458336555	8.08316389445129	8.39584941609513	8.03325118945502	9.86379291023	8.38016015657502	8.94832838927224	9.24189189128362	9.6760536796901	8.83768469382691	8.44520815819172	8.13684811674645	8.51791696721139	10.1702831260708
CYP2G1P	3.47091034266138	3.29278587120779	2.55506050515424	3.83444323872742	3.12041216200387	2.86852103549405	3.69226872504856	3.16241775526382	3.85591397375832	3.53738429122174	3.77753649412543	-1.01726140227243	2.85397489456735	3.42580301840727	2.41628471088897	3.57823953078518	3.20603129276317	3.89918046524132	2.86885919104891	2.60288417123773	2.55420449107942	3.40847682659148	3.02915159345318	2.86643900131738	2.23565507644257	3.29447900862775	1.27497127775791	3.29230189972822	2.62020234441059	3.95296716922408	3.16020269485312	2.26797857606961	1.31333641652092	3.33546753458085	0.56896408148655	2.94179818779478	3.25343491683507	3.53395573779942	3.02732287517175	3.40036987861274	2.80678329549175	3.33113048869598	3.30667390036969	3.24419811429639	2.81487932453884	3.82245585687786	4.05496999853553	3.4575772199954	3.35152656802678
LARP4	5.98712186762778	6.48482063910554	6.35746508842068	5.66249007907761	6.57766417207195	6.02007632615769	6.28379179059009	6.0972686215967	3.85806655933053	6.02429019904533	5.31220772489711	6.03541870695595	5.43997047277425	6.43913440001046	5.73233487374023	5.84284234738705	6.48694617014807	4.40855970437641	5.68046755016182	4.42611309599653	5.8938994806326	5.76214441050742	6.08696396441142	5.77688278050131	5.37136858158776	6.47556289109126	5.42353985098671	4.92835895197876	3.46557489362653	4.94860878976932	4.93550265084341	5.03992402752836	6.60558337355053	7.20619778251315	6.26611056404145	6.17268712038623	5.80464216752353	6.67026392434222	6.24193683021981	6.60457783900419	6.22049770486376	5.26250644816574	5.89719346460279	5.2839747244649	7.74114537787732	5.99817451260024	5.30087600005458	6.03329612689867	5.95031349808605
SFRS15	6.14090827987091	6.71423177764792	5.95482211813033	6.70477238850954	5.11191269007575	7.04507705193494	6.35607354053042	7.37939916252558	5.8708351834022	6.29178090049581	6.86802862263905	6.644255760963	6.73986565034292	7.43561192696135	6.1678161242232	6.37857283245398	8.00997693726482	6.03253244071854	6.13534093507044	5.93226838319658	6.39188746994542	5.60583416632162	6.81737767149656	7.16918142115598	7.27027383190807	7.09389816258555	6.97839243061958	7.32631622437414	7.32046301576736	6.49810770805219	6.56967032401771	5.92987761361991	7.12394652313252	6.62616882508781	6.54926547380381	6.47894414772165	6.9177336776713	6.76164962488001	6.8819300840607	6.26559366959371	6.44918497028683	5.06252888068549	7.00253601134367	6.6079341956696	7.15043579119242	7.37153011296781	6.38084630954816	7.10438069489249	6.35495052224447
CDHR2	3.79791152810487	4.76881791258955	4.2290064209958	4.23394556441092	4.20380332839445	4.06318796552669	4.74968282006784	4.2466604227928	4.82508751161776	4.45768293096411	3.85451436540779	4.62823467070027	4.63915284757762	4.39600394698129	4.5502856648352	4.48423869089015	4.81697236315258	5.07078300969425	4.62364976251253	4.28129616800039	4.84132708154243	4.78610963157603	3.90345770936369	3.09665773013049	4.89215298588261	4.51937898204859	3.06411785491732	4.32687526045202	4.91466784278123	5.00369847310213	4.78057099955411	4.60428486469612	4.39471854128432	4.18137611196825	4.0302989951577	4.61053117095369	4.37874118770884	4.7124582171534	4.79120144675145	4.41858936667435	4.69937394977874	4.71083342802704	4.97606388332515	4.43264946171642	4.55905551247849	3.5655910833792	5.12227803557239	4.65222489309484	4.64555526071481
RAB11A	7.34040560064397	7.69446932827945	7.41149065031748	6.99830496506668	6.8341448660632	6.66532028198178	7.78331389697111	7.6683631092728	5.7112366301074	6.71346487718506	6.69261968593999	7.76116491076235	6.69546077464172	7.04366712394295	6.455762182772	7.10011879521574	7.18038360888939	6.36369166430106	6.88951248114303	7.10296250958592	6.34869416641381	6.58163189456295	6.41345310271604	6.59806992408939	7.16107240996291	6.99802395850067	7.69571548860997	6.90568905177493	7.41991384237257	6.13398286722088	6.96864030034841	6.91475704538047	7.12917893304823	7.03370270307901	7.72652812661842	6.96588007643255	7.23839327415337	7.00072004070098	6.95790647532723	7.79393618799367	6.91166162526895	6.6003326499779	7.32796574584618	7.40925514668484	7.05278538961759	7.1793229382822	6.39396956448758	7.33818281623339	6.67377688170088
MRPL38	5.18946364234917	5.92541083079309	5.88240706383971	5.73406168435578	3.7274009908394	5.29039712452087	4.95817684078773	5.77174853710083	5.56801142518319	5.9482104540993	5.14054104953414	4.79666938868162	6.00020263933711	5.11887339939773	5.0491088289205	5.00951155344301	5.62326727220699	4.84879117202027	5.64043641506725	5.75966425691174	5.51990919907549	4.43784094043311	5.27003325785173	5.557958058253	5.04252396189633	5.45382274509033	5.72264580367389	5.59433117349145	5.41415921680807	5.22430890175137	6.26432530317862	5.81868289101455	6.11570123392017	5.69777520932702	4.88583301113473	5.59682007988865	5.09287128370431	5.55869346017084	5.87795548625771	5.86680835062832	6.04708791246915	4.89509366750493	6.51536585120179	5.19270351717899	4.97156470565926	5.4840891380449	5.43410943129524	5.73878647824489	5.24335299986932
MTHFD2L	5.43997047277425	4.98209551694855	5.71665349470737	4.65963861621631	6.19866917587637	5.39456558746702	5.15116148629965	5.03477563721436	5.04488717449144	4.6016210522873	5.37588706980737	5.6607595161836	4.78715555918882	5.70072157102281	4.95340400675084	5.33477955895729	5.42282267596092	5.70363645985219	4.77241355474848	4.65168375458769	5.84398459754484	5.59247886440617	5.193041144799	5.19885399673717	5.67258629249869	5.37136858158776	5.07714855401531	5.2798378659613	5.34762845469675	5.26033245957322	5.41188108396999	5.78846333888639	5.19221231724023	5.4635995712795	5.10842158268144	5.6965541957379	4.76708587018729	5.71241501957307	5.1172063051231	5.81827360265988	5.86141450018894	5.77146411482033	4.93899802318776	5.08844354047818	5.06611287630132	5.63786610890427	5.06520478423249	5.12589943607296	5.16770916452083
MRPS5	7.1145991952088	7.37279107385442	7.173811032175	7.60965672486223	7.2407569932267	7.3698075740477	6.70633438572084	7.37724437366473	6.8674319599971	7.48534873274693	7.56453288717751	7.30020427889594	7.03165985430805	7.30510595782549	6.61025136451887	7.06594060675024	7.05671032216328	6.19090755697423	7.55166443224482	6.73470962022584	6.40807714617309	7.24040115558911	7.07644044756865	5.67042964854414	7.37373694165848	7.48721459646677	6.63842346005732	7.39946421830435	6.961038677589	6.62093883070456	6.90151617640334	6.43390903588321	6.88340576441217	7.37987737526194	6.70888661351484	7.21645001476328	6.82707208420933	7.24273491837494	8.14747410112627	6.89889639555498	6.98473288363212	7.20991436950242	6.60771128290388	7.30593952240099	7.2755574543531	7.02023659980844	7.53532670609726	6.74069014893122	6.68222915556013
GTDC1	3.80715499189217	4.96751355858251	4.50745152334863	5.15470390382974	4.56018790773879	3.6561473814889	3.82372286990189	4.7298159444885	5.06891668409942	5.22206687654094	5.04807005338152	4.05345632528708	4.14239709921904	4.91254017375372	4.97654968923294	4.06464836010372	5.3269478653206	4.67628151464875	4.71170909241833	4.58992164753896	4.05849920230059	4.54167590085412	3.41368208195657	4.28895205668928	3.85947564865052	4.8956816668043	5.00173650035084	4.43294070555251	4.81928804662409	4.60554944725871	4.65070367977735	4.46889345658627	5.03705050459017	4.51449219929825	4.71864383517144	4.87610040800652	4.43771778840612	4.63915284757762	4.62038524016711	4.89656878670251	5.2799656051592	4.73840198347088	4.39085543828586	4.60293071670492	4.58517347944344	4.29594851983779	3.90100105084666	4.22621564531858	4.80854002135011
ZNF586	6.18795654218097	5.70282152705565	5.84452801719928	6.45785723865705	5.2276725431169	6.73546666712889	5.53344934837703	4.98809521976006	4.77265952568864	6.06808798344052	5.579746154866	7.01441666870373	6.91071707418944	5.50604014443162	6.41809159435839	5.04592300288535	6.28475230484451	5.13825541454543	5.77187316874989	6.22703749807167	6.17299847285264	5.97007505141749	5.39200136924839	6.15880193376787	6.15338644793418	6.11015795877772	6.08930936950314	6.54253650018757	6.27274398312296	5.11148041489435	5.33964159854915	5.77269699826654	5.75617600133583	6.08048008667098	6.26631580806957	6.37353650775611	6.27542671681709	5.52240262990092	6.10395874164863	6.62923915951999	6.17427777195366	5.35943226427695	5.77713903997273	7.05939205410259	5.35499828681887	5.64120496711181	5.88668182747461	5.97081340001102	5.61384720794555
IDS	6.31356748322516	5.85838439585405	7.02853047648962	6.13800592038882	7.06900070990523	6.38906219324248	6.48205380782708	6.59783922614803	6.96162911572335	6.15080964894894	6.79327945901593	6.78805922364955	6.1057268903739	5.84610764311637	6.07458164509308	6.80698776097785	6.30597599125349	6.8668585360677	6.65773002794147	7.01441666870373	6.99081534776319	6.93092298391411	6.23346514194487	6.23472203050184	6.58853250725811	6.65366197012109	7.39639414089139	7.24476911246091	6.29838521862923	6.84439946319602	7.19681946718853	6.38519545830383	6.64087481169394	6.6612564959509	6.18179887672009	6.11015795877772	6.50560325102621	6.73074319593566	6.20289938845854	6.51688220590607	5.69900602140624	7.28541146687774	6.01148892986092	7.98431591414705	6.7500584231477	6.27760338665138	6.68796209108142	6.2934348625195	6.62683085990802
OGFOD1	5.00843265600836	6.25512849246978	5.66449564024419	5.44463261559381	4.39613071162442	6.03622549368228	4.93911700774464	5.56266829989269	4.82182754401868	5.32024818084384	5.64786707220719	5.20937499006678	5.33833491214195	5.88431487299005	5.58160794450065	5.53107510874243	5.65948363584142	5.67283178525737	6.21390461432069	5.12798771989015	5.27731195247523	5.12917089457355	5.30075339309561	5.63428773787052	5.58084283960801	5.85838439585405	5.9039052178089	5.2951767685082	5.59790833514724	5.50467727287085	5.6733463925552	5.39659210938342	6.1948309075845	5.6852337611842	4.15147163295002	6.1773924280246	5.76959826695347	5.45357223070814	6.2034321883257	5.87646095663271	5.61246455983692	4.84046675877459	4.35352937573448	5.20428003281666	5.2995545899649	5.27882000437093	5.10100118801129	5.50980445162889	5.95620398197961
RAET1G	5.71786228230303	5.97393885223911	6.56651988873701	6.15456336230097	7.61404575714935	5.84296877812932	5.90118718350509	6.09809568650772	7.8880217209808	6.31225347629093	6.11435515515471	6.38519545830383	6.16094337531723	6.18401641104587	6.01524978115817	6.99739967981365	7.07374098569279	6.94094545463176	7.05011637589466	5.67246466194757	6.2133620585881	6.4146825300909	6.15760745599433	6.53520864557105	6.71188443678419	6.35199485682044	5.63504099199166	6.16328919620535	6.44608961546317	6.23076232592466	6.15559887665887	6.04907810794012	6.32557440324914	6.21002350741505	6.27940146216556	6.56806829333718	5.67233396839205	6.81241864387486	5.81552906309579	6.72682713084362	6.67628574653671	5.93999544964809	6.00693259831748	6.5296151448306	6.46410149931552	6.18882262495376	5.95914022940128	5.7396979941339	6.62970996422727
FAM103A1	7.44446001570635	7.64929498423434	7.39548101074699	7.33818281623339	7.99916457298369	6.80560459296895	6.78139381318627	7.42504885577375	5.94675074150113	8.02350598326491	7.16326524153571	7.23313646076114	7.01574397723499	7.59260055212334	7.01958294501104	7.46139922711887	7.76185037781914	6.56226776657804	6.99360304031758	7.69869494460494	7.08709045057628	6.90416614008609	7.41108129325803	7.34518078538624	7.55166443224482	6.79791697372988	8.00848800945964	7.8857958030173	7.45727498178051	7.90020990020274	8.03092641186502	6.62475803118935	7.91140756826652	6.874469937629	7.658982618528	6.79926996333307	7.07206827448225	7.27895117794068	7.15994195648552	7.50053200038809	7.32046301576736	7.57187700186857	7.53025571928824	8.04203633833475	7.50258281577421	7.30217279974075	7.13757729604195	7.36546246161819	6.02351818100605
C4A	7.00190918001649	5.43090377283129	5.84856560702733	7.04019655252568	8.12439482915305	7.10685184309453	7.90796740594653	4.94178710986209	5.34197792193843	5.2329887791402	6.55428293720199	5.87763555301366	5.98938042054848	5.55226700790739	6.20516414119052	6.79300237277474	6.88395677067618	7.05476926548146	5.72512572618086	6.17134575700165	6.01929893532261	4.75999041625846	5.73366128742972	6.80866048540642	7.89740017826097	5.88054203216232	7.53634980368795	7.08260254061375	5.89835977432317	5.93586067644753	8.35610638631506	4.76435942601018	5.50789800321746	7.57821944994938	5.38718122745729	5.94807772899221	6.29267372707301	5.9463076730261	5.96270309341579	8.49893893598293	7.21999710593489	6.18745699266099	9.6914856601829	5.99481819267617	5.55761104617728	8.80524956368083	6.80322445280969	6.62808634364904	8.57862365506497
NBPF12	11.3641713239532	10.9816265011072	11.1970888848218	11.4033220524888	10.3929516827186	11.3540294892061	11.6083638748804	12.2092200054557	11.5673519748457	11.898423401212	11.602891366143	11.008877468514	11.5620735274156	11.5055163368015	11.3408014670465	11.7813752879893	11.4716493066076	11.3408014670465	11.7761817315768	11.8541519213214	11.2728991717518	11.7060867215578	11.5264591365476	11.0635204689599	11.872631406405	11.6886227386867	10.9657568731959	11.7880690146008	11.6083638748804	11.2100265524393	11.2636852798238	10.9470765521198	11.6190502552922	11.4765705387964	11.3988521571546	11.6505159642736	11.3682128726612	11.8472617525687	11.9882550802455	11.3682128726612	11.2588704398695	11.1970888848218	11.6083638748804	11.810998516131	11.2139614386792	11.2497753757642	11.892125353692	11.7880690146008	10.4977939683546
NBPF14	11.5319920397006	11.4619807222966	11.1970888848218	11.5721535470614	10.3929516827186	11.5369844047767	12.0176547175083	12.2874013009632	11.5923565870633	12.1919808133469	11.6668994698376	11.008877468514	11.7114243532829	11.5055163368015	11.3682128726612	11.7813752879893	11.6341426281195	11.3408014670465	11.9115698793014	11.8541519213214	11.2949411845742	11.7880690146008	11.5822445571116	11.0635204689599	12.0629463603215	12.1655395379168	11.1535558316022	11.8416681236958	12.0629463603215	11.2100265524393	11.3879790641866	10.9470765521198	12.24204003436	11.8661406625687	11.7114243532829	12.1487247425138	11.3682128726612	11.9882550802455	12.0413754439072	11.7114243532829	11.4131979122064	11.1970888848218	11.8472617525687	12.2336996578433	11.2139614386792	11.5108264625206	11.9882550802455	11.8792803590675	10.7773054592763
NBPF8	11.3641713239532	10.9816265011072	11.1970888848218	11.4033220524888	10.3929516827186	11.3540294892061	11.6083638748804	12.2092200054557	11.5673519748457	11.898423401212	11.602891366143	11.008877468514	11.5620735274156	11.5055163368015	11.3408014670465	11.7813752879893	11.4716493066076	11.3408014670465	11.7761817315768	11.8541519213214	11.2728991717518	11.7060867215578	11.5264591365476	11.0635204689599	11.872631406405	11.6886227386867	10.9657568731959	11.7880690146008	11.6083638748804	11.2100265524393	11.2636852798238	10.9470765521198	11.6190502552922	11.4765705387964	11.3988521571546	11.6505159642736	11.3682128726612	11.8472617525687	11.9882550802455	11.3682128726612	11.2588704398695	11.1970888848218	11.6083638748804	11.810998516131	11.2139614386792	11.2497753757642	11.892125353692	11.7880690146008	10.4977939683546
H1FOO	5.53977671070747	5.47678216456346	5.9710912470165	5.65100001162499	6.48482063910554	5.58714652972355	5.63160576169518	6.09207463231213	6.30500870765612	5.68286764901577	5.3624502505703	5.45344909731438	5.9601826921704	5.8561104980338	5.32658983758479	5.64281505398938	5.71349622089253	6.21599420015477	5.69004966997644	5.62286506515038	6.17941988371438	5.66645495757244	5.06390756497039	5.94600348178642	5.90652314248042	5.19723478198387	5.35072318089471	5.83976009491389	5.5473329108287	5.59336632129682	5.67872069020231	6.21021486860997	5.65910053740345	5.3390628960244	5.24311722682886	5.88741121534151	5.32645609358924	5.64670327841396	5.60164898044112	6.00693259831748	5.50133595533322	6.49154961755577	5.97592842430699	5.76616287147174	5.69205274960373	5.42184973390794	5.84100923970509	5.50279235064015	5.80519183494849
C12ORF59	4.27594196262406	4.19715062747014	3.8166560207142	4.44992513880303	4.17288989706033	3.90726949374615	4.02320921371375	4.11405629561981	3.63583911665631	4.13561366752044	4.14305866677288	4.04254803780228	3.34150476871411	3.50014427888778	4.26061134955353	4.33236135881467	4.02756722748024	4.08342699045921	3.51714464770851	4.02662391588373	3.99801402634348	4.2844275156401	3.89334473521339	4.77894918703841	4.10706513336028	3.69052437173288	4.10982689412754	3.80027766012402	3.98837294008523	4.14540845307687	4.30428103919646	3.65377430687211	3.77207144818668	3.98837294008523	3.64242663657457	4.26857736840979	4.01230853588964	2.48768725276793	3.68307545658216	3.61905023694577	4.14509700009677	3.89934580430906	4.14117934875604	4.17805806953451	4.13046224721879	3.42809950085611	3.43676416936006	3.42535859189785	3.99801402634348
LRRC36	3.67122995592116	3.31611764133314	3.7161469727274	3.19258714355644	4.04727488265972	4.04823531361738	3.66563721709847	4.33134263434364	4.74819016550317	3.72606826115129	3.23189899690884	2.99842859061807	4.47407126722016	4.15346974887894	4.0058365031361	3.80099202243814	3.7563038538203	3.8226343049491	3.69502835387093	3.9994805362762	4.51650752137678	3.91181236058742	4.15066202630916	2.38766003843819	3.458253373864	3.41677490022915	4.16678372234766	3.89407561500385	4.02551079388078	2.35611394162032	4.41720712308268	3.70309737643915	3.66075980136164	4.33015895053299	2.55777742637197	3.81160871707587	4.28939923078348	3.74114119716872	4.1086306686772	3.82889251855185	2.78445666008098	3.9354088282582	4.06241188000354	4.40336794389167	4.12489467862291	3.83003521118488	4.14925692631523	3.98059202726755	3.52199295640167
RELT	4.77597076957034	5.0375074200074	4.88410945135923	4.92110970698296	5.50254860635736	5.41686979774643	5.13300284364057	4.98127226270116	5.24243292404153	5.10298601750816	5.39924254306086	5.60849258366612	5.30269302098163	5.28206091807127	5.00692227861849	5.55845224556899	5.14181205345985	5.44476279724095	5.40424168991581	5.18723209933465	5.19667234785698	4.89916789482953	5.22195671317146	5.30134949447533	5.9801135231885	4.94030678379147	5.13949446202586	5.58872932476608	5.21114033214371	5.42110814837449	5.45322881377079	5.36889683121393	4.77007156442932	4.94237374773721	5.00739107740023	5.15835682207414	5.23998491452731	5.10250150899446	5.03465240262264	5.00805924485781	4.94103351687972	5.46832003697941	5.37882440447191	4.94621806027138	5.12764070777046	4.99530496227125	5.58749101120545	4.82483759359616	5.27459489650669
IKBKG	2.5837775616085	4.34683636436575	4.15454594553848	3.65094603322543	4.46939891938813	4.05670577078391	3.55152216983255	3.74980990871518	4.35096604679659	3.67968726971292	3.5664230772764	3.96986882612825	2.56603601008032	4.24240891420839	4.6217828818942	4.34667895771678	4.08067983224763	3.91199255130243	4.47665127654489	2.12475260872948	4.68549617397228	2.40901531129113	3.6308178108427	2.93619260158871	4.58646272439302	3.89185465169722	4.34092681322264	3.99274124404843	4.55526952035817	4.32168209441075	3.07014284643436	3.87243085565994	2.75489134934511	3.55232911163202	4.04397961287838	4.05558959921754	1.30117672726922	4.43294070555251	4.39808558742777	3.9420471372018	4.05413823929737	4.6303897443431	3.81810203003098	3.8703410443936	4.03802962011317	4.08164555408697	4.56468667475332	3.37545931616892	4.44830102464209
LOC441601	5.6240526284757	4.69398756248023	5.56266829989269	5.02246946395937	3.22190367713918	4.52830000668517	5.41795206584577	4.58710511439001	3.88796775932861	3.85643698298729	5.11778853226271	4.80825529494597	4.43527254311801	4.64045434682982	5.07630254759987	5.5473329108287	5.04194032657825	4.78785503453673	4.91775539454568	4.66106433933611	4.12926158245942	5.47253943461687	4.67692631120618	4.53191289826604	4.31192737515105	4.47679123557029	4.61845480869149	4.96218390732606	5.3759992863566	5.10842158268144	4.12586018472578	5.40261986409519	4.401277531037	4.37788099996944	4.60149328894525	4.86945590543947	4.74221052428378	4.51676089314114	4.25458043834267	4.41872023321835	4.47433025471716	4.15147163295002	4.52963044824337	4.77351534659667	5.38228716388648	4.42716900749856	4.70114480173834	4.10223147393819	4.94946116225831
OR2A14	4.96229173941771	3.9399740649883	4.31670764658403	4.20225392995101	4.80367703336084	4.10415547278134	3.59080678688387	3.91888994477029	4.37322571055077	4.09773129707922	4.2636076129443	3.98478072488217	4.17790663318552	4.53334343881709	4.05280972952594	4.58173507110301	3.44645342885296	3.99129961424285	3.89791030021212	4.89884005849446	5.08131065053559	4.41776274440158	4.27522462765795	3.84473915233497	3.55633253764681	4.30253474442226	3.61420569605687	3.93845611959967	3.99389170056403	4.32039441649541	4.13323799492199	4.23094231273594	3.7513041032172	3.74021089056455	3.70425448276732	4.40058096387918	4.70252346181487	4.56270157090499	4.31468347609439	4.67352137376323	4.49971197326232	3.86361836649975	4.19256584024974	4.8395177448538	4.1850482576418	4.21361946266829	3.75182895485967	3.4579987045598	3.94097856666759
MYL9	8.44405452351057	7.84651838865321	8.4628694945026	8.34271829094855	7.08810130467041	8.48845997816714	8.68061832383411	8.382171370789	8.67282379608731	8.82931396643297	7.92675853198647	7.84203159518227	9.34839399444394	7.82455848426959	8.55835642197758	9.06641645131647	9.47233606117835	9.50858493338857	8.81922621381798	7.89810735548274	8.81355098284229	9.00102924364743	8.36324818703834	9.68917019293295	8.38117563363657	8.62575194065233	8.74504467752143	8.29145990017729	8.95600523456995	8.9514470454578	8.35093918154643	7.71196769725046	9.12715114878911	8.35285781635269	7.72774146761366	8.32306917595778	9.65251266683236	9.91614952283074	8.28661412841553	8.74755557446855	7.97181482408685	9.20121726203653	8.57745639759902	7.67810853557638	8.28350280779189	9.30896444166959	8.50823847808587	8.68945956756376	8.21015650808433
AXIN2	4.75432206864972	4.73973579272594	4.54533581618893	5.74500789202373	5.83863945167557	4.59145023806647	5.33726116083675	5.19872751190399	5.07557327591773	5.1197421168941	4.94538858565998	4.69055901130217	5.17851905550939	4.8301777305663	5.0014978216772	4.75750922055831	4.71928312211676	5.58703038371489	4.79038994410892	5.57624094824207	4.71488675613385	5.25702910450416	4.55905551247849	4.94599341898026	4.89286893056126	5.05016383913476	4.95936909329704	5.12443732567818	4.77509532861796	5.24921473417437	4.58992164753896	4.96739689319312	4.89098115936184	4.58761462039386	4.4888729390444	4.74458576678783	4.37986767397014	5.06297564100811	4.73130490951743	5.26376946703138	4.71636924966412	5.13766909629298	5.25951542697374	5.11578070633765	5.28250022493637	5.01249492791266	5.43608619713971	4.60066106477274	5.60694613579974
OR2T1	3.15350606739589	4.15875872113808	4.17183210532309	4.91750861432938	5.061485469564	4.23440934812101	4.47808650798314	4.21392968631015	4.82266438402152	3.78173738787833	3.44040876026562	3.84657454989461	4.39417249722257	5.32271018424846	4.50153468471329	6.15456336230097	3.91489263233379	4.92775805453088	4.26197980112666	3.33113048869598	4.36984333588895	4.76634709437859	4.07498659698469	4.00087797340009	4.15017701920823	3.65417887594985	3.41813461433396	5.25368262314212	4.77020532875485	4.48709204972371	4.0267735064299	4.33434659157385	4.02532829099684	4.12136110886644	3.7932404360045	4.39294108181511	3.74305173192294	4.29156083052266	4.75492704215238	3.01389366384735	2.76715686601266	4.79937851037979	3.98275177470998	4.04093362487464	4.36273006940072	3.585112773628	4.60849701914619	4.06560591434765	4.64952694039715
ODF1	4.71197003673135	4.84132708154243	5.16864564550077	4.42868778850735	4.790142284969	4.87541983572047	4.22770950498949	4.29477732334708	5.41150285296864	4.40005421777857	4.64283786484657	4.07102122731288	5.04160396133675	4.75208595540428	4.57126724000079	4.81598625155104	4.52313472962196	4.64978558358698	3.97378482928282	4.96400902421259	4.72328332011569	4.91942637457454	4.52174112997988	5.23789789172671	4.83544360105354	4.46095875529409	4.7777263706925	4.81078959696494	4.87729419630519	4.3263086732081	4.61003678487968	4.95116346519782	4.7298159444885	4.4795882152013	4.48578359245272	4.92706159133255	4.6997492788648	4.7769919725972	3.98427945206903	4.72364265252485	4.77821330826182	5.22505084119383	4.98667396418598	4.19949960366036	4.84747433590749	4.84938783542087	4.26811320995819	4.67222561389218	4.12725109649747
FXR1	6.27183238525221	8.28661412841553	6.84439946319602	7.34738396314425	6.38787240564934	7.63835554078581	7.77715140452503	7.74298169491398	6.18213946304247	7.41613122225715	7.52878148822675	6.90151617640334	7.00381358861371	7.35002069005826	7.53430366071203	6.62881310257865	7.43064071700817	7.24947188885758	7.59365778662685	6.19798487727648	5.64147435495735	7.5511952976362	7.64594658241534	6.96951200516926	6.3662384480656	7.10966143776952	7.04771505050692	7.01441666870373	7.72102876159048	7.42228851376652	7.52670579871654	8.14475662822015	7.5672305538493	7.74228854927956	7.86139588887555	7.79527407957325	7.01411422849337	7.21028267687332	6.83503474443553	7.73867259957404	6.92435646866008	6.33920563333006	6.5383134234044	7.03473404671649	6.29451782684813	6.72838041040793	6.55657533302536	6.55406969502074	6.76809299531938
NCRNA00185	3.16295874770557	3.03879891696095	2.15384553645941	2.29721196344962	3.55086127311887	2.27544068506784	2.46468760735081	2.20982514312492	3.88545136888836	3.2253969490654	2.55598347835445	2.05402046928032	-0.333722598759104	2.19981648936821	0.802221346635409	3.52361589929787	3.33250887811171	3.18341695852535	2.45573305786291	1.36908618183309	3.53395573779942	2.43287952250572	2.78106610832524	2.38238560232963	1.56276457005933	1.59603204268956	2.0712783723464	1.82028477319416	2.45894285569738	2.78831653388438	1.61269502443305	3.60622663690276	2.09160878493746	2.33928421301019	1.40308171450416	2.65371538848327	3.29698534449023	2.21360515500646	3.37781785308365	2.19479876582776	3.10242566910474	2.72412307882102	2.00068439643668	2.32324496280828	3.19234868637835	0.980518182553399	2.45332028985499	2.39970130645956	1.88907358215428
CTLA4	4.58314837383782	3.91798447572522	5.26250644816574	5.13184009049328	4.52855256621369	5.42403524331703	4.76232329980981	3.7295734346149	4.15923358516287	3.9226878627595	3.93242217799714	4.98489007035388	5.61650355898444	4.53808554328835	5.20172951495235	4.53645083019471	5.87530875157313	3.2711691177202	4.64517651700055	3.97785505486908	3.05166757160451	4.32377284326592	4.74157916169177	3.85929871793496	4.91835999471459	5.0837503423882	5.21331578319597	3.76536076382359	4.92219309015949	3.81915415736982	4.69616523428052	4.29901308108792	4.54375878631051	5.17679548103621	5.75791825074108	4.52880445655327	5.61447987786396	4.63176551158982	3.15854449661606	5.91957677752789	4.96845345437107	3.06297460520216	4.47808650798314	3.90467098585481	4.1376264754743	5.34919363593439	4.8129186506299	5.03692219077684	5.31456094945065
C16ORF78	3.47138258177775	3.11478877667623	3.28707654878067	2.68572468092942	3.35365357687485	3.13100135594444	2.68611949332496	2.82764589082418	3.77149052593594	2.38391133459146	1.58235945554385	2.25109674408903	3.59038165240508	2.85686242320086	3.11502208632788	-1.05907493900308	2.56092547478014	2.41060785369649	1.95013019036528	3.93293329207166	3.57400217554024	3.49560179370032	3.5967896732395	2.66708712429919	2.97741823239453	3.54914300238642	3.74813057750144	2.85720133118488	2.77278260098322	3.86220736726517	1.86632682779398	3.07674788497459	3.79922825215258	3.24469331712917	4.01974193933545	3.2251475005782	3.13298574023398	2.77538182800225	3.06984203047471	3.84799289906316	2.68404265957336	2.99683956340157	3.22833386350665	2.27193955214164	3.16348891033008	3.71713680219029	2.99968293292574	3.53060266292736	1.38045240672816
TRPV5	4.27372325288649	4.24029829929976	4.69987251652924	4.46296124449025	4.81117043775015	4.75208595540428	4.60875602753275	4.17926739576671	5.23454193985713	4.54233730293991	3.87014176281485	4.26076563798396	4.37071809099175	4.30342496127959	3.94690393573914	3.89656055270713	4.406995092488	5.21150443307891	4.53752779923269	4.20310090040907	4.85279389864093	5.02338311299357	3.89492832527951	4.50314071255247	4.65182781021807	4.30194754387959	4.75776521130391	4.35312070674593	4.62871819558144	5.04311042419269	4.40240907695775	4.19776240541432	4.35338540194115	4.41720712308268	4.49293054738694	4.88620918620055	4.11680554980032	4.51356464707524	4.47679123557029	4.78419038777186	4.65937317005308	4.38754038505385	4.27751691105071	4.49320795208881	4.39349239714106	4.03527550959524	4.94574393255437	4.38912966951528	4.62745450670357
CHD7	6.29927378546215	6.41245569685051	5.44426088730483	6.06579136162236	5.23171233355854	6.44667193749578	6.46826659308786	7.12498356855955	7.05671032216328	6.71449693689307	5.99159054960244	6.23253700968783	4.53543526970097	6.874469937629	5.87054523013117	5.9589955185987	6.97940347256801	4.85438121227056	6.71549805747734	6.36289292141546	4.78536431802465	5.17851905550939	6.8392378075789	6.669277684158	6.74595661760141	7.08025472681744	5.8289257668439	6.99896945759272	6.48998937373994	7.20619778251315	5.78674297616496	5.51892943432936	6.77029652459371	6.51934013583333	5.15183406280247	6.60130697188529	6.51754814154586	7.26177431529764	7.84495364503668	5.84552743507933	6.45874371537727	5.69498101082177	5.49356792208394	6.41066520644764	6.78084156181353	6.13749184279109	6.96712479100124	5.80050986667727	5.45926241993384
OR5M8	4.43362649947933	3.76927559531499	4.53820104016174	3.19123920820281	4.75840392345259	3.59139458339556	3.76474847550628	4.05513664000411	4.71995332964031	4.26391553320586	4.73500761095931	4.36543988948993	5.02666020850638	4.24542796834973	3.6344503857747	4.00028760865374	3.83665836865308	4.23424531604793	3.6640060350663	2.80235205978009	3.8509414058086	4.39640955463845	3.99034589643837	4.59651300291053	4.43527254311801	3.68265419386681	4.21238801788594	3.94184437622457	4.24268709887915	3.92042574763883	4.31815122924109	3.80115658622845	3.81683416382358	4.3525269070102	4.39323427322959	4.5679001152498	3.53141390129412	3.71772467201296	3.34618961116338	3.61040832858417	2.86073758879091	4.36754929457862	3.60956232210677	3.59446853030498	4.17439283527147	4.24771868720646	3.62025443510807	4.61369371127317	4.09678050248252
RAB9BP1	2.57385437543062	2.4220714959299	3.28628665269862	2.25171969846202	2.84179583964906	2.64139990257429	1.65461472087463	1.91959217447322	3.09370230910089	3.20144818064208	2.19536775811207	1.82268243116396	2.07835433482649	2.71418022393304	1.91228004307486	3.41463619391148	-1.56512254955921	2.756354244338	2.52037145470885	2.82196608195935	-2.99689750444526	3.56975598300207	1.84347941540662	3.37853520557608	3.18823680000277	2.71418022393304	1.85208275875979	3.6036192242116	2.74754315504279	2.97709927761159	1.98334497924892	3.00280511637905	1.88263248586117	2.45573305786291	1.77785311648627	1.39708444676622	3.20144818064208	1.84264259942463	2.5693204666539	2.54451580269468	2.57661525102472	2.41529680040845	-0.677601086284745	2.187100393762	2.40385259070107	1.68564642305356	2.65625998259553	2.98060738064437	2.79678980990452
LOC648987	3.87538592155598	2.89791126801402	3.96888332518259	3.68721301455694	3.61884004477787	3.86640754612993	3.48920508554919	3.18963561274614	3.39990934596295	3.57323151027246	2.92415215625327	4.17228268179795	3.21417859448848	3.97409790786915	4.69751363068143	3.74963080165417	3.72793460923756	3.37095377955887	4.21375864393101	3.08478560207623	4.43825758231171	4.33162783507108	3.90933725418057	3.21054409855901	4.27781964594632	3.07674788497459	3.04097849895012	4.07051813419842	2.60668621010943	3.02228311324561	3.54999561900409	3.33959635123728	4.39208726021116	3.66056016293949	4.19847136579235	4.12926158245942	4.40268466301293	2.11562258936505	2.71183780882412	3.29905544188391	3.68328098813526	3.64786707220719	5.53322007552759	3.36231979016023	3.44548835298335	2.64139990257429	3.08425411640767	2.47937725534211	3.61081225164029
LOC729566	4.21104802671862	4.48451648283154	4.55200995614095	4.33861124702588	2.91561478282184	3.04858495757305	4.31422739225712	4.5574903533954	3.59487455223949	4.20089664385439	3.28783395783961	4.95842604269542	3.71444665655275	3.94655776377565	2.7018637319637	4.14024040723876	3.19740040260497	3.86803183381999	3.54008804175414	4.1277356183072	4.74920546735655	3.96758364550535	4.54311474382828	4.6009327793014	4.31938021095547	3.99004177200514	4.96668562973186	5.53688096849614	3.91765897867327	3.60424097273233	3.86449124548774	5.95883200575493	4.97214303873047	3.87328759160782	3.2350007818152	4.00237848510643	3.96841797163646	4.03303881906825	2.87546082655949	4.17453984726851	4.06702168827038	3.43723173455465	3.69206670248275	3.79223900465966	3.16101277319696	3.69184902220114	3.77546147715687	3.8630791172108	4.17288989706033
PCBD1	5.46832003697941	5.15609966528966	5.23901111704769	5.68286764901577	5.12917089457355	5.08516883055156	5.97847366038858	5.45736741659227	5.39732380899655	5.04276820426822	6.05811038157649	5.52471000984659	5.03739540125203	5.50980445162889	5.5454930537279	4.33561616569366	4.79426665017366	5.46372020685275	6.27614879126818	5.34991368622932	5.79667509853556	5.46095810021725	6.07429819676458	4.95200454219371	7.4581834755543	5.69411909577184	6.11990496913571	5.5867866567838	5.97037674088899	4.88421790590064	5.75911774146008	5.70229904121283	5.88157775158651	6.18696954745707	4.20410862522502	5.31844917270558	5.42221516875448	5.24831584986508	5.99910164269432	6.58118189833817	5.04147824221468	5.48530445052573	5.90596023828808	5.53902136071043	5.29109332365818	4.49172741608752	4.65030962494661	5.10004034819697	5.58884743235922
C18ORF25	4.36839470833521	5.44840675667174	5.02383905544392	5.85641805834061	4.15891541124059	4.64337944457057	5.16338480962193	4.45322189849622	5.10782384779237	4.9797267649609	4.66132776415289	4.84108902131703	5.3377428424858	4.74736967469784	4.17987645488903	4.97191826112902	4.72907197326577	4.67105837750326	4.94621806027138	5.85432984279402	5.47253943461687	5.208351037528	4.98329645183438	4.537140729805	4.93607064223056	5.2565748011377	5.50011718388909	4.69436540976379	5.99114493882516	4.55015265742554	5.2585539740867	4.43418717922241	5.24153628582284	5.76239240415048	5.7491888376175	5.18187339926901	5.05016383913476	5.05661300620908	5.09333621654352	4.81697236315258	4.82593721439572	4.05448558748047	5.1839072722339	5.04147824221468	5.2409817076536	4.69487406550994	4.59222200085897	5.16036318167137	5.09640102120653
RARRES3	6.75135793607609	4.75999041625846	5.55368181742641	6.48649589307785	6.72555849080635	5.5118715427503	5.50896195811288	5.46276563498032	4.84046675877459	4.80269833031869	5.56441658301034	6.24013169090137	6.14406982954046	5.27555764058046	5.73878647824489	4.92417829084936	7.20310814569844	6.54594629002037	5.59618856321779	6.83754720305905	5.51829844708224	5.99377262106096	5.31057170402538	5.89166682499949	5.65343555059817	5.49949736638621	6.06564447038964	5.45937456547803	6.17214884406481	5.0248936462735	5.66721630667847	5.83560276605206	5.90016303579186	5.57485415385226	5.96392027316033	5.81552906309579	6.15199617300068	5.43866246156089	5.22869788377328	7.37805637421189	5.45299104102214	6.76445895411469	6.60535639295377	5.4607215980418	5.76239240415048	7.25978562605534	6.06680885116058	6.58632340209162	6.40624991219122
LIPM	3.66746867579874	3.38246528896779	4.06286601408607	3.25392832090772	4.0715335838103	3.16865198293252	3.50166588205797	3.46364861134725	3.67447308074031	3.22648201850238	3.19421914598625	3.34351868524322	3.12791634371623	3.93642216635216	3.47028305338276	3.67680335387385	3.81610507121482	4.20089664385439	4.36515289521001	2.42697693473063	4.09853830638145	3.59446853030498	3.4094846234089	3.62405643132206	3.70796535078486	3.15428637035613	3.78983669320948	3.47825739709085	3.27063643036962	3.00342107893443	2.04453645824722	3.4443423974274	1.86295597357279	3.4638656753607	3.69871744437381	2.71183780882412	3.04763121521113	3.27645631725818	3.74755711849779	3.10537821152977	3.80263785011484	3.16295874770557	3.54008804175414	3.35961955819974	3.18178587959333	3.78135027039894	3.18474984777026	4.50902373656993	3.02670570577288
TULP1	4.91035083436747	4.5958610675554	5.29631863766301	5.51161825947662	6.44508704090997	5.16876075780124	5.3898352271857	5.21910461443423	5.1092222178763	5.24483417455439	5.44691819560763	4.82159236631963	5.31220772489711	5.14929879840835	5.33430761455921	5.34647047382706	5.29653009093931	5.54997190779633	5.00455307664549	5.71389565605032	5.69411909577184	5.02430948312142	5.26228543770155	5.61082701276787	5.22185504617743	5.45667015107497	5.2606783353379	4.8993936620819	5.36685652450876	5.83769856831416	5.26917905480957	5.81096820890687	4.71636924966412	4.71045986981222	5.51283020137135	5.28943427570098	5.27753550839158	5.20310403351164	5.2306534009076	5.15239356011409	5.73366128742972	5.51604667408578	5.2439268452437	5.35943226427695	5.37717130590595	4.89509366750493	5.1869849930079	4.95828868532942	4.91919752225354
PABPC1	10.3582369022414	10.5010290493803	10.0850793658425	10.355422678754	9.43531126124752	10.219429924739	9.92788845584896	10.7250637118571	10.6940026113881	10.9545569390704	10.2909450087023	10.11677930351	9.79389572002464	10.5933976592593	9.87843583557641	10.2690553610192	10.5933976592593	9.36660438654301	10.7010872249739	10.4913129864715	9.89479578931907	10.2474742271871	10.5431459162896	10.6297309071687	11.0553041300003	10.4313314915008	9.74800763591908	10.6369091441455	11.2139614386792	10.2360632379127	10.3183620378401	10.8025244428984	11.1535558316022	10.075053899589	9.78535437790903	10.0850793658425	10.3244584805902	10.5839862849993	10.6871210677282	10.1481384307626	10.5525980175788	10.4195230908829	10.0929090650904	10.3129271881806	10.9509276401907	10.3074421870124	10.2166015814773	10.3815299733597	10.4136014864241
MAGEB10	3.9994805362762	3.05558144373803	3.38674749959729	3.78618126599826	3.57799068987417	3.55653977464004	4.10223147393819	3.36515919569734	3.50185310420802	3.79663616726497	3.70200253084097	3.90553960068594	4.24452862358592	3.76649975625758	3.12041216200387	3.76868084407754	3.69813511516262	3.60463239444987	3.49605451264172	4.24542796834973	4.70191051710278	4.43010258249358	3.56000565885049	3.1667424349998	3.45077444501584	3.70687088012464	3.86220736726517	2.85829377730224	4.02851257481129	3.65576053431023	2.51759393301318	4.12306605219497	3.2908184959712	3.4632340067843	3.94760257583389	3.00903376593657	3.5965678641758	3.59325455987367	2.97967967029442	3.15539385726779	3.76719501158041	3.76325858544107	3.61905023694577	3.58389451118602	3.84004219754985	3.18853385659134	3.11112214588363	4.1978991942962	3.1181430728445
CSMD2	4.13032797402442	4.15502543727279	3.95296716922408	3.83074006290747	4.50420913392783	3.55545789038413	4.10624696544573	4.18833049733649	3.25547233217065	4.03482316774382	4.23971117200776	4.15080985199582	4.03128667244706	4.04559586456821	4.19803911433109	4.2146991261706	4.28042188335971	4.10173914934321	4.41483235149265	3.34450896714249	4.19671561980599	4.65870334362155	3.93124621169594	4.32972782259152	3.69246625567242	4.05363530461789	4.08726509361348	4.41248347304188	4.53950129417942	4.44830102464209	3.69032098716204	4.24893021762233	5.18377788243726	4.48643893484018	3.29447900862775	3.83055855847961	3.90811636551483	5.2470502400494	4.11073489493769	3.81234830047899	3.47113932638609	4.09452914029845	3.68955524413563	4.33045299052846	4.10109366398976	3.94863074759887	3.90726949374615	4.74637565451818	4.28881256314155
AGFG2	4.92858493459375	5.1575167136506	5.70946131145104	5.21995801049617	5.43361848818985	5.52205292354552	4.98607502582127	4.93435231373668	5.02538322147792	5.1481161557517	4.83803050716855	5.27238979013161	5.24143255700934	5.05364486114217	4.64033691865802	5.09345327147368	5.17642410883262	5.18460284116247	5.13836355624323	5.64056453551018	5.34954645240808	4.91847449185998	5.03066934304455	5.04523063991465	5.17947163836203	5.2381406350803	5.16700981790099	5.1924435374022	4.78846177276677	4.54167590085412	5.36339433407637	5.51200148732003	5.09483903765296	5.2409817076536	4.98632446197986	5.02141309894576	5.01943105015135	5.26831012121672	4.92965088667238	5.19872751190399	4.74145404253711	5.05613565116751	5.53417648788253	4.89437203505071	5.34991368622932	5.07952702403921	5.12707854433084	4.87977829124807	5.22777880594834
SMC3	7.25026809493328	7.75492557278028	6.39170431887848	7.4365649751962	4.95397290805218	6.84091888233095	6.4782904074266	7.21797707902751	7.15704067757154	7.19793712339915	7.14740643017647	7.45200314006064	6.50681787458925	7.85858841596839	7.45632402064348	6.93358444036459	7.18997968966349	5.01070063154724	7.17643148934018	6.91744965768275	6.71776962980633	6.54837003723443	7.94703080567477	5.85544410000077	6.75524145335719	7.05939205410259	7.29103805278613	5.73595670748566	7.07068771163206	7.27769097278245	6.40237530722409	6.00257156488662	7.37805637421189	7.37542265063423	7.89876280302566	7.32668384644055	7.1194277704573	6.75416196474947	7.03698788711726	6.74148721095622	7.31043646673617	6.02337734626165	7.02365124057427	6.4811825123416	8.00762721353908	6.53873571365663	7.286567926277	7.78788297516293	6.24781247291036
EBF2	3.95397197713674	4.35469545732457	4.69862966551185	3.68599955890658	4.45133509583844	4.59004504865623	5.287849763742	4.45475167159569	3.970386174859	4.26151276263777	4.74157916169177	4.18728397044814	4.76510081179254	4.44802344119093	4.0883884150404	5.45545611174472	4.31206247276221	4.28939923078348	4.29771527071366	5.14992876572615	4.59349839181752	4.69361184627298	3.86820176919789	4.5250277420535	3.90430103983888	3.57965686365177	3.72662525870451	4.66067196385936	3.86253669081384	4.44354697995038	4.93294651628029	4.2867473670967	4.54830961261875	4.37350483943601	4.55292726111669	4.34223471157615	3.74492423010522	4.5610107988846	4.027245190424	4.65881871526943	3.96758364550535	3.80318466439674	3.45260465906622	4.47650806367302	4.41636619546584	3.91109808557333	4.61419627105121	4.48384092346146	4.46686983257517
GRINA	6.34615946482521	6.71346487718506	6.49684738758271	6.12500382642996	6.0588796948438	6.79300237277474	6.49018694391344	6.86623913051261	5.86259124016819	7.32631622437414	6.45766241313655	6.33471574822974	5.56241309487215	6.27974539651989	6.04216343187013	6.18575219530735	6.97748028389756	6.95883223770117	7.41613122225715	7.29808915248198	6.16814177069864	5.65868163901312	7.3233916877061	6.29214564548686	6.98533078526077	7.26742437066746	6.29673435620909	6.73393455613986	6.32541843741357	6.34105673102729	6.85447571735478	7.06478910267033	6.91391262822527	7.07963517894555	6.41708456053652	6.79047492050121	6.69167652911591	7.3509170880382	6.56157038402909	7.96158050053596	7.04675841944007	6.15356034079697	6.70039948858386	5.71830983615604	5.81716070240397	6.65486082800699	7.16142719574248	7.12188365863435	6.23590374853001
C18ORF21	5.8139799488419	5.99956712655347	5.42756058504362	6.19072408531317	5.96138926490303	5.59473783114286	4.7390071854477	4.6501780578964	5.13684227362496	5.78060170606815	4.90518383999587	4.24494184397095	6.44896618141737	4.07753954142703	5.22240079409587	5.87110634545917	5.13938599574654	4.6120728978872	5.94217032873947	5.81747693421133	5.34034007972968	4.88818115795321	6.6575171079632	5.03644662706078	5.82766611115915	5.61751036899253	6.3361932166065	5.4847942212942	5.84965580314098	4.51894359297191	4.86053578431371	5.65165132573923	6.72838041040793	5.72420167880375	5.99175175196368	5.96405871317285	6.09041755048483	5.65656444218697	5.88515286600925	6.02464236987103	5.40842757319337	5.05327732374952	5.44073498035268	6.40499488808834	6.00840643521119	5.52002458823049	5.12730104195735	6.67928866580463	4.59674793757953
RBBP5	4.68765926018934	5.30456032331401	5.11283897504177	5.44691819560763	1.64589114682518	5.43986478535855	4.65793777325473	4.62782217580816	4.31982961220342	5.45344909731438	4.33603267996351	5.01665766023318	4.67666684767997	4.96707036440388	5.28808424685928	4.95542347526328	4.70983264751353	4.12291866825278	5.23499633815405	5.33714624708532	4.311360698977	4.03850554032735	5.19398458434106	4.24802166520555	5.26044010770865	5.47642511034939	4.81562614771857	4.67197435856999	5.07863032737811	5.26353287604299	5.04499031010442	5.07839293597051	5.37977585494227	5.07740153283432	4.5524059689758	5.68497690928717	5.29039712452087	5.25925779633445	5.40189971813916	5.62892374663308	5.22630968313541	4.35385396980664	4.8823104575946	4.19492386255666	5.14968046951819	4.89144251865268	5.34679134214544	5.29244495839871	5.13516996361105
NAT2	3.73050084189142	2.73730646273233	3.29497459766858	3.44327245914091	3.50405210015251	3.26665463111806	3.44477571538968	3.01888409620188	3.43900603739452	3.05743259581205	3.73104526639768	3.6973757337928	4.18620736157231	3.30124888076582	3.35722120246653	3.54828001596525	3.31286901823853	3.81449812866393	3.86605239124236	3.78580789135363	3.34450896714249	3.9152417041211	3.98002895725575	4.19330811443588	3.39349308357925	3.68165278003417	3.80679009944767	3.85712009610259	2.91916614758502	3.52552769956239	3.85349071533276	3.48160119376577	2.61207077412897	3.02359478046302	2.40433557590111	3.55545789038413	2.19347939065067	3.45956276677073	3.78853433452389	5.18164683878281	3.64498912603973	3.82834622315713	3.8222712673636	4.25253222534226	3.71863342455674	5.51432144566944	3.50960844160576	3.21214642871299	3.40451079522914
TERF1	5.33107708901569	5.40663666493428	3.84416969459969	5.25356009892577	3.89845603743675	4.82253998514721	4.57344299951001	5.82335042442988	4.89545580259363	6.68025824118426	4.23883729190091	5.58148562729032	4.60963737206206	5.9318035917477	5.11935410181517	4.98489007035388	5.40131098511211	5.10842158268144	6.04708791246915	5.83487602226687	4.89790013825292	4.37545723095023	5.16047774655781	5.26967017116167	6.7315688502296	5.52457681724986	4.56829361516105	6.38041846545268	5.98202727273843	5.8289257668439	4.91070676222489	6.42028802200197	7.10226654355474	6.49623463353083	4.55642696292723	6.00598197892194	5.25115136940314	4.9658281419247	5.96227855008805	6.34752605675587	5.03135505223343	4.98070260448697	5.29920069039386	4.99660793627928	5.40409689730144	4.67222561389218	5.42415620881753	4.73156070463347	6.07182443893571
CLK4	5.08904554275375	6.2280915813562	5.53468853537532	6.44075441170619	5.71786228230303	6.56763412271969	5.73085973960565	5.28262105720571	4.77363666112418	5.9710912470165	5.81014538231202	6.20396498719975	6.16969034404113	5.90548953953289	5.85326039375775	5.41227412223086	6.18488902613657	6.06453605794727	5.53926646626959	6.93420155585137	6.73074319593566	7.26378749142087	6.11293007000703	5.7098246539056	6.60558337355053	6.40829169303223	6.43530088372378	6.32557440324914	5.81674483906575	4.67756179970314	5.98156522702434	6.41971129675249	6.28892825517319	6.2194260524287	5.92821988638261	6.34015703271181	6.18197494246601	5.81480853717002	7.05875049446461	6.70940644375046	5.66864846214408	5.24797155293581	6.79119675729612	7.13650107630423	5.69696140780379	6.16126876242017	5.93586067644753	6.59404283094647	6.72178413529481
ZSCAN23	3.89988230059315	3.61464977964277	3.90206392914442	2.29432990166121	2.39553091376109	3.69269946323101	3.53778558080089	2.91661173551586	2.13403097788505	3.56247812148983	3.18207425314536	3.26989147421255	3.63342772277275	2.68112110764313	3.36183993103591	2.50410270885525	3.45326865827854	3.31780909690017	4.14087515936623	3.19659996278634	4.36597522622314	3.4640879359887	2.12276249108409	3.11586608229785	3.75923467908519	2.47639516821263	2.98814131321626	2.58423062827991	3.8497871416896	2.83409003969666	1.6954286468666	2.88141266400751	3.26835548935492	3.89407561500385	2.84252976705898	2.51044574709189	3.48645695576873	2.70303755816	4.52975724170483	2.69055722347379	3.53161601586341	3.86678931431532	3.7008524918203	3.47069043203398	3.02516774024658	3.13628491557715	4.02423012860453	2.91725109689084	3.611990304986
FBN2	4.04964906265441	5.82199051344891	4.11756539374167	3.71361993940468	4.17245071159577	3.03783569468575	3.62524243020314	3.72643889011651	2.99781825859887	5.90002726534832	4.23036981149442	4.01161818399307	3.83536426463957	3.84376179659644	4.11852335723224	4.35571544654663	3.4638656753607	3.59634602100452	3.85451436540779	3.75666039295599	4.10109366398976	4.32715631443993	4.35890117312418	3.78155066124945	3.540509657971	2.84786004440883	3.9350495114828	4.13279232606402	4.2765294199547	4.61382805858055	3.12190512015314	3.43972020040986	3.5154664654577	4.02899429562367	3.7479351545315	3.61485469520242	3.70612824367676	3.84108549793202	3.57056736476587	3.64806617312643	3.42697854438522	3.49052520596879	3.99257901930066	3.87243085565994	3.93981049710608	5.12730104195735	4.72720982031593	4.14305866677288	3.36515919569734
GIPC2	3.15767725702257	3.65020276354132	3.18098038573688	3.58596482550704	5.24483417455439	4.31712893122713	4.11183008378764	3.42923967633423	3.57986319038572	3.33642050879733	3.66803286910049	4.58775621790503	2.65290083020516	4.12601222610611	4.20266141536356	3.72494925621235	3.62125130443986	3.97952328668477	4.48371647774137	4.74208438168647	3.94604490236572	4.17245071159577	4.790958617135	3.87756561950468	3.38581892505064	3.68385474912456	3.88565147523907	4.1427475227854	3.36582689136422	4.5853063020712	4.43142572888416	3.81647887960538	3.52765715575395	3.72088584551519	4.77058751972334	3.7743379755849	4.09709160266233	3.37974293726398	3.35152656802678	4.27609759882057	3.73513545720478	4.45216511849583	3.28707654878067	3.92113542057769	3.36820400949639	4.09452914029845	3.95825898471992	3.69444787654482	4.35691989535735
MMP8	3.76649975625758	2.87029369284841	2.69312918052625	2.93619260158871	2.54224294163674	2.53712109398136	2.77766230986849	0.912647565779769	1.80537294706999	1.78242156589968	3.14444158780694	2.25330465541822	3.05958734316993	2.3180752872075	2.13466682464746	2.93714662013644	4.40855970437641	3.07043123413871	3.02389599377633	2.49153579677011	2.78028090884841	3.06868903768635	2.41003711878191	2.253874632448	3.17500667083069	1.75807585905958	3.08255851698037	2.88364447003484	2.21173149207907	1.99994265173232	2.9812392862184	3.50787454109603	3.53418240314644	3.48116587883083	2.70986362921678	3.11645192797439	2.43238194654068	2.63195730448812	2.01704890246892	2.21298387902857	3.31015264533613	3.47113932638609	1.98690491683516	3.27014407270356	2.33301892082759	2.84687918653359	2.3605519411216	1.69907272753597	1.52984742692192
C12ORF63	1.71524280338269	2.88581036919462	3.63644829648567	2.29036601069297	3.63950307732922	2.80487816308147	2.46373727155847	2.52594006542813	2.09024303456634	0.818432576787729	2.29834569777084	2.4368614247451	3.22987812441934	1.23272889949991	2.13145482211669	3.17369496315746	0.962617130587375	2.45235215377484	2.7393164969094	2.47489389484891	-0.478653716828512	2.76563785294169	2.33753327721218	2.11361116130836	2.7058956491378	2.90835217070078	0.815040876907255	1.24186580413705	1.10645753937991	1.90093248231037	3.00844350276288	2.09295024831617	2.82936573963043	2.71183780882412	2.09713038009627	2.49545597260853	0.379495649511602	2.44880503251706	1.81238403740653	2.62712866189611	2.37902701721786	2.30280742255573	2.01774058011461	1.64285033847924	1.70854129859133	3.33086669654481	2.96013597480657	1.22730179395352	2.76867999728177
CTAGE6	4.28702821832088	4.09102783022553	3.8153909816268	3.8226343049491	3.64086035482649	3.40083982564972	4.596252383407	4.1068868005783	3.73473562914143	3.28268428625544	4.11480343249727	4.28282674530672	3.94655776377565	3.2475156031775	3.69091206398628	3.71671659170597	4.38462524995269	3.34052666406976	3.4760679677457	4.65950275955052	4.2765294199547	3.75739881052964	3.06868903768635	4.81438840596637	4.78622936886953	5.29304045424867	3.65976247438024	4.7182936685321	3.64553912145847	4.16033938007825	3.90988924457647	3.12278634107743	4.24786752645531	4.43362649947933	3.55589221350955	3.57382166352387	4.16288916147666	4.9949430674534	4.74444260896333	4.32860743544316	3.21499824199299	4.48668798987391	4.77337872367685	3.70309737643915	3.10537821152977	4.91477689400225	4.45714247608139	4.76085484769646	4.36543988948993
PRR20A	4.72008087472663	3.66624190098879	1.66136242773371	3.63127311088977	4.32715631443993	4.00138432287054	3.73104526639768	4.05280972952594	4.58977127559997	3.43629778532427	4.08085035087834	3.72551759233214	3.36207005883767	4.31771070979054	4.13909698539672	4.29386630701934	4.02306191527446	4.66132776415289	4.34136314832951	4.33670899153805	4.19919804222307	4.56127175175304	3.60051716020338	3.24904099607018	3.90586784328482	3.28628665269862	4.04902254705886	4.18588556973589	4.34851996628193	4.16185221904617	3.99801402634348	4.40941877139702	3.37406154375168	3.72606826115129	3.58389451118602	4.39279618068619	3.98852836740792	3.34521183943061	4.1178986344587	3.81847020849757	3.78853433452389	4.17363596582113	3.34950257622067	4.78132403916985	3.91162064362798	4.29831812784824	3.37308577774522	4.13373530406441	3.8296456201825
HOXC4	5.52110980073279	5.43912874697504	4.53165718387854	4.92181238035394	4.52816808301677	5.26204897915706	5.18946364234917	4.64604511651187	5.82503610635572	6.09501337842948	5.4212552839415	4.63683513716355	5.35527215351651	4.70127069307601	4.95828868532942	5.4276779035123	5.50527930567971	5.43829351702874	5.51138264397827	4.42482872643257	4.77918406358679	5.09853999068868	4.94353646280359	5.85271251485923	5.46939305807676	6.07046210486807	4.94574393255437	5.51003715916151	5.49416116414575	4.16725354375568	4.93161451323595	4.22045223822516	6.59923878255504	5.61637798916436	5.92318199023694	4.4243940780511	4.84593959994234	5.33526171237301	5.77783129175938	5.20105902086643	4.72869168192434	4.93742302253739	5.58785820750183	5.7501431281015	4.71134677501267	5.49427703077113	5.76135841699714	5.65745879956216	5.0525637036939
HOXC6	5.52110980073279	5.43912874697504	4.53165718387854	4.92181238035394	4.52816808301677	5.26204897915706	5.18946364234917	4.64604511651187	5.82503610635572	6.09501337842948	5.4212552839415	4.63683513716355	5.35527215351651	4.70127069307601	4.95828868532942	5.4276779035123	5.50527930567971	5.43829351702874	5.51138264397827	4.42482872643257	4.77918406358679	5.09853999068868	4.94353646280359	5.85271251485923	5.46939305807676	6.07046210486807	4.94574393255437	5.51003715916151	5.49416116414575	4.16725354375568	4.93161451323595	4.22045223822516	6.59923878255504	5.61637798916436	5.92318199023694	4.4243940780511	4.84593959994234	5.33526171237301	5.77783129175938	5.20105902086643	4.72869168192434	4.93742302253739	5.58785820750183	5.7501431281015	4.71134677501267	5.49427703077113	5.76135841699714	5.65745879956216	5.0525637036939
RGS10	6.91981915309516	6.19142960269076	5.71322482779546	6.27848588522959	5.86003413023119	7.13757729604195	5.53283963896612	6.95387981353505	7.1684364545174	7.74915611402286	6.84805952216837	7.14418304380962	6.55297627624902	7.36320963259397	5.95259426241227	6.52118315590202	6.44939844321581	5.53800854023562	6.58514958810309	6.1828380690832	5.90489950535949	6.29432685024827	5.80793317229408	6.71112317206291	6.93092298391411	6.70451373553749	7.26378749142087	6.49411379058016	6.33640390500288	6.90951271402433	6.76445895411469	7.00591754932652	7.86782543915804	6.76730652860165	6.43749775280484	6.93447522048008	6.84617360098316	6.70940644375046	6.63729752794899	6.55094805615503	6.49834725676405	6.87389069439121	6.50660987562103	6.45350095289889	7.57343587967465	6.53454349964048	5.89467615402148	6.31766513113479	6.46931685886183
RASGEF1A	4.74444260896333	4.78259360805601	5.01010084265027	4.93356130815077	4.89690440310409	5.50859345010978	4.94836349342264	5.14752650577118	4.83670077864541	4.58453744419667	4.64350470645036	5.61336102999616	5.1197421168941	5.10654095635295	5.00257561523465	5.03477563721436	5.20937499006678	4.92429565310769	5.4292463727056	5.52432826265183	5.58393210870199	5.40261986409519	5.60188515969719	5.49305548220319	5.19470091813083	5.33118639496817	4.56397810974335	5.10431736783346	5.35598318875042	5.27857211693226	5.06532457482975	5.95542905513016	4.87825253865114	4.7907392015824	5.3863467543252	4.95531001328914	5.17525911119494	5.09287128370431	5.29848749857005	4.60016923241895	4.85209274910693	4.55163105951133	5.29991352982769	4.99505255021313	4.68204792137741	5.4518724565121	5.41580327690507	5.11250831661136	5.04968434507818
RHOXF2	4.46990811131738	3.93389645296448	5.1080756879214	4.14999093468272	3.13152742274334	4.19345557721907	4.32053449995912	3.83501048230472	4.11741412193187	6.3167346139341	4.04659844635106	4.13373530406441	4.25327984238623	4.19068596609884	4.07187676947426	4.02388694764936	3.65133302516717	4.48410718834886	3.98757281525609	4.52419409432953	3.4733778086669	4.45448256491804	3.67738533452105	4.86945590543947	3.83142632853262	4.52313472962196	2.24091753980363	4.39780227747189	4.65070367977735	4.73566243249655	4.17664909760771	4.19903624109538	3.94706202449221	4.72720982031593	4.5502856648352	4.36418439319668	4.20044471596428	4.10797236348577	4.6781896828298	4.0364453082743	3.22620747453031	4.11586142253174	4.32715631443993	3.09487331648651	4.20574985795051	4.49405393121527	4.50556133278458	3.99682347813117	4.58853835370965
EIF2S2	7.13985316127951	8.15376886299056	6.82220624747644	6.58764387101865	6.07384079411961	6.76782029616015	6.50832532752625	7.062416413417	4.42774426802114	7.20619778251315	6.61025136451887	6.66632769555714	6.80698776097785	7.03016831337968	6.56491831587525	6.91856274387477	7.65961849539537	6.67026392434222	7.92452690483893	7.79393618799367	6.84376154539219	6.84778775070706	7.80651224514786	6.27488166320817	8.53101606147577	7.06419521803396	5.31209334006453	7.62657055030071	7.02821219129774	6.49789605497625	7.19937690560342	6.53852761031423	8.49201058194237	7.99747307197096	6.96804120176403	7.15742071052586	6.64087481169394	6.87360037038147	7.64201052407158	7.31084177712261	7.51235569282098	6.75445462871694	8.17636416574423	6.79246495997994	6.60837710853617	6.49880581535524	7.91857109175885	6.57674992184715	7.31455061758632
CNBD1	2.3719903520742	2.46043066684432	3.06814281492035	2.89551358066737	2.6946174758371	3.19258714355644	2.45989425609688	2.75229858874343	2.6085017503099	3.22620747453031	2.71418022393304	2.20165706955537	4.23941255399133	3.01260103098435	2.80971406561432	2.29895679353841	2.25330465541822	2.75670607483617	3.32201753920715	2.99086920350712	2.33081450586055	3.02612617224769	2.60943963361472	2.87996095959985	3.18072456922361	2.97035064758724	3.41394604839727	1.62152678799039	2.46097552515982	2.11887763426337	2.64229215335855	2.1433692538387	2.88034053004763	4.15391880201342	2.94248654258876	3.48988327493436	2.28754764899614	2.71183780882412	1.3716976891942	3.19583324490312	2.40901531129113	2.25792876134469	2.78296708174315	2.34830268232992	2.94640748057597	3.72200144559178	3.20303996021085	3.30941487030262	3.31661483160947
NTSR1	4.35542721585272	4.96986238111293	4.95998014662908	3.97700326592596	4.35963361304804	4.46581386598188	4.28601467935105	4.66265157216097	5.57636824627299	5.06647242271317	4.17245071159577	4.29010881667416	3.54538648005706	4.94283209787308	3.65713691764547	4.71501584852077	4.1427475227854	3.88396678702422	3.88528345336373	4.03433810675918	4.94699420747429	4.42240188839772	4.41190412709862	3.00780349435469	4.08806016305388	4.05529024555847	3.43521919458504	4.26992258405238	3.08109125934987	4.41426612751574	4.47193723278365	4.82746643563431	4.46204904589109	3.84750089487775	4.64309944205869	4.57413603060553	3.69226872504856	4.7049046017434	4.1622801387602	4.01519424042221	4.03612085017004	3.05440518381486	3.85076142538947	4.17318181342183	4.96045425323714	4.21071536661832	4.60862652915197	3.49460889554255	2.54224294163674
MBD3L3	5.0595573203852	5.03055502648678	5.65923500455226	5.28328471291806	6.17619489535804	5.56828297322164	5.30676713838578	4.98798338927833	5.5805781677321	5.58110053150989	5.28670893057083	5.16527484239642	5.47594609123515	5.4988925964032	5.13814111962226	5.5411409218672	5.09733605166837	5.55735954042537	4.95732170926587	5.33726116083675	5.26285330618389	5.24405133232332	5.29991352982769	6.00257156488662	5.71705617076462	5.14191298261563	5.37470531315794	5.47303160397158	5.02922625973459	5.556068236635	5.26457733930547	5.3963489262833	5.28373920206643	4.9190835593294	5.3757800564225	5.65808663423444	5.70995034137229	5.34810350023434	5.3326914660598	5.34479406218222	5.90807576354438	5.8770536520589	5.670811733172	5.46628320737251	5.68616852905897	5.33690354200323	5.07581113170787	5.19097983326737	5.70457404593763
TUBGCP4	4.51716039899908	5.67042964854414	4.64466560313152	5.06544004699721	4.56749068844256	5.20287921613041	4.72453076972858	4.44379493210813	4.39920801540055	5.40604373775889	5.11203617348427	4.31283432021667	5.56925228380585	5.56190254935794	4.54030258540259	5.13207748836408	4.83961952676062	4.33336290452691	4.83258575060194	5.15916939074547	5.56154609859815	3.89352530569466	4.47420238950799	4.96082999832724	5.15689328678951	5.24143255700934	5.38194849264228	4.77533294062905	5.5063734406838	4.25046063498711	4.97224875023802	3.99698703347629	5.42002218081041	4.52228868642222	5.22087318516756	5.43766086864689	4.66751295649097	5.55941410870781	4.9122948952601	4.70855476184945	4.89311704828038	4.28518024870397	5.53492162020458	4.55893616461395	5.12251866853451	5.05965984518623	4.23378224638979	4.5917153163325	4.44476445342033
SOX10	6.4880780789582	5.27588052266118	4.99731408855123	5.01342340031463	6.63306554952328	5.93287637936182	6.66316953821204	7.40882223248733	7.37024276157386	5.04885781281072	6.20808586164595	6.16094337531723	5.54395577742508	5.82445296102377	6.61929371039814	6.37001114303121	4.72364265252485	7.12294288827711	6.81965158014708	6.89535109817479	7.23598261017043	6.14255353424206	5.70244671943803	6.79766282265771	5.60885003962238	6.85241964504708	5.65343555059817	5.51432144566944	6.84863170297564	7.71791422540446	6.09742054552797	6.73420967025759	6.54795040386567	5.34162075897447	5.38886077845522	6.1029635590549	6.69237279469449	7.09975807189362	7.07644044756865	5.24774336824596	6.68821113724513	6.95107718511818	4.75097731340692	5.43398295683153	6.25952314764982	5.95423260999898	7.05011637589466	7.08437365397065	5.74867000077433
FOLH1	4.53594096266182	4.37473069633981	4.92025756590846	4.31192737515105	5.40313237810549	4.49711413788401	4.12957152710309	4.57267931057303	3.65733588687975	5.86113158231135	4.66200264201378	5.884757614683	4.11978194996867	4.61180327358357	5.98321754569245	5.69900602140624	5.27659976477536	5.88741121534151	6.04155555858152	5.48565223066119	4.10657696821418	3.56309710140299	3.44790974874208	5.628802168911	5.32013262614153	5.204638044624	5.32212176369687	4.1850482576418	4.98197089465162	5.71830983615604	4.68777513829747	5.80170422076005	5.33280959889006	4.74247301646819	5.83574069484824	5.45273445278263	4.52778975157233	6.33848574406501	4.82722302783593	4.12183518260034	4.22681676504987	6.62572359865474	5.91357113285644	5.11551189717237	5.74117329391133	4.76881791258955	6.81057934623078	5.83115571327421	4.31815122924109
C10ORF32	4.56282365978906	4.20106137402211	3.30988935343152	4.18317046849257	3.23916032254558	4.30484904259933	3.61379329446837	3.26563987328282	3.46208242917726	3.72793460923756	3.8276249589226	4.63266664680861	3.77092310879651	3.17990351821643	3.86326847218372	3.78945904674223	3.63606657388351	3.09065716316334	2.63195730448812	3.84799289906316	3.62187136144066	4.41469639683337	4.41164385389512	3.80434169737116	2.88839452501726	3.7308540348899	4.50651181536318	3.56770362921738	4.22121975515555	2.8632966254605	4.61303063015169	2.7848037978263	3.87120888073845	4.34454731446194	3.88116438527484	3.88813536273501	4.01519424042221	3.54643148880567	3.44132544376419	3.73548860066988	3.99733757584117	3.47385573340861	4.13639484576267	3.18558844300306	4.47595776070847	3.37998824253537	3.99129961424285	3.9281409897185	3.83090532361371
MIR30C1	5.84856560702733	4.35804595513124	4.78562744460345	3.91731526571376	5.59838068991321	4.34741266647307	5.74232749281961	4.85135027786398	6.02429019904533	4.80002962120944	4.89191393473669	4.45091891588869	4.38825498745218	5.30549525776668	5.06835739024475	5.13597066594272	4.59838724103569	5.45043366074209	4.81891598775837	4.62292391030294	5.2013915621458	5.09765040278073	4.7500495770904	4.63304636285069	4.08854445697579	5.12533246030116	4.83961952676062	5.14799572233904	4.60886895955399	4.80340839536456	4.94409427085579	5.58860371242669	4.38912966951528	4.63785365005134	5.18759159513432	4.55472513387848	4.68300188489359	5.24427934043215	4.33890927280892	4.75172399980532	4.96354764406037	4.45281021529063	4.85669791859439	4.61499011192659	5.44936393967757	4.78587169610744	4.73376973358881	4.7365177481892	4.88218962954015
CXCL17	6.05859162922754	5.54771262939741	4.20150840397223	8.66541053741265	5.75373796442642	4.75146961276529	4.95806684413028	5.47655472282158	5.37727752195024	4.55042235411822	4.6795994511923	6.22686145369354	5.21468514001713	5.32562854661493	5.2365174922193	6.93811873826628	5.42708249744058	5.29372655225599	4.5694412675668	3.81933914611671	4.45879210070416	4.63542066416643	4.61289915653803	5.86259124016819	5.10654095635295	4.83102697584009	5.95273006662055	6.18419042076563	5.07054990465271	4.3832460128382	5.31990040542395	5.15277116914453	4.84650585236335	7.06005062713536	4.29550116740981	4.73232021941715	5.17947163836203	4.34595693603432	5.35906709420452	4.96707036440388	5.26033245957322	5.22252831165673	7.86782543915804	7.32502116105829	6.39012647024821	7.73264977003032	4.37140482752732	6.16216329945788	7.61752256398898
MOGAT1	4.78370336869019	3.91023952892857	3.91853030592383	4.51767253726007	4.51227999087551	4.78992639579587	4.45826124951759	4.18301718509037	5.38371742353083	3.83283028029136	4.04238606487609	4.14492249181349	3.7555595346397	3.68065517097366	4.74021466912475	4.30633516019798	4.63062679822026	4.01437314800323	4.15811239654107	4.33561616569366	4.84964254353731	4.6076137939684	3.95245285405116	4.46952916460802	3.54914300238642	3.84674602872746	4.25790825056104	4.39430902761469	4.32944870436087	3.62329800394271	4.70515682434786	4.80150169522539	4.33192444134095	3.94097856666759	3.82474443588483	4.8311430427766	4.19209629862422	4.33717515482234	3.46512426428781	3.43379138864017	4.0866012101987	3.92234344285776	4.01277692857331	3.42349884074165	3.86587626530559	3.93574448696094	3.90379799229737	4.43294070555251	6.53938915853892
FAM38A	6.14932603494277	6.09123035302049	6.34161026330704	5.49598354490927	6.69093664038691	6.23291186363387	6.17395270845378	6.26057126949311	5.79341681161988	6.17957792862392	5.81169399394363	5.71960101670632	5.78435373799587	5.76780838094394	6.21458082234547	6.0360656674463	6.36369166430106	7.21879860088949	6.63963663429838	6.56063716299419	5.88269366506265	6.47956606651218	6.61467995940841	6.54967548481351	6.3951385664453	5.90637425884629	5.71879039769426	6.38747645327083	6.2374774859559	6.1773924280246	6.08048008667098	6.44095734575828	6.40438817118499	5.99345223482165	5.7600737414738	6.33885616028174	6.18968344454607	6.32148674303904	6.86337354851404	6.07839165497566	6.31958722747352	6.15000881284091	5.94149651845134	5.81495718150775	6.0867909829954	5.98054267602108	6.20723517475637	5.96780956043466	5.894207095241
PCYT1B	4.41540579034382	5.04411604588081	4.91275188454486	4.3041349867571	4.85500248846253	4.89800562558235	4.46755403598444	4.27999122590397	4.76621668289678	4.41231477525057	4.96510732876531	3.51795467107583	4.38407329876452	4.30135864082826	4.44664927765305	5.13562926240012	4.61079276672063	5.52395174468595	6.50474352466607	4.69590475511173	4.24283569610615	5.12283917403355	4.17334094294468	4.64862477494887	3.6267112955953	4.38710607568923	5.10467087341026	4.49334311149661	4.78810517527172	4.83486490095075	4.30386694206542	5.2320589967805	4.05363530461789	4.68229855238953	5.03739540125203	4.93550265084341	4.66016422675215	4.63722187414274	4.29026145741704	4.50327240007709	4.53479808059946	4.82242067451047	4.0507759314524	4.8650799671289	4.50970977482963	4.32887164097873	4.16369193743116	4.3830939120079	3.87795622221865
ITGA8	4.08548754333221	3.61552812062885	3.71671659170597	4.00666067203022	3.96360636495935	3.91595488686107	4.32659630875398	3.90778863416032	3.7544279038772	4.98103565572599	3.94895120044142	2.76287179082172	4.13978052830102	4.73553192520307	3.86803183381999	3.65179222809328	3.46512426428781	4.23543604104243	3.94379289379301	5.02372730078142	3.84160686533174	2.66089280225664	3.49353589992336	3.95893916094552	4.17942107807333	3.69930398119302	3.93225586154637	3.24153285373875	2.84031518008026	3.41973033927389	3.71152023618799	3.48689582459957	3.85806655933053	4.34910904624411	4.56152104904612	4.88548358300459	4.46308618517924	4.22366194948353	3.92865741208619	4.69513862930247	4.00186978295566	3.62187136144066	3.91199255130243	3.66981254806812	4.33475489296026	3.72106527471899	4.07530243192144	3.2078233695252	4.55526952035817
KIAA0892	4.96940102737011	4.99014708802049	4.95235220572009	5.0008946443167	5.60442928355671	5.44526155253353	5.94528041923029	5.48895357351271	6.03012195382343	5.46383887103014	5.17792974818255	5.09426521063981	5.52678372032972	4.7049046017434	5.22481938777829	5.21562812469296	5.06286558246755	5.69111927461172	5.04276820426822	5.65280654841367	5.55073170433226	5.60595828742995	5.82457974073252	5.10159839428279	5.25551999413161	5.18063085393738	5.43196520820671	5.24909979624246	5.16527484239642	5.61650355898444	5.41604658198514	5.78958607008847	5.18899862663099	5.71540470385988	5.62867212480345	5.49974258323157	5.68864728418717	5.41472277709741	5.15205926728958	5.6419739766989	5.81359523187191	5.2710894662656	5.48118590361638	4.83126771563352	5.09722942641917	5.25727732613373	5.41057108704349	5.53107510874243	4.94432951681409
MTMR4	5.40702501410077	4.84383263445057	5.29701565537047	5.25986677004475	5.25830823364091	5.65551927456929	5.39282983200884	5.45488390367189	4.3551283535474	5.66140900560896	5.14148674383742	4.99196031338142	5.31419874625017	5.54125803324326	5.24831584986508	5.11539828319539	5.34943180536455	5.36878440998155	5.7633191455383	5.25913762830007	4.89884005849446	5.30630489865027	6.34869416641381	5.20195333570151	5.16700981790099	6.20707466311421	5.61056660430888	4.70756068113661	6.06824086131282	5.2600772336461	4.94432951681409	4.91692610290601	5.68954825555775	5.61625329075243	5.94334328907158	5.64590970242621	5.25265824260787	5.47080071684936	6.20235855497597	5.74181804442241	5.49078927766062	4.24283569610615	4.72232338734226	5.49392716200807	5.10901238153894	5.4805750225814	5.1144465708978	4.76893486036753	5.86668918411815
MYO16	4.31252069354172	4.42269857152701	4.07560365177297	4.28835782386438	4.8715755819046	3.86413859066062	4.45570597051232	4.30030020590875	4.40574122722047	4.47944917400188	4.19098299280413	3.95648326267113	3.86855935850523	4.36459204160975	4.53109445263185	4.44005986897778	4.46796088204833	4.52569306090602	4.01682789483727	4.11728112262287	4.59850575166011	4.39026733991714	4.91871729115471	4.04964906265441	4.04397961287838	3.96411209800911	3.96076931123405	4.12349569809442	4.626664576688	3.87522174606884	4.18815955843557	4.70353375327679	4.04774950793069	4.4201037241282	5.32167019009788	3.84959901115145	4.10657696821418	3.85059842374641	4.20545820229178	4.18424696444598	4.02076975389114	4.51609648547132	3.81196622972751	4.41064909635455	4.55410132256171	4.39417249722257	4.54138597739852	4.43934986390674	4.32125492062068
CACNG1	4.718040991613	4.2943193135983	4.84120226839485	4.37127447730124	5.2845755767677	4.1836484810351	4.60672292227242	4.74260128069827	4.77033485155911	4.11900002481278	3.8296456201825	3.81377503570506	4.11260672981572	4.45891477893765	4.34639529877609	3.83881666549323	4.58069543723055	5.20559973693229	4.03401581637347	5.23628442667527	4.70022329765302	4.39527946178048	4.29052688111826	4.10545096292534	4.40115121784121	4.03272240852019	4.35385396980664	4.41177399636628	4.77046700570025	4.52816808301677	5.44974095750951	4.62165454761107	4.54452309760364	4.71257432143671	4.56569647956981	4.61180327358357	4.7907392015824	4.02288975225502	4.20150840397223	5.12858499590877	4.05012464941585	4.20847277966436	4.30975536158902	4.19803911433109	4.13231608117633	4.65145932054308	4.35557380491746	4.24907437968787	4.48001495566135
ANKRD20A1	3.26989147421255	3.83536426463957	4.33118496150108	3.75647572949343	2.7245398282181	3.94133359265186	5.24121554136175	5.86568651007463	4.5667488006878	5.66875595122466	3.47780941747347	3.61138251180833	4.28412172131611	3.83649174589843	3.10505279690757	5.25597651744783	3.70146921304042	4.4778042377049	3.32582099993837	4.40005421777857	4.18556925608937	3.40543150505283	4.04902254705886	4.03994814686116	3.28319668771206	3.38222178819408	4.06938939988371	4.08325592499714	5.0062015118254	3.14195098245187	3.19740040260497	3.47297508612399	3.91562319558076	4.31815122924109	4.54726472981205	4.18409776369833	4.64746821228336	4.15066202630916	4.26933168160337	4.33575335005433	4.34797173594085	3.91451573125833	3.89251245977913	3.59199051536746	3.99716141184548	4.12940914419792	4.42154850023875	4.31938021095547	2.96504543563966
ANKRD20A3	3.18611130709072	3.83536426463957	4.33118496150108	3.07992026799326	2.35108778252892	3.80606416325282	4.10592191431397	4.65145932054308	4.4570025683804	5.66875595122466	3.47780941747347	3.53309981731937	3.58810655201177	3.58765782110776	3.10505279690757	5.25597651744783	3.70146921304042	3.23211856993428	3.3091630878878	3.94327623486004	3.86465763693268	3.40543150505283	4.04902254705886	4.03994814686116	3.24880440548027	3.38222178819408	4.06938939988371	3.25952951246878	4.95565734617849	3.01448598665736	2.73266688995249	3.47297508612399	3.76909888878824	4.08580023837333	4.54726472981205	4.18409776369833	4.64746821228336	4.15066202630916	4.16647283330844	4.33575335005433	3.51323806233309	3.58869065291991	3.87868316826903	3.59199051536746	3.99716141184548	3.31829283237563	4.42154850023875	3.82834622315713	2.96504543563966
COL21A1	4.19403108984872	3.74471653388922	4.10157528393057	5.89361970787697	4.23899774662609	3.91973860408108	4.55042235411822	4.52923375633971	4.38506375898208	5.34702494611462	4.92219309015949	3.50982123315575	3.29473410167426	4.04628324964587	3.67177796414617	4.28532009388403	4.80393322607664	4.7668410667442	4.13962665706817	3.33007503056651	3.691298535265	4.29565103490579	3.32818733517635	4.61883064999954	4.16061609976815	3.95213504234707	4.32846310709464	4.33207988452379	4.37336423762064	4.36997521091953	4.67478998865719	3.98988469159466	4.06022554723586	4.28200826641554	4.32542167563	3.93574448696094	3.78386939258868	3.76256780799695	4.16770956588538	4.42240188839772	3.55441326193656	4.20310090040907	3.83809153928357	3.87921465674057	3.96060623097826	4.42140577093188	3.85333101630758	4.40869895550759	4.93114028986621
LRP8	6.79145465470622	6.60909863955872	5.22099078074534	6.67479959084078	5.45417655134945	6.8693717544362	5.455579402729	6.66198041711171	5.91301169073698	5.1879442732268	6.0542114064609	5.58034872605522	6.55929035412608	6.0254695998589	6.53187563539298	5.56690189572526	6.7800712050865	4.69398756248023	5.97969544489277	7.56101522997712	5.29383247289762	6.9868909952049	5.71436257731451	6.21250533437437	5.69190428261399	7.00032569672298	6.22598669156318	6.45955227535878	7.08743207757221	6.27256633765543	6.51934013583333	5.30419888651867	6.64974765215402	6.57100308154295	5.60822968319059	6.50812325187196	5.62828454716739	5.86400087337814	6.04553449057236	5.88939347170786	6.8159813858821	5.89778931986106	6.40849567830923	6.23236010004801	5.63867715153053	5.60822968319059	5.9023683607881	5.55695936904262	7.72587541467611
CRB3	5.64976834215018	5.89862823080421	5.7003054302761	5.57097349156953	6.61929371039814	6.31978753193389	6.04081135346517	5.7774091944562	7.58621604868415	5.96993787805695	6.09465855376004	6.25656329076407	6.51153698438371	5.7772842510074	5.80767331032793	6.49706718062954	6.20808586164595	5.7653557243825	5.8271030873877	6.93994468993885	7.1253070403523	6.55657533302536	6.2025413366717	6.27378851390943	6.69988611643732	5.56925228380585	6.13665712667871	5.70379451956841	6.24875454805568	6.18950258456776	6.45063969144743	6.82734270423412	6.24546485842676	4.88526929680122	6.21476808369501	5.59473783114286	5.68089367015439	6.09450633868149	6.05169380076775	6.13297611947866	6.41625555504885	6.48249272719763	5.78302362371022	5.81674483906575	5.75681408324821	5.80506901664203	6.3333813324666	5.79731938825239	5.47017500715688
C9ORF139	4.84772136556583	4.78406000845587	4.60134590136161	5.12637821654025	5.61738253571777	5.37882440447191	5.23466187506354	5.23218144150968	5.54844279004629	5.41617430072825	5.07989817272656	4.67592599173651	5.23696744329723	5.19447951519076	4.89951885824124	5.01562423497128	5.09557382781844	5.21286539556073	5.01791478355972	4.90315688254304	5.56279496982999	5.63081169650118	5.19813893662339	5.0119280783934	5.21624764231483	4.73280644636743	4.7452217324346	5.08975321006257	5.68301255582913	4.98619565270633	4.93994210490587	5.13276354197694	4.24620360227806	5.05075199246507	5.07618452041413	4.8662764754663	5.08527805072753	5.23709559245928	5.04499031010442	5.10113653720498	4.67412389302238	5.55671939682486	5.35821900889277	5.20231741120844	5.39506279951758	4.63126030390117	5.01107693890004	5.08191904359059	5.24369421215441
FUT7	4.84772136556583	4.78406000845587	4.60134590136161	5.12637821654025	5.61738253571777	5.37882440447191	5.23466187506354	5.23218144150968	5.54844279004629	5.41617430072825	5.07989817272656	4.67592599173651	5.23696744329723	5.19447951519076	4.89951885824124	5.01562423497128	5.09557382781844	5.21286539556073	5.01791478355972	4.90315688254304	5.56279496982999	5.63081169650118	5.19813893662339	5.0119280783934	5.21624764231483	4.73280644636743	4.7452217324346	5.08975321006257	5.68301255582913	4.98619565270633	4.93994210490587	5.13276354197694	4.24620360227806	5.05075199246507	5.07618452041413	4.8662764754663	5.08527805072753	5.23709559245928	5.04499031010442	5.10113653720498	4.67412389302238	5.55671939682486	5.35821900889277	5.20231741120844	5.39506279951758	4.63126030390117	5.01107693890004	5.08191904359059	5.24369421215441
SCPEP1	7.25495395387399	6.88854357095676	6.92165411828108	6.15927759100633	7.4876824941756	7.52361684015045	7.32839129656711	6.74595661760141	4.94103351687972	7.50105692365951	7.32631622437414	6.6342588369047	7.17847364078771	6.79300237277474	7.08363143388699	7.02625452012665	8.09487787567887	6.87580586034794	7.29808915248198	7.54670388811692	5.19932291515232	6.77346497169765	6.30904809748695	7.30020427889594	7.740445952146	7.32755264408124	7.54102225170205	6.38927803736287	6.74463070249887	6.49130941846886	7.35967753356649	6.91224506797016	7.31544395977612	7.31837198088119	6.59293312282048	7.00919262790739	7.37587525703126	6.56763412271969	7.93336785639352	7.35178378355484	7.93719547705419	8.83082256889324	6.70187060570481	5.74637404203722	6.94483619628063	7.81330919243698	8.11045720926279	7.47356776374828	6.95288798408327
RAP1B	6.77158982740408	7.60623492946886	7.06932301415212	6.93027607443416	6.01727878577264	6.85792627117435	6.5570235694004	6.03253244071854	4.29097872636062	7.03860847474024	7.02461777168093	7.27437535754878	6.33229099539021	6.55788792750245	6.34791789330376	6.72604236806982	6.79273173953729	4.21885477279625	6.71801084282159	6.23042515039159	5.43209085719863	5.88530249128049	6.45100961509435	7.01046768346196	5.70905871598822	6.62660486188195	6.80246854375395	6.28892825517319	6.57447606352874	6.17773007021415	6.48694617014807	6.00382235680161	6.72581748755558	7.56982371682493	7.40753290680248	7.21999710593489	6.43975510155177	6.80647873405593	6.14766651350508	7.145965761624	6.4768404771836	5.23850333604077	5.73192015317556	7.21221620886459	6.27397663559467	6.1304183832705	6.4289525401736	7.05244089241722	7.29598836346978
ZKSCAN1	5.63721520714202	6.09224232930887	5.62169439692102	5.03831940572735	5.8616881828449	5.5799880580228	6.05500189624369	5.80366876832218	4.79231085604133	6.05515117682358	6.33640390500288	6.49746898308997	6.16635593133874	5.78988310977901	5.87067591356379	6.33600642811226	5.85825209682564	5.18508355190977	6.33318845363099	6.16245840118708	5.8581287394336	5.82142450455926	6.56294283909628	5.66376444288236	5.84270057091156	6.98124645706895	6.69019357782486	7.34562523816554	6.37934492042015	6.38217889459594	5.43962280513887	6.961038677589	6.25365653089401	6.14205925606611	5.31928265360767	6.22560058707082	5.68939841230382	6.01148892986092	6.01259705337729	6.59249650527648	5.89318356182473	4.87418268172901	6.71801084282159	5.93346381831712	6.05048733137147	6.55340474202798	6.70451373553749	5.86344491675141	5.1612096982182
KRTAP5-11	5.95154070504705	5.81716070240397	5.07030946220533	5.59193488153526	6.37957019376634	5.95589722208321	6.20947539580394	6.00366587036044	6.328081213577	5.88054203216232	6.17461774157556	6.02022726396765	5.68824779097236	6.0191507921868	5.77967339825541	6.36001146145652	6.02699653571837	6.81828561965018	5.96495582446904	5.88885281651277	6.20480078346051	6.44508704090997	5.60896119066755	5.6867837158316	6.01226651613614	5.97081340001102	5.44679515449847	5.73783816074116	6.28823027181047	5.94134227936199	5.4916276976978	6.18696954745707	5.19838885506034	5.66323985791159	5.93601243928919	5.89537363935127	6.28302147341159	5.84722626153701	5.86708719146413	6.04096999752346	6.23419395637814	6.05440722435207	6.15880193376787	5.96601625137504	6.16468613219845	6.23094653841049	6.08018073629458	5.85626715030212	5.87868414905539
CCDC29	3.62308491710866	3.68496008333123	4.55979341384676	3.7088582036003	3.89286504579585	4.31512347120896	4.52842504168086	6.30597599125349	5.06635100508333	5.49755935725703	4.04774950793069	4.92811777005867	5.7905617163727	3.83649174589843	3.33113048869598	5.58956965675305	3.67934497247118	4.64082507946191	3.35624665493641	5.21172246023617	5.38694989917369	3.64221982300836	4.54951824042149	5.05377256498238	3.66464439495904	4.27227481733778	4.41496423556107	4.85256321610928	6.11637182707797	4.11528133052599	3.42624730805193	4.14148183911097	5.10205002230638	4.45120121903242	4.338739591035	3.90710986859041	5.11528757379059	4.42283444682988	4.08806016305388	4.04496059381953	4.19083448709559	4.24165945410295	4.52476077649378	3.67369887743899	3.88672766885464	4.22277288198244	4.42584597685534	3.82094887521485	3.22108918230971
EFTUD2	6.25602012315878	6.30316098668667	6.84227993566329	6.12843343165842	5.50036165798759	5.76836458421652	6.76919650330286	6.79145465470622	6.41245569685051	6.93092298391411	5.59618856321779	6.2340203164921	6.30500870765612	6.17602949591538	5.63929526530402	6.21390461432069	6.63284009000343	6.08160784936475	6.62808634364904	6.22248735269924	6.16312452498353	6.14561285850544	6.33229099539021	6.54546339923611	6.08206577787946	6.04568540913112	5.70626668816371	6.42373463373238	5.61296342092233	6.54135980088565	5.98818476881445	6.03823884238703	7.09077193789269	6.81301668091609	6.49727192861667	6.33716569741658	6.26254591075752	5.99481819267617	6.53323534074894	6.06056473233034	6.27995632216837	6.77483712486174	5.61069770015667	6.43870653563993	5.85697548434641	6.2580982657759	6.8159813858821	6.26343278262059	5.66658334447999
RGS1	7.42272581487826	6.83811852373442	5.63246889903661	6.67628574653671	5.27412819647276	5.48869141468551	4.19687610806486	4.22829691762687	4.43907121776668	7.57187700186857	7.58900988944361	7.38341054022646	8.11309619406969	7.28294940299026	5.90992619639056	7.12950867801976	8.16811147643815	4.77796986002102	6.56360600426017	7.16582654011399	2.82305922840221	4.53645083019471	6.96162911572335	8.02777056481676	4.74663685264056	6.25212514843119	8.95302131538445	4.32771394745529	4.93001722939891	5.60757858390201	7.53282109752002	6.89860743325839	7.46960437586686	6.07306227664123	6.74568104592027	5.17005684171483	6.25120610628747	4.57426018370425	4.75615171075215	8.36324818703834	6.80378757370126	5.2530941093415	6.28638883280484	6.1079079388372	7.23801104961606	7.49753492804935	4.32350409943738	6.34773155393092	6.8674319599971
NKX2-4	6.19362904355135	5.73085973960565	6.96316312493893	6.28173162826121	6.15338644793418	6.22049770486376	6.35476720440004	5.95499050479077	6.93567542873517	6.75473788158618	5.88500688708698	5.82058107357299	5.97548872516944	6.60320289450392	5.96663141725975	6.47935539446344	6.27650708754831	6.96712479100124	6.70376933082612	6.13109390491659	7.13026062678091	6.56580582759441	6.29762614089501	7.0651963812813	6.86802862263905	6.58875645439605	6.57357221084218	6.27507951576897	6.25456777830712	7.22720292939035	6.43710869701018	6.91446765494161	6.29581924997157	5.68537590736925	6.03329612689867	6.01474916815778	6.1884705571722	6.25158750221465	6.57265536299451	6.24546485842676	6.00856173606204	7.12431262429267	6.87697853512785	6.37934492042015	6.44382526022907	6.11487629303396	6.87182393942605	6.29965642075477	6.61467995940841
IQCA1L	5.91436958385567	5.20038703789627	3.99372598268351	4.58289496039939	5.35130782808528	4.62050958196299	4.53466114776957	3.88959424880735	5.79070010979888	4.28732083669622	4.99146878566742	5.09391843925319	4.70970639846258	4.02580841895842	5.35845358318813	4.46716077281984	3.4573697150734	5.02934068162576	4.97501058941842	3.5716112865888	4.73827496689803	5.1555092222077	3.59100673640248	5.95840655359503	4.69738685499826	3.55827865630172	3.35745910614161	4.59121324199306	5.37459508237926	5.89632659073038	4.70428104655936	4.80938614573181	4.12291866825278	4.69751363068143	4.51079739204072	3.56000565885049	4.66865697080645	4.38780848857816	5.06695325670945	4.82919299436895	4.81175306833631	4.4523015419697	4.54233730293991	4.63379387295012	4.93306033392172	5.14979751135279	4.66929611149105	4.9188479756265	2.4111835162742
SCGB1C1	5.88500688708698	5.58122167600633	5.77915280146489	5.8832796509029	6.18107610640443	5.36493026032722	6.25019247424269	5.66901740837702	6.1285940686377	5.64537656602426	5.75898214587744	5.80090714572474	5.69590336353689	5.84936631577925	6.28823027181047	6.05472672818862	5.68890376318192	6.91888708327654	6.37134505609159	5.77942231649542	6.30964351033417	6.28676880240672	5.49561458432104	6.10707224946932	6.32541843741357	5.65214628854266	5.69384208161088	5.44863240255616	6.14578483824528	6.25398832106863	5.45429600307863	6.22650775913805	5.40094977662146	5.3862363746299	6.03927747915127	5.82766611115915	5.19540232834596	6.06777443636367	5.58980302874903	5.48760821951759	6.07805514093607	6.33265530832076	5.62013359119621	5.73623251886854	5.83726461208532	5.88559559467336	5.88726229610844	5.3462208208263	5.8528510642579
ZNF732	4.69372780474033	5.61600415575278	4.43060709993426	4.81649884746543	4.36332248906124	4.1590688541258	4.34483275691745	5.98578843962731	4.30239070862892	4.15114118641926	3.97103122003446	4.45879210070416	4.44614173624465	5.78127892034014	4.25133129253131	3.5291287865319	4.23573242015999	5.16157251177405	4.36597522622314	4.99316982838052	4.42840171502289	4.98329645183438	4.82351245766866	3.88864584847688	4.27477825488719	3.91215930350825	4.28546584400976	3.62938459934848	4.23177107637795	4.8285417150722	4.20266141536356	5.09943955079169	4.81104093232675	5.10619586689781	4.16678372234766	5.14169109261927	4.23455266929126	4.06162587302646	5.48094978725299	4.48230943005224	3.87538592155598	4.26523133937109	4.81327737826887	4.12306605219497	5.47107102538546	4.95781061686488	4.9748903999251	4.44031971793689	3.98773560387561
VPS29	6.61301810235293	7.05278538961759	6.26449064234447	7.68987919744711	5.74129816772136	6.34635629130981	6.45807911402878	6.6695200556498	6.3596267613266	7.39677943517236	6.76164962488001	6.75524145335719	6.73906364000676	6.66246900104523	6.1958967731467	6.49663858512167	7.09598769470923	5.78435373799587	6.98401393477675	6.38519545830383	7.05539524333451	6.3715571202256	7.02230344519841	5.7103168672856	7.30715252871991	6.91098803660962	7.63227621429057	7.48677148126028	7.5899611849684	6.23875992342454	6.44667193749578	6.13681541546388	7.25495395387399	7.65723840681868	8.29741200509093	7.05875049446461	6.79380876693411	6.40731008834439	6.98249966648092	7.05376192342744	6.78403539738349	5.15459049962813	7.1032647251067	7.47464208147435	6.41848176389624	7.89602233497335	6.16199305974429	6.53722228396551	6.35136790536303
KLK12	4.05931806751159	3.86855935850523	4.76331648944699	4.46686983257517	3.65869591839752	3.65653755713567	4.82147705912546	5.78743638260715	5.20162445225827	4.26538888543192	3.99963386967862	4.3657107317234	3.58850357446972	3.59507752036429	4.57585747442068	5.00831521898211	4.28807058510904	4.39012285802455	3.80225423286115	4.31367177582501	4.67566578373454	4.49539520946998	3.73548860066988	4.36117459911642	4.14615664378908	4.1374805716008	4.32887164097873	4.77784943523019	4.74674540255831	3.93724362598807	4.75591305403952	4.69751363068143	4.58659062483265	3.98726173787167	3.79361917477369	4.00929431547417	5.03191520328614	4.0243844004194	3.7197551470921	3.91215930350825	3.98821113245157	5.08659781359016	4.02288975225502	4.04141384525068	5.0445510585553	3.75778600855689	4.32887164097873	4.27737779533733	3.91181236058742
SP3P	5.10514878592632	4.64734099133596	4.65503577508218	4.61973344347726	4.58277877261081	5.01676862695341	4.6018706038548	4.5448976848722	4.60554944725871	4.62417051205215	4.91489932765564	4.75270364026789	5.09675900121123	5.2562173706235	4.58881955504276	4.93923598248922	4.62639708181597	4.67054068727272	4.790142284969	4.91559929556919	4.58001942404	4.99871091724986	4.57798042124458	4.59814423403427	4.157777809834	4.26584192203193	4.15238139061747	4.59468827400899	5.10250150899446	5.16981238668424	4.40756757568834	5.21308710652762	4.47206984926465	4.24714141017374	4.44600803852372	4.84558689643913	4.80854002135011	4.575317777093	4.50179069952422	4.40586781977581	4.60950913473528	4.38000695054763	4.7345329639333	4.39223085847935	4.52242868182899	4.51986643671784	4.43784094043311	4.28458297942522	4.83670077864541
PPY	3.71001841751173	3.75666039295599	3.67621662414551	3.5307961534997	4.29975604680172	3.18046520642872	3.34499746417905	3.86750510458933	2.35772962111251	-1.1104470238154	3.72662525870451	3.73207378739096	3.50721871554625	4.27637085238273	3.22435243322813	4.39934680474262	3.520299032708	4.33236135881467	3.25164653950347	4.2287217381315	4.77533294062905	4.47917234511352	3.83901023977981	3.2200844281582	3.4878336039701	3.10823990416547	0.848910324195782	3.02516774024658	3.12127423371377	4.00255941377429	2.95561689805575	4.50651181536318	4.01293064264548	3.9171462434757	4.03577169043408	3.99305929661423	4.03965956548582	3.63684267575652	2.43238194654068	3.31062993940466	4.37972561186845	3.84674602872746	3.45347543689182	3.4857758656196	3.63987231844012	3.24983182842562	3.78208559994841	3.88528345336373	4.18015741118225
LPO	4.13609456888091	3.17236589900104	3.49645723635314	3.62545753657331	4.03740858038058	3.82834622315713	3.6577291706086	3.63583911665631	4.19640796739918	4.25088807301653	3.54219984544526	3.74925750110824	4.10813132109104	3.28731536911921	4.46458397665152	3.44284266949971	3.37241864775482	4.95553506850065	3.1648013999791	3.80393374254826	4.24268709887915	4.12741702433063	4.02406963294476	3.75018199421641	3.7789728340596	4.13201001703296	4.16442990389977	3.37308577774522	4.37242143390771	3.10647412265625	4.14415489406447	4.2033922498438	4.10878119183318	3.09224770036591	3.60622663690276	4.10025948441124	3.69108967491585	4.13139193154591	3.98158326419278	4.30907575424324	4.02023548840199	3.83775255141314	3.79307496670946	4.19194553940939	3.69483117375655	4.46782723533876	4.72415582933424	3.94396632218836	4.21648202697967
FRRS1	5.67780813831481	6.3048329838785	4.31982961220342	6.12350252669275	3.36959350781057	4.61066817510416	4.67604055868657	4.25160246057599	3.6524038889406	6.30557989014995	5.03055502648678	4.04808531567427	5.22539293848469	3.93811073803021	5.34727623197675	3.8703410443936	5.94070660275519	3.77638407539467	4.80825529494597	4.78500486083157	4.76409876254347	4.23826027150248	3.59927255997628	4.72562338067296	4.66929611149105	4.48681990083335	5.12308178329948	4.50098938733475	4.41148861653226	4.5368772395244	4.41845309095541	3.83791600193729	4.96857233821233	5.64268626694077	4.79582200349826	4.56060735964581	5.05768247107708	4.38478202360611	5.20440211895623	5.16968894119211	5.04379330851849	4.32278624316289	6.19813756116629	4.68754281290788	4.45241686576212	3.7826109054924	4.68073280003505	4.92549106374412	5.32153851463062
SNORD95	9.31815977246972	7.57713119427555	10.0773912243871	8.1191683571314	10.1890622489198	8.79387670456286	9.15825471379895	9.79389572002464	9.33943271869932	7.73132378342443	10.2248000018695	9.11068218052688	9.4742269330428	8.91026375778331	9.96122017620887	8.57070958286132	8.74628521842741	9.50248197522266	9.07628383922437	9.55201964253432	10.3022779192951	7.58139493714652	9.58005783894212	10.129306202929	9.68917019293295	8.07819458172119	9.47051713934049	8.73906195180438	7.50450042764109	10.6940026113881	8.46600343235462	9.47233606117835	8.0856397569591	8.06838222130061	9.19272999579826	8.06017279235635	9.90666530719973	9.21664571471098	9.4742269330428	8.88303545794608	10.1088106151846	10.1890622489198	9.17917088804902	8.45092914044795	9.93781590427175	9.42604875366497	9.50248197522266	8.40147517192781	9.91097814617725
HLA-G	8.74755557446855	8.33565921583632	10.1890622489198	8.282557491798	9.21990613966497	9.05388869399245	8.4907690648895	8.07092755453654	7.72229319127546	8.04543368740111	8.58234147950769	9.07450329561085	8.87448192587634	7.4876824941756	8.75019713831564	9.12405434647297	9.27561937362423	7.53072547003291	9.10561732185778	10.2050246660596	8.41001031338672	8.85853837714212	8.78199370424851	9.34839399444394	8.97981472042138	8.732712171303	8.70108566506573	8.27867757650181	8.20657094677687	8.4896300348272	9.35036044093026	8.68820589092936	8.37495165024324	9.65888053811076	8.92615572182542	8.58713017380997	10.129306202929	9.23302354321987	8.74157316215241	9.40708651296709	8.65881807275486	8.78824556668663	8.67936432738027	8.68820589092936	8.10014613499739	8.83504327399396	10.5554864198558	9.88557710968668	8.63364371902849
CDK6	4.94178710986209	6.38499937210723	5.84788268867636	4.43610519136266	3.95433219655232	4.45583548552787	5.31539233132432	3.85469886442389	5.0491088289205	5.19769950962178	5.41449480863313	5.08879417375868	4.79666938868162	3.72514672657911	5.5191867852956	5.29232641876808	4.81379657988207	4.13794118414904	3.90467098585481	4.79307652782922	6.76706679608656	3.18531076287292	4.66865697080645	5.92792678602579	5.3602346810272	5.2798378659613	5.1612096982182	4.40045595594577	4.92526554557427	5.59447480063	4.52515243439078	5.27402156489542	4.39892355808046	4.58349862506804	5.47376094027275	4.87918377300894	5.72353781097785	3.95262151745539	5.80519183494849	4.87350218828113	4.75641701650405	4.16185221904617	4.33321976688362	4.58799738167171	5.44183866498336	5.08610691957189	4.9988291386532	5.50254860635736	4.79378562190128
NKD2	5.61925716998705	5.204638044624	5.16036318167137	4.75568343649472	6.22527261587866	5.28216139582814	5.60683157295839	5.88612600677593	5.4686839893677	5.020390187945	5.39369179370305	4.8363316689467	5.18652313919485	5.04968434507818	5.53107510874243	6.11797300062148	5.04580945192849	5.52276825549686	5.34702494611462	5.55594741471053	6.01710437185152	6.02641189561111	5.43267384562296	5.42912616811103	5.19458982695253	5.50992540090874	4.7988789708431	5.40225284267019	5.15447263081429	5.42970767786219	4.82351245766866	6.00005883370749	5.33455325943223	5.27905744579871	5.04511266482872	5.11227101309905	4.72551104846868	5.42828144002835	5.27950286818222	5.28385807902612	5.26517806990624	5.84722626153701	5.15788490218729	5.47522077790215	5.70667890324771	5.40702501410077	5.45344909731438	4.95116346519782	5.00513181557843
P2RY4	6.00521155371564	4.58868405761787	5.68890376318192	4.52242868182899	5.32178670384508	4.84822030661443	4.66278542397823	5.00477417513302	4.54951824042149	4.48872065289528	4.98726992497803	4.97333758748447	4.6892862992437	3.96462504639281	5.17984700304412	4.80196567720059	4.34497900654219	5.59865045243814	4.41734891799557	4.10318707855092	5.39079423220603	5.46001316981941	4.83682295284468	4.04270649101375	4.54686545139625	4.56722903245641	4.43250515399739	4.76435942601018	5.65808663423444	3.87120888073845	4.83377914895848	5.44171120663753	4.02288975225502	4.90785447473377	4.92847834343117	4.59272790960087	5.23019378894409	4.93114028986621	4.67478998865719	4.96545831417544	4.82793941351126	3.9399740649883	4.53109445263185	5.36966399441484	4.98489007035388	4.8823104575946	5.05389548011115	4.50679487083883	5.57413815038223
GPCPD1	5.60138542410647	6.36389101819396	5.26353287604299	5.00609152507813	3.93208480019606	5.66991683334878	5.22300659528789	4.68651621465565	4.36229453839559	5.99329031647843	6.11878350936633	6.4485555944126	5.70363645985219	4.38958126617307	5.40142602024612	6.71649025271072	6.32032888309189	4.95707928337651	5.23581703403199	6.25001146125276	5.67018487994081	5.21731564657394	5.45950407945484	6.43933008114063	6.12056739117933	5.29063487984111	6.42477347893789	6.73103385841076	6.44176481353786	4.5070417057288	5.69384208161088	4.65313054458971	5.62246186738273	7.0867604172516	6.24475598554248	5.70202691904071	5.91258783534068	5.6629856089454	5.07726949368104	6.66171682645929	6.27957009681349	6.76085963682191	5.67928753964888	7.92069048694176	5.48541587810383	5.93538926147277	6.08663687410555	6.40419399513021	5.76214441050742
ALKBH3	5.58515905453055	5.66022271119871	5.134087426781	4.79155832168405	5.1139604808519	5.44922921939776	5.1398529566847	4.35154352870457	3.97312539760824	5.46951288459856	4.75221069124848	5.90046907638588	6.09106825240638	4.92170433564625	4.84902646306393	5.29943956380936	5.5606455689555	5.54251591619844	5.09356566907466	5.92701511688026	4.92623288846677	4.73888076244175	5.98624230757017	5.49732047613953	5.3399885661984	5.8683366164596	6.09388253245974	4.37603124736798	5.83282901471644	5.22174563985001	4.97024350823729	6.36022379306891	5.40714979413639	5.75981895882324	6.37838035284116	5.06788519637324	5.58045877819371	4.89237839620457	5.43791649066296	5.91436958385567	5.61348155847042	5.16946647215914	5.02586510248867	5.5687578313692	4.7936483044073	5.32596703149677	4.79704567163389	6.05388918259406	5.99011099999315
NCAPH2	4.73814847970886	5.06136190321308	5.66464211966782	4.80028024903186	5.22195671317146	5.14423607806913	4.99458832243535	4.98477890238743	5.76306785764811	5.21775146616082	5.41641315173455	4.98197089465162	5.42172184349697	5.37353929175101	4.63953606979976	5.23639809388555	4.62599808355484	6.1978241192455	4.68891942454411	4.90703678129938	5.34455796631423	5.12811849828296	5.05965984518623	4.91965471393652	5.27424749518968	5.1026228613216	4.87228949457388	5.52776879974191	5.2327589794919	4.89098115936184	5.43474197090053	5.73047176753908	4.58503763913116	4.55628900183207	5.15903937820637	4.89632368413182	4.70830423638291	5.36941413527571	5.09057993592707	5.31634199920293	4.95842604269542	4.98045767825017	5.25586098425739	4.99412168181829	5.43974213836905	5.16623058262089	5.32212176369687	4.77736605730954	5.08412891241024
LECT2	3.72300474861346	3.85502292719416	3.48600636501052	3.60237729838356	3.7867406241819	3.42923967633423	4.10998731853691	3.72587200726282	4.16829864867872	4.55015265742554	3.95611056655472	3.90276436350357	3.03879891696095	3.72494925621235	3.90066107345023	3.65576053431023	3.93208480019606	4.68842545042336	3.65672059438747	4.23021070033998	4.72858067671052	4.42663712326948	3.9563141207552	4.78859018893017	3.55589221350955	2.79010703570697	3.16915856652708	4.05529024555847	3.27090010828785	4.45864841614047	3.66095941216188	3.97579891267607	3.66664753364954	3.87737420519605	4.0194074749913	3.87209491572229	3.62917007775213	3.72873031408838	3.15107947302881	2.93288417252115	4.03482316774382	4.20908289636698	3.32933460192587	3.5031973332994	4.12819605210859	3.48487540619783	3.66563721709847	3.66859570731728	4.70239324670459
LYN	6.59087683223402	6.17802638877113	5.89807820412803	6.00396443898212	5.03761767311232	6.67456234170568	5.72076904042919	6.01929893532261	5.36177011366789	6.24353446935107	6.64851721345157	6.21980587657809	6.37661962034744	5.68417577605977	5.18423109275943	6.55009492469875	6.75499570023416	4.94814292471677	6.59596293323376	5.99481819267617	4.88433172554735	5.77809053766386	5.51682738010162	6.38001665090292	6.03589614874748	7.0433488798555	6.45851587248479	5.72169856892603	5.84270057091156	6.7919533860681	7.10191685925203	5.22858168432386	6.5624910959337	7.6389216783105	5.84694656290932	7.33302024510021	6.36604903812325	5.86413239861903	5.94070660275519	5.90623666612511	6.25528997853195	5.98564842646629	6.11535187784374	4.68879916329627	6.02337734626165	6.40731008834439	6.68749046455319	6.78995872908157	6.11275392008781
MPP2	4.15439445134078	3.21928207255329	4.48656958147248	4.18866282056419	5.14311419197675	3.10209925171795	4.00782071320329	4.43129801589764	4.575317777093	3.75923467908519	3.75666039295599	2.75304223772191	2.24455587085818	3.86220736726517	3.50493686083201	3.98225253484537	3.66306447931999	3.69032098716204	3.84942887198728	3.34178227588799	3.39904391225316	4.04980325355935	2.80194912745579	4.01745072879337	4.01387580288599	3.00342107893443	4.04350637024004	4.27594196262406	3.71382116552154	3.89251245977913	3.4082281646666	2.90802929811219	3.81865732986973	3.96825114500576	3.08758690768908	3.23709115524571	2.73570174482802	3.63250205276017	4.26779569946419	4.09130462541567	3.51065183307392	3.74889054264591	4.00386394876183	3.50635058854244	3.87120888073845	3.8276249589226	3.36302946453355	3.70271848544264	3.99406011562724
FBXO36	3.95859308132855	4.30253474442226	3.0861781010653	4.05029010987675	4.1696765158984	4.44019345446737	4.01340151347333	4.09452914029845	2.90931286573338	4.01277692857331	4.1627385408987	3.62566793568841	3.69893520178155	4.24355941247968	4.08644920413796	5.01883176567836	4.09961249501649	3.52994584978325	3.9411438806406	3.67856661959649	5.06049275133767	4.36159362555729	3.53458831910663	4.36597522622314	5.06023678982967	4.74920546735655	3.7505711337212	4.51624653975741	4.02818721177984	3.9994805362762	3.82474443588483	3.57361810610333	3.96888332518259	4.05720243661441	3.97647637052115	3.39443594126552	3.88341456261771	3.90639133674761	3.89740598711624	3.9330815851836	3.57221787081131	4.40728884146161	4.52569306090602	4.32265575099967	4.0086294088366	4.13926810616484	4.48272246115398	4.62305213172516	4.92835895197876
MT1G	7.5317908158924	7.46767320029821	7.93485024543307	6.48182461303216	7.37024276157386	7.79393618799367	7.62326185750001	7.09254045616225	7.658982618528	7.03139409343216	7.92970698005902	7.83257233317729	7.35967753356649	6.8983123660072	8.13339758407552	7.22802883923448	7.78933670773169	6.70579271629635	8.03092641186502	7.64990425655349	8.15376886299056	7.19609651070596	7.55719945455171	6.31073382664722	6.84060674089825	8.11383539134476	8.25642666882394	6.70816515941659	7.77644882468714	7.4509786130982	7.22150398870316	8.32522449097614	7.54356161363855	6.93628458266144	7.03601312097857	7.22914181799611	6.40356359447809	7.14418304380962	7.46279998305138	8.17990610512556	7.38689197510841	6.7052356348696	6.82192701111825	7.91294680343557	7.83707345332422	7.40229923715051	7.11559720581572	7.29766282049948	8.22303730356088
TRIP10	6.16179257420579	6.59783922614803	6.95041825489625	5.73339067871549	5.74181804442241	6.94611557202116	7.41519584891118	6.24158757544007	6.23218163342116	6.64301730730264	5.98472377083319	6.1911012729836	6.08597206433315	5.39949207485025	5.80338695383048	7.73264977003032	6.28909596446837	6.04155555858152	6.3440265205049	6.03794947972617	6.5128445779823	5.74105677123468	6.57902910506592	7.10472558984155	6.13800592038882	6.76112168417379	6.62402191281066	7.07341109756258	5.74666184134034	6.88109315389456	6.51423653477057	5.16667367368124	5.85271251485923	6.11208122560988	5.96901737444402	6.86394464329805	6.1402829509064	5.56390766107048	6.81082480711202	5.95242512986436	5.9801135231885	5.94117440529673	6.70633438572084	6.57698628333265	5.65948363584142	6.13499671375818	6.66051367174124	7.26056204903997	6.11895705645053
TCAP	5.56787912962805	5.37159893691762	5.53393362979496	5.60733238531023	6.32981804013672	5.70483351789141	5.94661975337432	5.60035391223019	6.0486183044715	5.64744202065245	6.152921211888	5.60836601888874	6.19433156599703	5.99345223482165	5.32632053930842	5.59718371759616	4.85656695872136	7.08328571397394	5.46346519295203	5.42838931945626	6.23820542344782	5.48345272049877	5.5696086585507	5.29931536922417	5.58641108062646	5.46698073600086	5.77713903997273	5.69372223002729	6.06532198952619	5.32024818084384	8.92318276292168	5.71449968440215	5.67678445812549	5.04276820426822	4.86784656169156	5.98564842646629	5.90146259646753	6.0925592720315	5.70720532844972	4.99790386510611	5.53914112635075	5.6317276853443	6.30722704386182	5.96124385329249	5.91170811765097	5.2865026863377	5.00973323682049	4.75468016664498	5.71563780204423
NLRP14	2.9090007724381	2.57248056394497	-1.42526912479391	2.32977574800189	2.16352707065715	3.17990351821643	2.15760482879066	2.53014692130581	0.38397241877871	2.0497530779889	2.13403097788505	2.07901075530444	1.63168590073869	2.94671252226579	2.46574465948092	-0.967704459051267	2.50410270885525	0.811295923582271	2.52415973520097	2.98558986733879	2.81752400486407	2.38926805485422	3.13324884713278	1.79578813928778	2.78516989785973	1.66038559928151	2.6435408398839	1.35158706019827	2.69863299898391	2.80164809584146	-2.19195538727575	1.67323573920301	2.98434435392819	1.42675532180569	2.46143583426282	0.480789361121972	3.1850224010683	3.25678695295594	2.82549522788363	3.14141807614962	2.26856194876911	2.06198800768055	3.16701616252262	1.39708444676622	2.62067367326887	2.51803073700052	2.82305922840221	1.03250854972545	3.84197814923585
CLDN5	6.21390461432069	5.66721630667847	6.0532330044048	5.94058140696984	6.9868909952049	5.90419721632591	6.3662384480656	5.47753518790572	6.86192559709003	6.35301463857571	5.74448028345232	5.61988072482639	6.05563970234859	5.83560276605206	6.0967817672532	5.90489950535949	5.75412293840105	6.4880780789582	5.9556055072878	5.47948409723773	6.6713174360718	6.27995632216837	6.15049590739539	6.52630658002555	6.0785481414285	5.82948884099273	6.14439557705456	5.85878793241619	6.50771679598155	6.63564281893398	5.86056582835329	6.35319235570569	6.04663685897026	5.59694915196114	5.84924494899966	5.74232749281961	6.25194380988251	6.00693259831748	6.16950595790596	5.68838684282845	5.5302483830969	6.60081134647405	6.1778765432811	6.20808586164595	6.13665712667871	5.97667890439212	5.8547659264625	5.63068474527043	5.93855233175541
NR2F2	6.91475704538047	6.69868661126816	6.91856274387477	5.97258260985132	6.85682513248716	7.19974006158576	6.81191281392656	6.48205380782708	6.45328331156042	6.63685079419721	6.8230971473492	5.84296877812932	6.72030035725298	5.99585984211624	6.38041846545268	7.31586416476798	6.3417867226838	7.72774146761366	6.96193928834727	6.19919156267234	6.61301810235293	6.33078909089462	6.21837104163736	6.97258467756414	5.37812835647862	6.55208575427608	6.58232190735433	6.29493884186187	7.14055066087334	6.55886057252616	6.93628458266144	6.5287222688818	6.60457783900419	6.01900441360752	6.61793287287903	6.71063288667421	7.34481962212368	7.38689197510841	7.05345024307507	7.04638191973078	6.51754814154586	7.52562729445987	7.88649649640977	7.10897287706177	5.99283911384466	6.63141645408406	6.99426970154022	7.10784581234417	6.64469126847144
SLCO1C1	3.51754908636386	4.75543295149769	3.69597488874528	3.26665463111806	3.27598634671485	3.1461473549108	3.45485364267415	2.28009400136168	3.87312514629436	2.94441189069321	3.00815285327265	2.79864074772828	1.93295577315421	3.23524700054371	3.4640879359887	3.40451079522914	2.63928936045815	3.9620769928749	3.09947414129524	2.49345750667445	3.26413554328112	3.81179570313423	2.7914973726547	3.50078293594674	3.02486076567752	2.78182780523494	3.42720790180318	3.62442028809978	3.17694488052235	2.87029369284841	2.8650664029927	3.47671866591867	3.13944248109072	0.985107643189748	3.42467624492597	3.61528680674673	3.28268428625544	2.76287179082172	3.17529193078778	2.86187836543596	2.81827447197743	3.18341695852535	2.32211765256207	2.94640748057597	2.99462751156617	3.2181867665677	3.15655954973706	2.84968507391009	2.58246808986978
PROZ	4.0652810549358	4.15594347835841	3.88396678702422	3.91181236058742	3.56309710140299	4.45949719419427	3.79881366554779	5.0759343221692	3.44548835298335	3.98059202726755	3.93069003531068	2.4881386046314	3.8942405698452	4.43264946171642	4.25958133385505	4.48438565013528	4.20922017607219	4.02423012860453	3.8062508379853	3.41418696022126	3.28655576562817	2.89135813349995	3.24469331712917	3.05470281126191	4.60925144370661	3.10242566910474	3.0796564676545	4.0715335838103	4.08548754333221	3.03351850258559	3.88396678702422	3.77109642187377	4.29901308108792	3.84657454989461	3.98709525663138	4.39308116196159	3.54730298562087	3.91543007216131	4.19875736646691	3.43101847891563	3.3091630878878	4.42966416480857	3.87139421448273	4.03818066715066	3.74546861816346	3.42834074120917	3.54008804175414	3.1697015267031	3.62348179532551
FLJ30430	2.32649161605319	3.53758184400397	3.76889252742496	3.92042574763883	4.45596235952269	2.16782900701437	2.43733907998697	2.88291454391173	-0.521380384931442	3.37731535518831	4.09790739502295	3.27723717812345	2.86575296435512	3.17024700709726	3.81302283966456	3.92714362931374	4.23558615280452	3.98806658107217	2.88839452501726	4.36103840686572	4.22077337613747	4.28296089003382	3.85786557490743	1.26069353841995	2.34405980154115	2.87996095959985	3.69697308842131	1.69720757071794	3.06783469946625	2.90131236895564	4.61525796409454	3.44790974874208	-2.35059460343033	4.41817712693193	4.2636076129443	4.04444308272289	3.64786707220719	4.14366687785782	3.41258237903932	2.83155361163997	5.68616852905897	4.22338393338383	3.69166927167316	2.63366741634631	3.04404765607826	4.77906636736699	3.21082600214366	1.64084346902189	2.78593340621764
OR10S1	5.5570914439987	5.1553829274793	5.71540470385988	5.56479274662002	6.14782868571201	5.73152676415453	5.30062125870748	5.37953813778295	5.1964362961943	5.34136528341339	5.46844451446554	4.97759270251666	5.36745703764601	5.84340629881303	5.40518436033343	6.01991269973678	5.16479472386902	6.15370746454238	5.23605897934943	5.2327589794919	6.1021077784846	5.52510418788024	4.97782117609612	4.75518883365626	5.74987720217844	5.31032994026848	5.40542707996867	5.35845358318813	5.86736449564982	5.48432893079702	5.80916977245833	5.51978782613611	5.37172089534677	5.40629958017508	4.65922073050262	5.43986478535855	5.18496933812103	5.41556601493886	5.04136521706694	5.69072409653147	5.73689300674592	5.60267333233703	5.59080409276403	5.37588706980737	6.02351818100605	4.69129741844514	5.04885781281072	4.33192444134095	5.57876062886534
IL21R	4.75246762380593	4.22305256088743	5.23673789395494	4.88736490822518	4.91608725531801	5.05426503107593	4.62599808355484	4.26614336755887	5.13949446202586	4.82362709283577	5.00739107740023	4.95045768254943	5.2361818505963	4.81549396757431	4.75158636859704	5.15126866493272	4.38338703746257	4.63025285274277	4.44175900483683	5.30363683673479	5.00053685316171	5.18423109275943	4.68638902916095	5.18839815505654	4.55307291876286	4.52025691060134	5.07146193350227	4.56984102944424	4.54124533114624	5.20002718454684	4.43389151456141	5.33561830929962	4.56736899388693	5.09471322904252	5.13960701275076	4.75987274114383	5.36734869811016	5.00773685906137	4.61717151256631	4.83544360105354	5.36058691483008	5.08001120479494	4.98409029024845	4.5594330763334	5.05520563435256	5.50036165798759	5.45805449936119	5.05826713483205	4.83342092948049
SLC9A2	5.24165678493281	4.78760380572269	4.2836966113642	4.4955128957534	3.92025232480299	3.61982850327963	3.76610746746416	4.64531661187916	3.98806658107217	3.77149052593594	3.47717864390922	4.07906743525949	5.17737767680042	3.96175296129821	3.93192033535447	4.34625202981408	3.48094364965028	4.57168105675412	3.87243085565994	4.42213273527682	4.07609385529384	4.06956813204143	4.29975604680172	3.93608101011948	4.25314215256419	4.37603124736798	4.56736899388693	4.58686260074856	3.80588055901646	4.27415876770905	5.26182564249672	4.35281077518736	3.96515166847656	4.27302272298913	4.26491994774289	3.92078396177499	4.28546584400976	4.22379089987433	4.73803171245974	5.14871207180119	4.76946762008308	4.71425266242387	5.49598354490927	5.94866812185934	3.87085391987432	3.88692174707003	4.99779098626068	4.91337390459627	4.2013523513586
MIR153-2	2.76287179082172	3.57017752120166	2.83192566792311	3.29546443280479	3.91677184123327	3.78026914860296	3.59766107647939	2.9032696999518	2.81415498675147	3.68539973721292	3.45668789069187	3.59865462055826	3.25392832090772	2.43841821686349	3.60424097273233	3.36231979016023	3.13914087284951	3.48737186561705	3.44524466523443	2.90033318981505	2.97387885180862	3.40200992956574	2.87097974377252	2.91725109689084	4.29083721745923	3.98923530495678	3.00432574128638	3.16510669845942	3.75074583715273	3.60404166269289	1.26848170409505	3.19740040260497	2.51001981028936	2.28754764899614	4.09693395323173	3.54366785826168	3.1784400967157	3.63583911665631	2.86187836543596	2.45989425609688	2.81166810318653	4.34266780715083	3.57282904970838	3.20997357784458	3.39372370832223	3.55152216983255	0.71354010093899	2.91693957017011	3.70253343525363
C6ORF167	4.91275188454486	4.88110808584982	4.29698299592086	5.08855293703222	4.37672796040078	4.41205796443825	2.94975454210973	5.42037494043386	4.36557986598501	5.11421250170583	4.47047244019493	4.49871232845939	5.14573776999868	5.3399885661984	4.00552035702705	4.36061921910877	4.29550116740981	3.28959429104318	5.59347150061031	4.62586953938483	4.56455254973399	4.99458832243535	5.08179636312255	4.77867853241398	4.50518274319083	4.89098115936184	5.04098971725091	3.92353334078845	5.82624542594825	4.78156587303073	4.24075470393529	4.00043544784337	4.92364742811111	4.61278241207612	4.85549094476153	4.05092652033644	4.61692459392795	4.61499011192659	4.77796986002102	3.88864584847688	4.78235037365587	3.56975598300207	4.26106889836585	3.4498901527678	5.28870738051598	3.92781872430682	4.95467604306386	4.68867385719266	4.29184811182897
REEP5	7.08328571397394	7.53583756815478	6.69391621737358	7.3464676371038	7.09770875667586	6.81496435705378	6.37569301533209	7.06764086783846	5.76227332999367	6.6453659012864	6.57491680616866	6.79119675729612	6.5227456615797	7.46528395991621	6.9177336776713	7.32710079085006	7.25339274579973	6.80008710375202	6.69066292502009	7.7113303914904	7.16175872063185	6.84949893172018	6.69749444823415	6.20640371860252	7.44914781979864	6.69440525072293	8.03325118945502	6.7052356348696	6.55993455719404	6.50010570820683	7.18395588963353	7.15636324296668	7.4323898978818	7.35400865552432	7.50546224846249	6.43348445939523	6.65341835272671	6.73852736758705	7.07508653326681	7.78449351340652	6.63749389048496	5.09252840542045	6.65391127709556	7.78788297516293	6.84256406018198	8.45209995031499	6.3951385664453	7.35400865552432	6.82734270423412
TPH2	2.4969186323108	3.18935997580722	2.72878951179175	2.8311561187283	3.06868903768635	2.38926805485422	2.57891046255406	2.97677768661577	2.4220714959299	1.99200156869858	2.65963279405017	2.81714105076143	2.60625838532631	2.68075642544204	2.92146889390924	2.44936935464151	2.33467381392912	2.45378594425775	2.49937062810611	2.17880577264977	2.42323043015955	3.44065858104086	2.43133118224164	3.53885720978263	3.52403608572645	3.24802971337755	2.31636531651514	2.29779860027941	3.31683447923395	2.69940837751972	2.21041723176563	2.7245398282181	2.49398081619373	2.05551776000402	2.9865887808267	3.35073909039292	0.613466588733252	2.06123357310738	0.74053818513748	2.40075240523287	2.66496517510291	2.65037787421823	2.38492731754306	2.53854660622668	2.66496517510291	2.9764054311209	1.61363631523221	2.24201341857217	2.00591732482813
DEFB132	4.37431059937441	4.60226088725122	4.98246064851065	4.430372260316	5.09864946644086	4.87977829124807	4.50179069952422	4.9289553368626	4.53820104016174	4.97405292421685	4.73092683623607	5.12929661943408	4.62341799778527	4.62924178281307	4.88607746290151	4.39223085847935	4.77464528643778	5.44791867260133	4.25458043834267	5.11040751250356	5.05698142843241	5.00395027635467	4.91312350075223	4.29097872636062	4.52066739156105	4.46017441532962	4.53043099634108	4.71146462074928	4.90885997225614	5.20172951495235	4.71425266242387	5.0731325618425	3.76109588060823	4.13943265771147	4.05363530461789	5.08296225787912	4.61768461542028	4.13433759944918	4.38883426535472	4.4947253661391	4.36187361056818	4.9138415598164	5.17690715322813	4.42623925568069	4.8654487241565	4.7630922977153	4.84546245129699	3.29130384943913	4.41248347304188
SYT9	3.97185068310131	4.03337542485544	4.08119047534703	4.00847433937158	3.81610507121482	3.50746230645091	4.35705858892261	4.36345916675061	4.32771394745529	3.7826109054924	4.22291890894823	4.19847136579235	4.45091891588869	3.78983669320948	3.1258732410819	3.98852836740792	4.10334068877383	4.79568851572852	3.49933694842195	4.76708587018729	4.44761952797298	4.33603267996351	3.10704922663667	4.28399583072712	4.43116627913981	3.62752396249048	3.80099202243814	4.81722467074067	4.71902349731396	4.25556040359407	4.56853623008373	3.92320053455646	3.66727677709226	4.41278423462239	4.29462589480107	3.92200274781481	3.48160119376577	3.71304359566897	4.04188514703329	4.52392195763845	4.04221006286616	4.06147380466159	4.19176871271653	4.23177107637795	3.96551741910684	3.28046687222201	3.49440408927308	3.78026914860296	4.18900297696232
ETV4	5.60861470223656	5.65656444218697	5.12917089457355	4.75196602751407	4.75949941854905	4.44326251175409	5.74693400205096	4.59802211947647	3.79020694113991	4.47112956929825	4.79743327020053	4.29975604680172	5.15622144699311	3.40728748165046	3.64404661295247	3.7586645519238	4.80454201775913	4.61356229807534	4.62012479148687	5.74050963617573	5.36528274969394	4.7036550071605	4.44802344119093	4.23234609217572	5.07665058604831	5.14227577891998	3.93403804005408	4.59145023806647	5.36140027085676	5.21250903075878	4.94791203914413	4.82327704490113	6.21021486860997	4.81425970188735	5.10026579302238	5.3579738432703	5.34991368622932	4.36145887656096	5.15788490218729	4.44992513880303	4.72600666211101	5.22929066310275	3.93156676699299	4.66383587187471	5.13562926240012	4.07838268797988	4.68523151813413	4.59285884289173	3.98741182744001
FERMT3	4.64555526071481	4.55931926683903	5.37565149088589	4.9319770494867	4.6991329325853	5.93928230004269	4.9275234091176	5.05340201891509	5.25440129795195	5.36396265974474	5.27496792429913	4.30747005672441	4.94055016505192	4.72946304105914	5.52763995493171	4.36997521091953	5.19435973858422	4.99707241826466	4.81954403690334	4.24714141017374	3.72158702431441	5.89038491715969	4.36047805813083	4.09931372189157	4.68777513829747	4.88548358300459	4.79545475252835	4.5214603639195	4.18488803460265	5.58727256907587	5.43175231512361	4.77288223572661	4.68444623631571	5.84924494899966	4.82316034337952	5.49549242926327	5.79420763533636	4.78465735273316	4.85401610017687	5.24558160740227	4.64045434682982	4.68801917961797	5.09178994687781	5.37553507707057	5.3168933310084	5.11528757379059	5.76754489712745	4.991355855738	5.21742810373192
KLHL3	4.42482872643257	4.88445286277454	3.80244140119169	4.78992639579587	5.57133065510741	5.93373077842814	5.10642747123615	4.64258952471288	4.13092757599839	5.24909979624246	5.22162385273124	5.04968434507818	4.66458125429582	4.68370880417229	4.94872932012014	4.7455035767799	4.6217828818942	5.47130941434873	5.15047519195967	3.78406000845587	5.4181794887062	4.81782788059395	4.9318688180853	5.78329215469801	5.00137621547124	4.9646148816196	4.20696354423012	4.40586781977581	5.21491278665743	5.17984700304412	4.87180915743689	4.68472842605566	4.89203346526093	5.0759343221692	4.49444441280601	4.86002816893598	5.389958406264	4.60081268422306	4.61091616676754	4.63863979565554	4.12246234496736	4.83752651524062	4.84843916505285	5.14311419197675	4.47665127654489	4.35224510201055	4.15454594553848	4.80951065499804	4.61142264585518
ACCS	5.07751006082413	4.77967471132967	5.08216394735109	4.99779098626068	4.66200264201378	5.33514092108566	4.79951839190419	5.02108168766703	5.58095978619895	5.29027436108733	5.27059696422204	5.36222754893397	4.51529109562814	4.55919382124217	4.75381523480443	5.3791738624696	5.49126884685152	5.65137665572883	4.95317070167174	4.98883553707543	5.4968263010243	4.87610040800652	5.08468722821626	5.12544157499389	4.82459476008037	5.21587736113387	5.00773685906137	5.32398103128154	5.7995253856244	4.33134263434364	4.84914159150689	6.01661509844333	5.09557382781844	5.27145331652643	4.82037658533259	5.75605080702655	4.96229173941771	4.91299564876059	4.98257245157004	5.06532457482975	5.55941410870781	5.34868142077591	5.03368640699657	4.92417829084936	5.14871207180119	5.53245037439913	4.40031590687165	4.7565339063715	4.80839225896449
MYBPC1	3.13657350546277	3.67895641173273	2.87063754810806	3.00087545021755	3.65634534302503	4.20545820229178	3.62405643132206	2.76753276776909	3.68683328913576	2.90868476921397	3.57758713813521	2.32977574800189	3.66939986715733	3.85041640014738	3.83246068523872	3.90066107345023	3.32105168003872	4.51254801163141	3.95313949833173	4.44546848867519	5.66991683334878	3.66921956564273	5.46469440254644	4.8674808882093	4.10738825303954	3.65976247438024	6.51825469259816	3.76014747894439	5.07158206373679	3.02516774024658	9.83862281312964	8.6006603958281	4.430372260316	2.47684877034258	9.14146242440512	5.6733463925552	3.10180418614736	4.59184514502691	2.78554092676561	3.22858306953798	4.00153295045068	4.71271517475282	3.09862875089732	3.7809850887952	5.44655565730374	4.7777263706925	2.81866305560553	3.87595105357342	3.82458254096178
ZNF296	5.95958424326174	6.01586281773686	6.33920563333006	5.71071057220927	6.76261192136578	6.08284775406667	5.9191553236429	5.99679297888169	6.50792986670383	5.56215540189568	5.46780572032125	5.82269089387051	6.42108946074683	5.51531033688438	5.68877538953729	6.2756198391726	5.75643703256433	6.25828109409259	6.10757552050303	6.48694617014807	5.3337421506141	6.22194472998189	6.1257013091539	6.40115002293385	6.51619862495883	6.09662302986939	6.00693259831748	6.09174933338141	6.55251540676725	6.43975510155177	5.73206374466464	6.41525738080508	5.63893079840108	5.72754830012935	5.79288840073399	6.07000369893252	5.88084540775621	6.0843411233843	6.00552664469874	5.71865753323423	5.79224082702154	6.27274398312296	6.29250643319161	6.11064261735728	6.03731720261285	6.36699881069387	6.07571081781562	5.78207511286057	5.8385068421767
AMELY	2.92348028711026	3.44669426618974	4.40657068279558	3.38439523838807	4.27328014570962	3.5812041980751	3.41630741352214	3.00815285327265	4.56074001802654	3.43175532325097	3.84585231009201	3.6434325523177	4.1973220772735	4.07482993774646	3.29230189972822	3.06783469946625	3.40451079522914	3.8488752804598	3.93863207242024	4.57400338695399	5.00039263012436	3.15163804541918	4.20681433071982	4.19934804550455	4.39026733991714	3.8166560207142	4.36388663901069	3.31683447923395	3.50206067587618	2.30516623869183	3.77916725042895	3.6577291706086	3.31907176266413	3.02516774024658	4.20470415949033	3.92218262198313	3.70831748110906	3.56519257963827	2.95275568862259	3.23605430927007	2.76404609324803	4.14768604838778	4.41469639683337	3.93403804005408	2.73609415963141	3.56000565885049	3.24601414275437	3.34543327975108	1.80703213445958
HARBI1	3.74094050890711	4.79988046663393	4.62318209797518	4.92988897269667	4.19373784360673	4.0613113502917	3.65515602099833	4.55878864925148	4.16678372234766	4.03111019350666	4.28027339531001	4.0657635783572	4.80393322607664	4.02629281419483	4.98548084813703	4.12864561715081	4.23856142087412	4.10706513336028	4.51791940736605	5.11947611994396	4.67779066487939	3.88565147523907	5.34010325378487	4.53859154980791	4.53308174656684	4.71969273037631	4.23440934812101	4.17334094294468	3.9354088282582	3.24207380194266	4.393893907702	4.39515673620294	4.76132304253828	4.68242328971429	5.16760079200704	4.35369168189942	3.78190311374238	5.40071040057037	4.54285543710381	4.44019345446737	5.24991213138589	4.46661537485089	4.44230525233282	4.46686983257517	4.67043304781571	4.86162193804344	3.58554907744193	3.40610668192297	4.03128667244706
BIVM	7.57938081025139	6.73208735853166	7.71542529708891	5.78033188630397	8.51295492555011	7.35967753356649	7.20915212285107	6.66485683446726	6.60273716319212	5.27272793621686	7.03165985430805	7.73983190468503	7.80651224514786	6.16263120407305	7.56351128504112	7.24870085643649	7.07751112897244	7.38967435598904	5.54310638980361	7.79128207694639	7.80381210837591	7.31544395977612	7.4980130585916	8.00848800945964	7.38644367453169	7.3811535656469	7.89810735548274	7.18395588963353	6.7427661750969	7.89876280302566	7.31586416476798	7.56453288717751	7.36320963259397	6.89362795867391	8.04050453369572	6.60909863955872	6.12780844759379	7.4347449728007	6.83529503121038	7.34344957456736	7.58949460420589	7.56982371682493	6.88167318346155	7.19793712339915	7.4053576384088	7.50405384859836	7.06448841849936	7.11322124347957	6.61793287287903
HMOX2	6.63865456437289	8.73654839210246	7.12294288827711	6.36604903812325	6.77879336975219	7.39280081637419	7.48388267162867	6.80008710375202	6.95041825489625	7.60677458417753	7.11740830346857	6.85302129953418	7.74487419204119	6.88657941061865	5.77993073797451	7.13175820591061	7.19109969334559	6.25456777830712	7.65104882014116	7.5271696675535	7.25181470111708	6.3407029000153	6.3839527256298	6.26848492295056	7.39100809831539	6.58992853671446	7.50988028358041	6.48314263121986	7.93119017812537	6.68843775987408	7.1485070881826	6.83672072100847	7.83075856696449	8.04373054564642	6.27614879126818	6.61301810235293	7.43101948213561	7.38470260295929	6.4572552791011	7.46528395991621	7.07239739783121	7.04675841944007	7.20840995888324	8.01860079451794	6.72506217765913	7.8857958030173	6.26449064234447	7.12076663899146	5.57713844699553
NMRAL1	4.08938797842568	5.68890376318192	5.17364116216038	5.16200091740404	4.30150204805991	4.30776365783936	5.27402156489542	4.65688473617148	4.89261202792247	5.58872932476608	5.54079727833062	5.14848146318232	5.01168124149477	4.91559929556919	4.84856135074506	4.90389919411504	5.23466187506354	4.45475167159569	4.91326043825845	5.555820142096	4.27562840523568	5.08516883055156	5.05039111851369	4.96332476031436	5.55572230322448	5.12216909557774	4.54440934228392	5.39564894671292	5.65356424149594	5.40868027625836	4.5594330763334	5.83075096258622	5.76809167166155	5.59645277237995	5.52371092231039	4.61115939336898	5.0447669859794	5.7576340217211	5.23696744329723	5.90346927837343	5.42613557738634	4.29816853716891	5.48094978725299	5.88912718600518	4.63850310544951	5.65511364977145	4.98220643543269	5.42838931945626	4.2440985356242
FAM129B	6.12667102464198	6.50179340590578	6.28249318225273	5.65112633615542	5.87012943012954	5.63272189501812	6.50660987562103	6.30261680914776	6.73933777786537	5.93796837346971	5.75157190852503	5.78796522713618	5.25842847077598	5.88559559467336	6.30152710627889	6.12828989491342	6.75445462871694	5.99011099999315	5.86794759970857	4.96595647446608	5.63081169650118	5.8375555285608	5.87289006046206	6.01961407814646	5.63285244685362	6.33434176420257	5.80628976848355	5.69282079436004	6.0532330044048	6.23784188293364	6.20449758937953	6.5189003300166	5.78074132060839	5.90906069958796	5.00303773028145	5.81854741178613	6.3105747939766	6.07871720457716	6.17410495997371	5.72010386448696	5.04850736311352	5.58563950683353	5.49173575236096	5.90850046607862	5.11283897504177	5.86694258658784	5.47055573648751	6.41066520644764	5.63531211366813
GPRIN1	5.40529908704541	5.4292463727056	5.39659210938342	5.06310467934876	5.42282267596092	5.19385530691882	4.74109426451172	5.10514878592632	5.81619085088073	4.8731394225247	5.3684254413206	5.27013831532642	5.91571114421407	5.24966225999387	5.01353997565049	5.59030409676051	5.41665736724891	6.07999904894087	5.36966399441484	5.11578070633765	5.20994847598701	6.14474102974086	5.6429467167549	5.4127080340714	5.26747736998364	5.18164683878281	5.26808700301141	4.86331456793125	5.93373077842814	5.92091422105964	4.92775805453088	5.53724946766123	5.45713262387047	4.90483762325084	5.3738844654897	4.83102697584009	5.42377916621439	5.21797785426863	4.98798338927833	5.27070796001045	5.49671670985608	5.44803996551042	5.25784830009151	4.40528989562722	5.23696744329723	4.96857233821233	5.16234540349271	5.2228825967449	5.54632405827879
GPR152	5.01883176567836	4.69924400541857	4.04496059381953	4.73827496689803	4.96218390732606	5.23149615474425	5.12764070777046	4.82866610522722	5.36855150955724	5.35943226427695	5.12158324672493	4.36187361056818	4.97712877610206	5.16830787626397	5.06485569735358	4.78357556441041	5.4817949118868	5.36152449808705	4.94934022608194	5.19121875371255	5.23354873851534	4.73169157164515	4.98619565270633	4.67555400970647	4.67004887943723	5.25514228087445	5.05232850550424	5.03513427800024	5.20773007085873	5.11887339939773	4.92623288846677	5.8547659264625	5.03892293887028	4.79050828409667	5.39866948207136	5.46893026494634	4.80028024903186	4.86250148058981	4.97736098694379	4.79680019057383	4.94836349342264	4.8177168761733	5.56517185930806	4.39934680474262	4.85183947245276	4.72328332011569	5.08142058928041	4.99064496525677	4.69987251652924
CYORF15B	2.77016641677569	2.90191820378597	2.79116768233283	2.88327319828736	3.44477571538968	2.83771319944707	2.72607763705776	2.60374786745432	3.08848882656955	2.97132208613802	2.97999092382567	2.16409790593882	2.95307075545831	3.05347735216533	2.96839806405774	3.59590819810445	3.10448930900463	2.85502512060181	2.32156506714427	2.77016641677569	2.17751314318619	3.00532794102318	3.44307747785622	2.65543953264517	3.11194055820088	2.89895843631315	3.26413554328112	2.80130974823605	3.02359478046302	3.53990199542192	2.99811316426563	2.0319216415536	2.11361116130836	2.99750992471694	2.59116619723238	3.08425411640767	2.81452581438129	2.7708698425462	1.53089875539009	2.60158551738661	2.63460581356548	2.187100393762	3.74963080165417	2.61418543221858	3.17181833771618	2.88712340471166	2.48916551465906	2.93489576069576	3.52636182933917
ARHGAP25	4.46914425601388	4.42082393559572	5.03441162467152	5.3519116676137	4.38883426535472	5.89452483010676	4.47085309105098	4.45120121903242	4.79791360263111	5.01758123144782	4.98387374928618	5.16407142971478	5.1915484384423	4.99328941059042	4.56217891370813	5.03821667021511	5.17125006918362	4.97890170003674	4.8904019421734	5.06708021835079	3.98790201124304	4.81462732413296	4.23912304171678	4.4310231606029	4.3741492051032	5.05814892193928	5.46300703552766	4.60811078557901	5.06424998205802	4.92501339826062	4.92695963011427	4.28616627495307	5.15716136909674	5.58600867633798	5.08239603515389	5.12318817074038	5.69777520932702	4.11405629561981	4.98908449645023	5.81660482609659	4.81438840596637	4.69951054533357	5.4968263010243	4.9455107899207	4.66067196385936	5.5118715427503	4.92467380823071	5.50922014280672	4.70191051710278
DDX24	7.25576979711843	7.59580647771654	7.03601312097857	7.3750594203566	6.74981580707252	7.45632402064348	7.49307886623599	7.1159300693494	7.5672305538493	7.75864163556178	7.55667464663168	7.32839129656711	7.85013556869869	6.88824643798524	6.94306567375622	7.55615807988201	7.84724843961852	6.96890751024855	7.328839156358	7.4058035039786	7.43561192696135	7.59580647771654	7.26260322355187	7.53330792622409	7.26781947772951	7.3233916877061	8.14747410112627	7.55316463865861	7.17416669518473	6.77158982740408	7.04638191973078	7.0040878502798	6.86048364028042	7.66535652696712	7.44626698388362	7.463744234685	7.41337744526771	6.91539541237594	6.57403624616384	7.21487957424066	7.16326524153571	6.67282839163302	7.63396950487597	7.16769812695195	7.27354852527303	7.55212342123927	7.16107240996291	7.17607538668438	7.50803004979747
CD99	9.32718434495514	8.43105292240247	8.84458777082445	9.01166475065897	8.29949194946969	8.81073870778861	8.82214855580934	9.55201964253432	8.10721864515902	9.74800763591908	9.30896444166959	8.86903701435373	8.60429264944892	8.44057893875563	9.25890234873057	8.93648541746482	9.50486704357023	7.90153005376498	9.34290203527807	8.21295690408468	8.68820589092936	9.2263356002677	7.61638710584243	9.11243481508273	8.55015034816082	8.22587162280061	8.85572875812921	8.61568186360614	8.78308859969396	8.00848800945964	9.45491675422672	7.44347901770709	8.93059956543369	9.44706235038539	8.56205577778958	8.0301059483926	9.13815428038608	8.48008655163753	7.65447492455341	9.13352191367994	8.16906714439078	8.76310478324202	8.93496196751042	8.97238765717058	8.59717246706575	9.17227197923717	8.56819213347248	9.70008524326709	8.48845997816714
DNAJC9	7.48481806177939	7.16544670529272	6.83446220100612	7.98585275006174	6.63987058241777	7.11559720581572	6.75082755465506	7.12917893304823	7.3258765728032	7.0867604172516	6.92290070549709	7.98120192414017	8.12796492528198	8.03325118945502	7.3842829821922	6.51847596964762	7.75492557278028	7.18202879124183	7.07068771163206	6.05035563568194	6.20776325308417	7.42463577080631	7.41845477761476	7.11430559248976	6.77643698052154	6.35357806950126	6.30650140508944	6.79574617149453	6.46681617182794	8.16170280004217	6.879932394696	6.7919533860681	6.3417867226838	7.57878175865193	7.24870085643649	7.66192841520182	7.28816381475255	7.11528403594397	7.41193631908853	6.64704822541445	6.92868891260623	6.53852761031423	6.55907983987026	6.8361740995225	7.17496561814284	6.47533574346961	7.26701885210029	7.15962313152652	7.43019828039434
TESK2	4.21585717536103	4.30015887610116	3.7008524918203	4.97309002959449	4.73827496689803	4.65208891025306	4.13483535098905	4.52012424936409	3.87630279789321	4.68336184498286	4.534018634776	4.25851817095194	5.25451468053007	4.63126030390117	4.49010990920848	4.87064632589874	5.51941452463285	5.4686839893677	4.25989387978048	5.19966410084115	3.8196927050168	4.26584192203193	3.99355752860802	4.12725109649747	4.37071809099175	4.53872004099749	5.2327589794919	3.95065783709145	5.12764070777046	3.62264693655804	4.76447036623189	5.32001597872706	4.69653416594932	3.76554853676437	4.14752487769436	4.78715555918882	4.66623565085396	4.54830961261875	4.58607054579141	4.90641394661582	4.11528133052599	5.65202263548843	4.7001067500954	4.99235196465147	3.52486481120145	4.28143935768374	4.43659895340381	4.92835895197876	5.69086123419298
ATXN7L2	5.43114354162932	5.44550523743024	5.63223476552913	5.54644692356894	6.33174712970605	5.15265801848485	5.38159416919381	5.91070052704777	5.63982052620831	5.00783864928538	5.57009127989172	5.37281736117129	5.38958161032394	5.54370961164875	5.31480454249746	5.62093971018153	5.50318397354818	6.35079371166827	4.95625696117435	5.43696500118201	5.29130959664954	5.3297730217488	5.73838090489866	5.38718122745729	5.4132254413541	4.81587920304345	4.77574274255841	5.46216752033436	6.2963505779054	5.40518436033343	5.12363102247109	5.94015429719826	4.791931252823	4.8372953970029	5.62929891112379	4.44256602418269	5.44667772644962	5.17181609646541	5.09132324581555	5.26885429506107	5.62157162235681	6.16380281745008	5.35585460823554	5.34967842676702	5.66388026420751	5.16598266542686	5.36058691483008	5.54819923867519	5.59803313999502
HSBP1P2	5.11564048241835	4.95828868532942	4.73766783537626	4.56829361516105	3.64866561170582	5.05063098568696	4.69168713608194	4.33308878349676	4.75788092554597	5.10147989728693	4.82782461250983	4.94524998132693	5.2340065163994	4.61564228922859	5.2013915621458	4.80616008201634	4.78918513904747	3.91470036769223	5.41914142147347	4.62871819558144	5.20428003281666	4.45461284776863	4.99039082879186	4.39070620093146	5.36117951302948	4.6811743061939	4.87621732601611	4.93317650366502	4.79389848293413	5.22984859941203	4.26508353052017	5.00513181557843	5.43398295683153	4.94836349342264	4.71257432143671	5.25715397513023	4.26750134076635	4.48695759013985	4.97248450495955	5.30397869427077	4.85315782269666	4.45755817806595	4.53517769002677	4.90119949493537	4.8702981321218	4.55735433216934	4.59495395199451	5.00794536436354	4.790958617135
H2BFM	5.9382641465906	5.97488833551428	5.50145124718572	5.78447885594662	6.78725352705482	5.83741525005576	5.64657224604452	5.7509298959491	5.75734013509541	5.77899937081072	6.1833713801015	5.8501005547122	6.07136153127561	6.72106636873105	5.98863174911676	6.04385847404689	5.29587066551021	6.42455179598189	5.73022039940898	6.09809568650772	6.75659368200442	6.01571744302812	6.09141570946879	5.79070010979888	6.40887011409364	5.43696500118201	5.40142602024612	5.92032665142817	5.9984961085347	6.10555761084597	5.73406168435578	6.13515107956629	5.73650421866054	5.49912802751304	5.65681896731565	5.62206939532951	5.579746154866	5.81840910760214	5.91301169073698	5.59421351399611	5.50896195811288	6.50474352466607	6.34635629130981	5.51483774785549	5.93971624914383	5.11805608677212	6.02211831619042	5.34421032026824	6.22231925423262
H2BFXP	4.87228949457388	4.33475489296026	4.72364265252485	4.20238872632644	4.41510963222758	5.78659296423544	4.37269305798032	5.46095810021725	4.65313054458971	5.33118639496817	4.92339689951889	5.39260696322692	5.98321754569245	5.99632772891967	5.13089834294487	4.40843946209859	4.76344503865758	4.51609648547132	5.5226342558423	4.25928002067349	4.74367060355025	4.66586343491705	5.33798112623839	4.99579021120581	4.82099225992653	5.07894749989404	4.57047507487258	5.38456999526575	5.47874309062788	5.38087556660955	4.27372325288649	4.97805373328033	5.20548830888901	4.69900796542534	5.51682738010162	5.15205926728958	4.39906579375134	5.20344001927094	5.43162730517374	4.17851467344944	4.39294108181511	5.62727793387082	3.89900640364419	5.09700182047271	5.29209151954836	4.21585717536103	5.03100782582876	5.04411604588081	5.75169053038899
TMSB15B	4.87228949457388	4.33475489296026	4.72364265252485	4.20238872632644	4.41510963222758	5.78659296423544	4.37269305798032	5.46095810021725	4.65313054458971	5.33118639496817	4.92339689951889	5.39260696322692	5.98321754569245	5.99632772891967	5.13089834294487	4.40843946209859	4.76344503865758	4.51609648547132	5.5226342558423	4.25928002067349	4.74367060355025	4.66586343491705	5.33798112623839	4.99579021120581	4.82099225992653	5.07894749989404	4.57047507487258	5.38456999526575	5.47874309062788	5.38087556660955	4.27372325288649	4.97805373328033	5.20548830888901	4.69900796542534	5.51682738010162	5.15205926728958	4.39906579375134	5.20344001927094	5.43162730517374	4.17851467344944	4.39294108181511	5.62727793387082	3.89900640364419	5.09700182047271	5.29209151954836	4.21585717536103	5.03100782582876	5.04411604588081	5.75169053038899
MRPL30	5.04184354201258	6.53788976738811	5.91008886909641	7.54201809662505	5.14660512767196	6.16750184480648	5.71540470385988	5.94926084161333	4.81722467074067	6.2490741900104	6.38277220049655	5.411748239934	7.08607145492759	7.18698479498906	5.70085332390602	5.88530249128049	5.62691158576325	5.76135841699714	6.55185819415356	4.71347477527151	5.43974213836905	4.36928220894556	5.45055639194323	5.99910164269432	6.12682834831545	5.59030409676051	6.50921364915695	6.17941988371438	6.05186799728868	5.28771607284403	5.41461691491667	5.9482104540993	5.7501431281015	6.18795654218097	5.59296495590495	5.16852450695976	5.79341681161988	5.54512047489809	6.03181531826461	6.49474760327465	5.99834919886514	5.63544678472494	5.97535046046908	6.41971129675249	6.34231383767468	6.45264221479385	3.98870286234323	5.58160794450065	5.72157854875853
CHST2	6.1514878691579	5.56279496982999	6.04403296321679	5.42390485803115	6.26254591075752	5.930943084315	5.97197066639987	5.9650973983307	6.52653178988187	5.64382069904018	5.82838786261642	5.87067591356379	5.62582542272299	5.77659121026695	5.89932284168273	5.9510783510996	5.20368158305106	5.96257308306307	5.98456702168145	6.24495040391544	6.6710328938196	6.28872454241526	5.65511364977145	6.01337270273725	5.85799716317105	5.85714349147884	5.49575399473289	5.65656444218697	5.53789923852296	5.53938931364265	6.22407269743648	6.10707224946932	5.86895413490612	5.66926209161542	6.35646112596901	6.08048008667098	6.13929041586983	6.07638464777366	5.60138542410647	5.77339718698966	6.47331627084542	6.26254591075752	6.08417803415964	5.9327497936667	6.00443981795504	6.62593644221167	6.01571744302812	6.15946591277774	5.97334929835458
RBMS1	9.19444218456839	8.3070363758052	8.71811841630432	8.32931917228759	8.59344117270297	8.20553376084068	8.51295492555011	7.95427135184661	7.14817148665179	8.32181492905681	8.57402163375048	8.87724701106793	8.22968404793913	7.79264715623818	9.11243481508273	9.16707687673126	8.61901713958204	7.81459400101207	7.98968740887498	7.56879749714332	9.15003182048553	9.09244848742758	8.32306917595778	8.17909846569185	8.10639491066622	8.72321313609038	9.26719587075885	9.02654585045664	7.81792634510901	7.68594715452376	8.28566576407546	7.73502928061186	8.21384931835418	8.62442006876039	7.88954229280745	8.41291994630294	8.54653644193974	8.38117563363657	8.55360702459948	8.38430413883554	7.94847294746939	8.48487403704586	7.32046301576736	8.07734128345758	8.6463030883885	8.26887786879376	8.4907690648895	7.78852650429411	8.62707163732589
CACNA2D4	4.41278423462239	4.56455254973399	4.92390076477812	4.83682295284468	4.91716916290579	4.7022696700075	5.12544157499389	4.69206335380409	5.32917383852758	5.32822970981012	5.04885781281072	4.67543432286361	4.59727669875351	5.02177152383593	5.10467087341026	5.0189563590425	4.78992639579587	4.74932240655969	5.08119132768858	4.791931252823	4.60042141408744	4.73997444096961	4.38669439517651	5.37100467765538	5.45926241993384	4.86845762250261	4.44775572084329	4.74109426451172	4.89249545965323	5.28307797855045	4.83436991557135	5.27367551724034	4.62240681057795	4.6021337745729	4.65688473617148	4.27302272298913	4.15161207010291	5.20749269809559	4.76194635710191	4.93412392945023	4.73440723216874	5.51457835750575	5.17513613089784	4.82496586650186	4.65003900893379	4.41023661670873	4.87432090617639	5.0324901242982	4.91119350249872
ZNF282	5.24842515739405	5.61033272808058	4.97071655499408	5.24681317075908	5.73339067871549	5.65014042406605	5.2327589794919	5.47861691016127	5.48994715986995	5.33964159854915	5.72754830012935	5.26102111839243	5.65524677139862	5.52312814143975	5.29763971245735	5.53516368981375	5.50393574426645	5.0810745522049	4.90254153491056	5.16246504783467	5.92120446407386	4.99039082879186	5.63415847779895	5.22064028668862	5.66594868368619	4.8587817173669	5.36081338067446	5.20973719770416	5.6280258124965	5.90177535934806	5.71164247248882	5.90075162923514	5.08296225787912	5.14423607806913	5.41747483369933	5.19586449768481	5.69384208161088	5.78248536332783	5.27284958970348	5.65935861191529	5.58654108727534	5.31386691876815	5.60656688912739	5.01237603314446	5.52776879974191	5.31456094945065	4.96879717698684	5.72783035136117	5.27742726850503
UBTFL1	2.6435408398839	2.23690034215069	3.1952976701299	1.01869683672862	1.84618799594941	3.07473730389868	1.68673223621342	2.37468034679821	2.64745681466505	3.18474984777026	1.75719482311108	1.65461472087463	1.46933483442397	2.85145422685419	2.4562875793005	1.9912469992463	2.82196608195935	2.302283952011	1.43240894083153	2.54724325675227	0.45807642284557	3.10592509815958	3.37998824253537	2.45989425609688	2.64997154812137	2.8163975717214	2.76165802781483	2.43898874414843	3.08478560207623	3.31311304225801	1.88983173812476	2.01927740435217	2.57248056394497	2.13466682464746	2.52594006542813	1.59061112082837	1.96657997120025	0.126333278245764	1.90704870632069	2.39553091376109	2.71858082240738	4.18620736157231	3.40014168051119	2.37741725703027	2.92446612022463	3.22733029280334	2.53806579612313	2.10673959663293	2.54962038192235
DEFB109P1	6.88395677067618	6.35337340347646	7.12667866411429	6.28806246184486	7.86573574492473	7.49903823007057	6.43913440001046	7.23720039853582	7.26701885210029	6.92435646866008	7.31084177712261	6.90269949596007	7.0651963812813	6.22544364837201	7.30092083134096	6.63448334878482	7.247102473638	7.75112491370884	6.34773155393092	7.15116067430992	8.04050453369572	7.23228084823882	7.5511952976362	6.80758934095573	6.85626366379125	6.52981501335507	7.40272558714566	6.03622549368228	7.72527422243529	5.98982703062099	6.68968494599642	6.96376887530174	7.16507581767241	6.70013450036789	6.95883223770117	7.43561192696135	6.89889639555498	6.58514958810309	7.10754873960678	7.05244089241722	6.7315688502296	6.70766282538605	6.37057268401795	7.48436615311427	6.8168121530787	7.27226585803397	7.04089352625329	7.11875423680771	7.52976864007847
DEFB109P1B	6.88395677067618	6.35337340347646	7.12667866411429	6.28806246184486	7.86573574492473	7.49903823007057	6.43913440001046	7.23720039853582	7.26701885210029	6.92435646866008	7.31084177712261	6.90269949596007	7.0651963812813	6.22544364837201	7.30092083134096	6.63448334878482	7.247102473638	7.75112491370884	6.34773155393092	7.15116067430992	8.04050453369572	7.23228084823882	7.5511952976362	6.80758934095573	6.85626366379125	6.52981501335507	7.40272558714566	6.03622549368228	7.72527422243529	5.98982703062099	6.68968494599642	6.96376887530174	7.16507581767241	6.70013450036789	6.95883223770117	7.43561192696135	6.89889639555498	6.58514958810309	7.10754873960678	7.05244089241722	6.7315688502296	6.70766282538605	6.37057268401795	7.48436615311427	6.8168121530787	7.27226585803397	7.04089352625329	7.11875423680771	7.52976864007847
SULT1E1	2.4177960883764	0.304709617743867	2.88184430881448	2.35829441444507	0.0821739129890417	3.01030775323196	1.39708444676622	2.48031398670411	1.50785247367146	3.21601461689949	-1.03300408343659	2.22595169004319	1.98334497924892	2.32595681696217	1.91393296702456	1.74185309160854	2.72724435270675	2.83409003969666	-0.762014670086946	-0.143231457638683	2.6508003963193	1.36424463715697	2.16475892973995	1.08924728449665	1.85551336990651	2.21532665411819	3.28834689654688	1.73811669400499	2.6090045845492	2.6946174758371	2.51147740082327	2.55010179116544	0.679845329580331	2.44351064541273	1.53200718930427	1.87544785116809	2.16652714330327	-0.351899625712335	2.15513718778329	1.9603052253695	4.37431059937441	2.33642850711614	3.40992175024894	1.1108583121945	2.47092127225601	3.13436175175529	2.43733907998697	2.60111195208623	1.61363631523221
TMEM229A	0.254687156137359	1.37284291685859	3.4632340067843	3.94467013371079	3.52222653164058	3.28296563304448	2.64615505187645	0.511659306402056	-1.69890359713551	4.59391066090743	4.84822030661443	4.36373949072545	4.57876545855813	3.64925330290416	1.57938050852479	3.81899981159049	3.95808076822142	1.06952895034803	3.63762531527364	-0.983704230792671	4.02962956756306	4.10207942574058	4.08374098321929	1.09937802645984	3.51840294882565	3.82655052104461	-2.07341572513427	2.11949130923362	4.8819699607187	4.00946183794897	3.39307566887874	3.86465763693268	2.77914833539218	4.29127275516014	1.79674226548459	4.99779098626068	-1.90810549555196	1.32580776284972	3.31186141967859	4.52673803186211	3.77282102027987	5.85907404429672	3.83864827506904	-0.0410992841225095	3.76684424627594	4.50808632047764	-1.80092762698206	4.0906815498528	3.76344769451224
MEG3	6.68921388243657	6.42856887726175	6.67479959084078	5.84830119294856	6.85132678835279	5.988484285921	7.07644044756865	6.3839527256298	6.46224115286203	6.41228259170443	7.15299257809494	6.37510374282495	6.35570152963942	6.09632869761716	6.35337340347646	7.26581379890129	6.66582904982119	7.43561192696135	6.08860826817677	6.5383134234044	7.40446804830825	6.98884485111027	6.25567445036426	6.70113454138747	6.59618468619944	5.61587442380212	6.52319653158063	6.0785481414285	5.96663141725975	6.96588007643255	6.29511577483791	5.8811403970928	5.83726461208532	5.98054267602108	5.58341317642441	6.44959801926215	5.60720838237011	6.21891655936771	5.36469183488107	6.92964425946155	5.33561830929962	6.70710784656405	5.54347701443499	6.34635629130981	6.64136394670914	6.54135980088565	6.50621299195685	6.46576587880817	5.96195734111798
SNRPD1	6.91744965768275	7.5502473340964	7.21451535284068	6.768904169108	8.21937329116495	6.70085998057448	6.74202642786411	7.0383000884972	5.32965356375882	6.80170835891646	6.57290239802655	6.6707737841474	6.89507354622334	7.50405384859836	7.69986738183673	6.97352288363431	6.49175979903372	5.00644928797667	7.61638710584243	6.90653228184756	4.91095854493822	6.34287435292594	6.74329010164658	6.45285715310931	5.8743000011936	6.74673062520323	6.47703240624525	6.71649025271072	7.46185347631977	6.6160507799193	6.81191281392656	6.87473795875982	6.86452665479844	7.11174288312964	8.31698969289076	7.54102225170205	6.3320974335084	7.08943247214389	6.31128349028303	7.15079015631604	6.70710784656405	5.54619130261184	6.17283110675723	7.02230344519841	6.78805922364955	4.86176434820191	5.48432893079702	6.43261188297129	6.87154551985947
EPO	5.0348799382685	4.98387374928618	5.49007171130847	5.02085107646042	5.89565428386414	5.32153851463062	5.65643201416485	4.72141531624315	5.99041329444385	5.14681893330429	5.56713835454262	5.05543212090535	5.19361130363391	5.50467727287085	4.7412107841603	5.02700228800185	4.77204504770385	6.1958967731467	5.69219701585707	4.75568343649472	5.98202727273843	5.83614177546208	5.0810745522049	5.16395473539928	5.42577079873174	4.91405930043806	3.74739277080817	5.28183583733229	5.51246963335428	5.71176469843372	5.25761903254945	5.56750742064121	4.95768341468939	4.99328941059042	4.84500120814447	5.72742114124212	5.52853100035671	4.89861952489128	5.24121554136175	4.90109472372053	5.12375723101534	5.57801364301722	5.15586011779075	5.49219449375892	5.49549242926327	5.2327589794919	5.5235908096693	4.68484678345171	5.35095473517329
POLR3C	5.18118844183778	5.16610241033086	5.26538550962528	4.9102443267539	4.99517921411369	4.91431193408176	4.86015682808636	5.81289632342921	6.11048498023557	5.26387873643715	5.07054990465271	5.63428773787052	5.3526014101591	5.59984085437053	4.77204504770385	6.0320909223999	4.98980659901436	4.5500282597695	5.52989432850105	5.46794425837575	4.4778042377049	4.70817619776088	6.26559366959371	4.99779098626068	5.50292788773734	6.55587488603036	5.50429304780422	5.44644912782084	4.95949939268929	5.05709107005647	5.25088390534928	4.86463089674468	5.99632772891967	5.45115768990688	5.58529368144229	5.04899160634644	5.20450893585406	5.77928415036196	6.30575406402231	5.16933257335766	5.77549861365244	5.33964159854915	6.63355762954319	5.14789196251975	4.79281579741076	4.90919178155049	5.25402329165598	5.24875416861662	4.19609946228521
CCDC80	7.69693067620359	6.92531706177863	6.68250728467407	8.42695783671261	7.49404112675059	9.21664571471098	8.37177490221456	5.63829167347919	6.20038272175763	8.15712204943233	9.55624048237791	7.95934822575309	8.72893644816669	7.79596171093154	7.91140756826652	9.69565042251496	8.05351540829793	7.72829741146892	8.63854053726499	7.44156398487219	6.62923915951999	7.59315728452923	7.7472208839144	9.55624048237791	6.68125387541766	7.08943247214389	9.3775114039785	8.15625704900432	7.71254350794061	7.15776730223146	7.92970698005902	6.26217905494875	7.63448944758519	7.67172079532762	7.20840995888324	7.65386184896435	6.29746290534575	6.23924660716214	7.29850527767661	8.71048824820415	6.77346497169765	8.11478448815499	8.52975692941935	8.37788594404574	7.82049108700071	8.58234147950769	7.65503334143041	8.76165627277553	7.66071474253176
FABP5	8.86742083971744	10.1536888215921	7.8285738290678	10.219429924739	8.26225884274877	8.3150879576363	7.95427135184661	9.78310284554926	9.49612036246015	9.30348259083108	8.75885846040356	8.29741200509093	7.18395588963353	9.90859902699439	7.92365372641926	8.11220646729862	9.57826757554486	6.05186799728868	8.38645229701046	6.43348445939523	6.97997958674387	8.17909846569185	9.13651953255056	8.57622469501266	10.5129794109814	8.08729575475971	7.47305466521588	7.84275574975976	7.87365634841274	8.23065599445596	7.69693067620359	7.55564209493701	9.49612036246015	9.56617336961974	7.4500210159945	8.35285781635269	7.94180999320994	8.42139878558566	9.21664571471098	7.62265220716787	8.72054832959436	6.31807203245959	7.35046100245197	7.94703080567477	8.0856397569591	7.13026062678091	7.56829513543171	7.73199846523956	7.89951402461433
ZNF3	5.24427934043215	5.74353058621108	5.40203142493091	5.39141408162915	4.40843946209859	5.45816706700958	5.9693114560744	5.47376094027275	5.48552665306083	5.63260558053648	5.46117982673726	6.10656000925198	5.81991567846578	5.52052062503016	6.13398286722088	5.14334402725811	5.6336389969536	5.48094978725299	5.24265547236573	5.68509216180959	5.52763995493171	5.21150443307891	5.27412819647276	5.51643755267604	5.01642901514066	6.35785353155717	5.89592736303046	6.24475598554248	5.87275637677339	5.60492203745244	5.22162385273124	5.20071267293547	5.67928753964888	5.55845224556899	5.74353058621108	5.24620778348774	5.88783741473253	5.65165132573923	5.65681896731565	5.80077361005571	5.63469548476309	5.60252665911403	6.46537016861367	4.94178710986209	5.99738974335771	5.79850420264772	6.10068987871325	5.61600415575278	6.0498977635665
FAM190A	4.08675914366489	3.75255165223329	4.1277356183072	4.04204892777196	2.12404486247936	4.47875764920236	4.36047805813083	4.76257365442457	2.67520643876487	2.56646764788787	3.70831748110906	4.82746643563431	3.1734239392184	2.87546082655949	4.16858989094565	1.84017597551697	2.77461777345139	3.22805951777846	3.8296456201825	5.34455796631423	3.71881422981859	3.11672521905443	4.44627873046245	4.00847433937158	3.71095627338366	4.31497996201357	5.27647842712027	4.25147067018294	4.48507834847185	3.65218473072005	3.81377503570506	3.91939061879228	4.75369972876414	4.5932342386847	3.69483117375655	5.02887984625581	4.12521631021594	3.42646873065038	5.31443659964358	4.00536495300425	2.89453879913309	4.05946430635108	3.33201470071198	4.60253823912117	3.15767725702257	3.39607863668658	4.01794684325162	4.73566243249655	4.75975186123615
GNL3L	6.19919156267234	6.06041665941661	5.58969188966963	6.28676880240672	4.68536777709724	6.11688018020668	6.03077019009341	6.03731720261285	5.15689328678951	6.282298568183	6.18090927711642	5.4968263010243	5.76279553541479	6.22721775758101	5.7969398033183	5.93387922558705	5.83015795113768	5.66048486355987	5.22940295984108	6.14474102974086	5.1664539528757	5.6409418896634	5.79394684924558	6.40849567830923	5.75412293840105	6.36781292817902	6.1787331626798	5.64731566093937	5.66399949069928	6.14172971128701	5.11293778258895	6.09902688356226	5.99679297888169	5.83545345463477	6.28266145592173	5.91900439986646	5.48869141468551	6.19761636503787	6.84977413345255	5.67172560665213	7.31626523768669	6.17134575700165	5.91527851909815	5.54745106305983	5.66696673294385	5.31324766604075	5.31032994026848	6.00663733603352	4.80294332674356
B3GALT1	3.26939242856031	2.41168384684149	3.30051751924232	2.71858082240738	2.84467026693053	3.12933610714562	3.74943879993172	3.41347899797822	3.00465185613291	3.02389599377633	1.12092319819408	2.69312918052625	3.79002130757603	3.00122793210938	3.49540480381989	2.85004488072387	3.25365668215477	4.71122175990092	3.48185560487976	2.64745681466505	2.91423825383876	3.63169334989352	2.28696953971496	2.72843559525627	2.35324084909076	2.3152610236948	2.96538812392423	3.44175303014852	2.79935571358686	0.905576567807038	3.12503855354601	3.97664774718565	2.6033058753298	3.1593414576501	3.40632849567953	3.29278587120779	2.70986362921678	2.10530730053304	4.31105692704058	2.34190151642026	3.4751769945297	2.8244198131663	3.0232569493788	3.3646732773566	3.12560085109661	2.13338794551487	2.3719903520742	3.99551617641508	2.6388678541256
COLQ	4.83645538928535	4.21585717536103	3.50342761051796	4.5073214854748	5.33929240928361	4.1627385408987	4.39140205159012	4.16801617577522	4.82615947918217	4.59247497740575	4.81188507801908	4.1983196995738	3.611990304986	4.70037479540348	4.1495650439655	4.24756375657621	4.3011925340234	4.87849729721916	4.18424696444598	4.2704900713171	5.05340201891509	4.79743327020053	3.8509414058086	5.02655575410055	4.92232012969999	5.0611052315855	4.80355046976757	4.63809237772074	4.62253507796429	4.65950275955052	4.76958980435666	4.76182724612299	4.56426291909171	4.19129417327273	4.06255953243213	4.96904915749374	4.51650752137678	4.23177107637795	4.5920904115953	4.91312350075223	4.30689579549549	4.86810494800573	4.88503007870535	4.45515819724113	3.71321960290871	3.95611056655472	4.57295089073463	4.77438752927424	4.77131726019936
IFI44	6.30616014487724	7.51699295397758	7.70888937172917	7.43753986508928	4.63392055089701	7.85560231954808	5.38347759012504	5.85023035229823	4.7963023533853	6.02714763616865	6.81470550228008	7.37760184902018	7.27895117794068	5.50441287090155	7.25181470111708	6.81328610157833	7.46721914950085	4.21720124150477	7.16954624428003	7.51801811209772	6.10656000925198	7.85089191343159	6.64581692203441	6.93420155585137	6.879932394696	9.03523046877735	6.83158213732466	6.22989184872874	7.81193079061883	5.74379579985509	6.55163859535734	5.16725354375568	7.72229319127546	7.06478910267033	7.74422300093241	7.67408348801718	7.52976864007847	7.55464256804615	6.80619128002463	6.80945689095129	7.11875423680771	5.44147551180453	5.45702950002521	6.27053380119003	4.94665694585505	4.56698863222461	7.90940410425706	7.21416755699702	7.33560026718339
SF1	7.00652693370136	7.32796574584618	7.4124631490519	7.50944170129527	8.06171248434794	7.60569803554898	8.25171530599983	6.62991916145712	7.44205107053935	7.47108907667856	7.73927093624392	7.44205107053935	7.3842829821922	7.23108578667046	8.12085630189538	7.31169564602634	7.69926427528794	7.72163035823329	7.78449351340652	7.58732748277831	7.86573574492473	7.71670973347023	7.73983190468503	7.43064071700817	7.13322031879782	7.58404549687663	7.4347449728007	7.95121126680438	7.04546699800393	7.29556049182188	7.71851506702348	8.10551937354918	7.71607520563759	7.58507295283203	7.37463959298194	7.5974961641614	7.6893019564538	7.3233916877061	7.11528403594397	7.6486811408734	7.55888597435784	7.66192841520182	6.829613656876	6.98028241166144	7.37724437366473	7.47464208147435	7.33601732179559	7.96318451549538	7.9780577386121
CACNA1S	3.54407977216578	4.44614173624465	3.7941891764555	3.99650625441592	4.52476077649378	3.24551756776601	4.07084610900115	4.4955128957534	4.02388694764936	3.97630222364568	3.95557040455973	3.99034589643837	3.46579689110968	4.44923846530922	3.9048443653993	3.88778746648601	4.09318829961926	4.69423668529902	3.84056092090703	4.21841231137643	4.83987798022456	4.19817351911373	3.8683756358434	4.43880715254829	4.09931372189157	4.23322007637857	3.62224631385972	3.64595061610695	3.88653063813171	3.51044802584478	5.52888976427905	4.14736775963712	4.11434120281198	4.1764919282923	4.13359064999407	3.548490878874	3.59139458339556	4.52107524240128	3.74739277080817	3.98692784628628	4.27867766941433	3.93276231103065	4.15391880201342	4.07753954142703	3.98142526006563	3.59080678688387	3.96888332518259	4.0883884150404	3.81952513298695
SLC35F2	5.40142602024612	5.83782191925236	5.32880990162608	6.45704066665733	4.99672045585468	5.28295051464363	4.49050531039613	5.76741830185885	5.63223476552913	5.18063085393738	4.76510081179254	5.81345439981151	5.39900767029174	6.33060142210426	5.91481993826785	4.44326251175409	6.72258077973982	4.58239101092493	4.82638832018442	7.49063270149432	5.32528746345711	5.10358030485186	4.35026597301909	4.99098434914519	5.17005684171483	6.065477314959	5.68604327447552	4.73803171245974	6.47602972037488	4.83210416413722	4.51624653975741	5.48202927603984	6.19020296965958	5.84870355384791	4.64836074604766	5.62582542272299	4.38393648721708	5.36269886422498	5.89807820412803	4.94456472441942	5.6771597884891	5.43550291944016	4.57154515349119	4.90389919411504	5.26538550962528	3.90620852054275	5.06449574774758	4.75949941854905	6.07839165497566
DISC1	4.38073983653528	4.14688327241601	4.19568224585635	4.88183931774184	4.60293071670492	4.68083123667859	4.93046627463817	4.72881138385805	4.50477672885775	4.56803757873027	4.85231901194242	4.61923750528638	4.83580536021947	4.38378584131405	4.46057089776357	4.66067196385936	4.49565871109206	5.17487975514551	4.52080000286603	4.42453180925356	4.31541044678097	4.94178710986209	4.30558244363608	4.4579947660217	4.60709236042187	4.67971654136525	4.89800562558235	5.02815891587428	4.14895443548569	4.76435942601018	4.77438752927424	4.58721675300684	4.51650752137678	4.69323212856645	4.43074290141346	4.46004856671916	4.2503226758259	4.59145023806647	4.74307058745983	4.47167131301426	4.29141053751026	4.64070941647859	4.6189539515973	4.76096180104447	5.079766361885	4.58040058728694	4.46939891938813	4.91835999471459	4.73363959721965
POLR2D	5.12308178329948	5.579746154866	4.89286893056126	5.37965457557145	4.88110808584982	5.54214968877384	5.5126952754257	5.66889632727849	5.13231896050379	5.65681896731565	5.73139533908818	5.2340065163994	5.41104247034752	6.37057268401795	5.2907517157713	5.11766969555841	5.08587118012514	5.07795476939516	5.38217474353489	4.92718583200707	4.01452847740738	5.71960101670632	5.25913762830007	4.55253016178943	5.95092723205471	5.79141480084549	5.90191217178998	5.8468209816401	5.61473781446221	4.66660777078377	4.94995787480464	5.45261256561644	5.32481456290743	5.07158206373679	4.92377909268151	4.23220408688826	5.59865045243814	5.3399885661984	5.40555370009137	5.77160250369529	5.66464211966782	5.41653036682942	4.90954415532586	4.53594096266182	5.57575100304229	4.97593507149295	5.18899862663099	4.96729774325281	5.17525911119494
LDB3	5.13882634389774	4.23455266929126	4.00028760865374	4.62521378590261	4.91644463727216	4.18728397044814	4.8654487241565	4.58686260074856	3.76256780799695	4.27493103573809	4.64045434682982	4.41106552687451	4.69616523428052	4.80269833031869	4.61525796409454	4.66660777078377	4.43010258249358	5.07839293597051	4.21298325668515	4.47459698270976	4.8183224370399	5.02769416464358	4.54152413195292	5.13207748836408	4.17774800649074	3.79976496482377	4.1627385408987	4.31771070979054	4.88503007870535	4.85940308980193	6.7438097996267	4.65782747479145	4.21071536661832	4.10966895892474	4.1622801387602	4.37774013004511	4.27751691105071	4.55200995614095	4.09387281635024	4.01537981395572	4.46701009136303	3.7088582036003	4.29771527071366	4.45570597051232	4.13323799492199	4.50259793130465	4.90762858578472	4.64270734722216	4.48872065289528
LOC100128751	5.71892954982411	5.61134650825745	6.13197957161868	6.09935033544609	6.30519864044117	6.25087992711022	6.22213451654696	5.68914733405744	5.36685652450876	5.75425658589634	6.12732477576405	5.91481993826785	6.41908983336362	6.17120202269753	6.10757552050303	5.29551916702482	5.44414159589715	6.818832670221	5.31324766604075	6.53253593434426	5.4322051348108	6.3588890446697	5.27623348751079	5.94971257433335	5.69737768000995	5.50859345010978	5.988484285921	5.27059696422204	6.15182878732103	5.16656281325259	5.80022562209128	6.27468247912811	5.51706683380987	5.84707689518159	5.48945848053615	6.12602916450702	6.39794804533976	5.7390644503432	5.30978736945795	5.82766611115915	5.53540696307303	5.45691388746011	6.04231251440888	5.48273697962723	6.67205896406607	6.88982760186256	5.42550865150401	5.6953869966235	6.74922719301716
C12ORF65	5.25297721009377	5.74461375086809	5.81814498902727	5.24031814598221	5.92464554503775	4.92123493739355	5.40987560025243	5.57587622708824	5.70946131145104	5.5901795198942	5.36539789389294	5.53332692868522	5.22940295984108	5.8385068421767	6.28568462651817	5.49151450416371	5.68430792635756	5.59234550440769	5.3917694381036	5.76098281830756	5.76986296249968	5.32178670384508	6.03525747143893	5.52194272022638	5.4591378035486	5.44609242837881	5.7019002621962	5.62582542272299	5.06123400521443	5.28385807902612	5.28505593049617	5.61538598575213	5.44122749270802	5.7854155870071	6.21546330218058	5.03930292547364	5.73636891639517	6.16013846284862	5.08598416996406	5.47667039211976	5.67900540993975	5.93420674652556	5.79667509853556	5.59272462116891	5.9151291018345	5.67533551728054	5.86764248778553	5.62593731864733	5.91830751381928
LRRC69	2.9032696999518	3.22320921918976	2.05477451744797	2.70062792207924	2.04453645824722	1.4508063749838	2.36983272954264	4.91035083436747	3.46070194237647	5.83614177546208	2.32263599590873	2.4739105287915	3.09154260988755	2.86006075704907	2.35556915376248	1.92924221484914	3.27924677640292	3.02421966589562	2.92582001966394	5.22419929540775	0.518615706089068	3.3742925129837	2.82305922840221	3.88029762027482	2.56002474102122	2.41882302933319	-0.151851618418056	3.09636121205258	2.88912051606138	3.10704922663667	2.33301892082759	2.03479077673814	3.19154338516111	3.9123308273339	2.25109674408903	3.74585365404979	3.59550962795831	5.24031814598221	2.66837422944749	2.55325309597559	2.81235548901255	3.4627630179509	2.83960209333968	3.15271512214919	2.82196608195935	2.09775337369365	2.39646202864936	2.42155402061698	2.24805810939935
SLC26A7	2.9032696999518	3.22320921918976	2.05477451744797	2.70062792207924	2.04453645824722	1.4508063749838	2.36983272954264	4.91035083436747	3.46070194237647	5.83614177546208	2.32263599590873	2.4739105287915	3.09154260988755	2.86006075704907	2.35556915376248	1.92924221484914	3.27924677640292	3.02421966589562	2.92582001966394	5.22419929540775	0.518615706089068	3.3742925129837	2.82305922840221	3.88029762027482	2.56002474102122	2.41882302933319	-0.151851618418056	3.09636121205258	2.88912051606138	3.10704922663667	2.33301892082759	2.03479077673814	3.19154338516111	3.9123308273339	2.25109674408903	3.74585365404979	3.59550962795831	5.24031814598221	2.66837422944749	2.55325309597559	2.81235548901255	3.4627630179509	2.83960209333968	3.15271512214919	2.82196608195935	2.09775337369365	2.39646202864936	2.42155402061698	2.24805810939935
BASE	2.74008349331462	3.27063643036962	3.60602049208298	2.92279459721043	3.33522168797803	3.51301945561385	2.97836002896247	3.17263456178076	3.52361589929787	2.64997154812137	2.8052693392718	3.01475894114347	3.8841377871163	3.62895319197419	2.00728270645386	3.02886791471803	3.6936832064328	3.52295213171995	2.30064768655328	2.63841610349746	3.68683328913576	3.5442900132062	2.73968460239514	3.73284334083051	3.25240354770713	3.08226368580378	3.95213504234707	3.49691607650696	3.3733141188094	2.78979350881279	3.50810407302553	3.14195098245187	2.16715718260609	2.5837775616085	2.07835433482649	3.52074658271643	3.2253969490654	3.36701454172014	3.37641125122118	3.42746940524526	3.30717493832374	2.62411423335272	3.61218498069067	3.27598634671485	3.17447113700407	3.13100135594444	3.11730157206429	2.02154759644281	2.51940603223658
TNKS2	6.41266942425596	6.43870653563993	6.18729941263312	6.35848628691945	4.9308030851174	5.74762988739318	6.31128349028303	6.43348445939523	6.63469040315703	6.18968344454607	6.08048008667098	6.61772457453495	5.91186196320202	6.11864419989188	6.47872092896025	5.87204392679774	6.33772839437604	5.49647641086891	6.12209805232856	6.2036044593027	6.1833713801015	5.78193484073186	6.14578483824528	5.56479274662002	6.27792618310366	6.12383108892732	6.40337765887608	5.76279553541479	5.52727493640914	6.67977846021132	5.87260642949964	5.65821205411605	6.59404283094647	6.39534270594172	6.20590348125735	6.22049770486376	6.28909596446837	5.34559969249316	6.35589934850921	6.3448334669029	6.21837104163736	5.53528906465976	6.12517021960127	6.44364692835996	6.75923174910101	5.95302562370132	6.33318845363099	6.43409541620171	5.9763856334564
RIC8A	6.32789750240687	6.44240744335601	6.69118377750563	6.25456777830712	5.51742058543538	6.28766510454379	6.78777329857012	5.62039521136673	5.74170723579429	6.14544615715375	5.60619850105542	7.08943247214389	6.45121243086719	6.14962763502398	5.88026210608436	5.65795663173331	6.27091273790837	6.10461762247693	5.57461259916698	6.20723517475637	6.51240104886864	5.25026506260092	5.58034872605522	6.63306554952328	5.42563989890003	5.88183784977601	5.95943795405066	6.00504151523976	6.54045339793082	5.06520478423249	5.88845005373561	6.36229383695137	5.49575399473289	6.81441199192322	6.23346514194487	5.47923250170231	5.27402156489542	5.77160250369529	5.8938994806326	6.40829169303223	5.55169134517726	6.12602916450702	6.50681787458925	5.70324109633246	5.69486459601174	5.01214134366017	6.51619862495883	6.30575406402231	5.46732480854778
UBL5	7.63227621429057	8.6715336365037	7.72400421550463	8.06586307874066	8.08316389445129	8.23536758565949	8.17636416574423	6.98599672674697	8.87873545551169	8.32736446395775	7.5317908158924	7.50450042764109	7.91491965254951	7.34738396314425	8.20553376084068	8.03404179599864	7.56198821269934	6.3333813324666	8.0301059483926	8.15105308162836	8.3100842267915	7.64929498423434	8.04455422776434	8.09312384535843	8.9016184433921	8.14569579442281	8.333587870308	7.57030581079472	8.28160228358016	8.24310160883707	8.48008655163753	8.37788594404574	8.33459017406042	7.45200314006064	8.13684811674645	7.84651838865321	7.93119017812537	8.28746629249638	7.83075856696449	8.36969112386078	7.8743635759952	8.23728215346444	8.63492065453708	8.03965824963306	7.86501004115578	8.05853080561628	8.44405452351057	8.18954933360932	7.5245652210772
VKORC1	7.5662222793393	7.0333051582748	6.55951200345237	6.65578113825443	6.51804581747526	6.9878597292227	6.10963469556675	6.85216242985417	6.11637182707797	7.16210527918483	7.22451786401371	6.36900802185901	6.77317613924	6.77109457260631	6.38993088112548	7.30755785190547	7.07679529231107	6.31958722747352	6.8750022427661	6.62520501712548	7.40968538560473	7.57236371628042	6.86772723384446	5.82653145449121	7.22602967134298	7.03797956033852	6.07839165497566	6.8230971473492	7.32458651474475	6.25230703194838	6.72053977953345	6.25383387325499	7.58900988944361	7.33519470662092	6.77879336975219	7.64929498423434	6.73802198142904	6.63469040315703	7.15152805298665	6.62093883070456	6.7297104631403	5.86540319147669	6.95448714700532	6.95604154679568	6.01772352378991	6.52481890524472	6.76551353010343	5.99894644802688	7.08943247214389
DPY30	7.50896575994047	8.53579791867145	7.86717987927477	8.21937329116495	5.77297220716453	7.20879913057159	7.03922066203579	7.8337490477786	7.30176413184179	6.86048364028042	8.1840000407504	7.28378012499149	7.63344937471349	8.53579791867145	7.89602233497335	7.03258687720473	8.07650725482917	6.47168204177777	7.92290605588756	7.99916457298369	7.10754873960678	7.84800128973635	7.84865861617796	7.59107572452901	8.37685903404421	8.29538370522396	8.0227323249149	8.4907690648895	8.47885575398746	7.38072252310751	7.03665388135345	7.18662534600236	8.14657274862796	7.46430477052781	7.56051397183381	7.75928302296498	7.96727122525338	8.71936280770089	8.75019713831564	9.12868417423454	8.19244225514	8.35391649869875	8.18080079790271	6.78995872908157	8.36110378426069	6.73021333329354	7.34088267410042	7.50105692365951	9.0291651794695
LILRA4	5.34186018176706	4.44462135250733	5.8456548851174	4.96940102737011	5.71865753323423	6.13482590680737	4.83497054999268	5.10723632883644	5.55048515296044	4.58479177170632	5.73354307183026	5.35202329194603	5.49610853528701	5.43385647127941	4.83776566849664	5.58821961258437	5.53059798138231	5.60367618942423	5.24681317075908	5.39707047817858	5.54090636071015	5.63504099199166	5.15764767182248	5.58944861199312	5.31492124959165	5.48869141468551	5.20071267293547	4.59444046280186	5.11469267743371	4.37444484895589	5.46576032916811	5.10782384779237	4.61614770041527	5.34762845469675	5.4920656377422	6.21107879584986	5.5222767579344	4.73766783537626	5.01320273001882	5.30134949447533	4.76609527299499	5.90565054733884	5.47179452643408	5.59971471829558	4.64375866029343	5.28007476865008	5.15150369928466	4.88337252626255	5.48142908568211
HMGB4	4.28910334396755	4.21440150265027	4.30877586848875	4.11884392106698	4.72489415606605	3.38907802979401	4.51804912319501	4.97606388332515	5.26538550962528	4.68967041102321	4.51408942822508	3.91798447572522	4.8177168761733	4.23163746179227	4.66712062765356	4.45034424514791	4.74045269846872	4.96389716001107	4.48590979153593	4.14024040723876	4.66623565085396	4.43347561272291	4.34797173594085	5.26907130852679	4.78500486083157	4.26376383436348	4.49943198944884	4.33717515482234	3.89934580430906	4.82992564934872	5.08001120479494	4.34266780715083	5.15025745879966	4.46017441532962	4.33670899153805	4.38191043472472	4.62151213593458	5.36601300719356	4.88183931774184	4.69700256765454	4.87599428934153	5.49598354490927	4.60066106477274	4.66878686348802	4.70515682434786	4.81188507801908	4.31938021095547	4.73031116873727	4.84259322378009
DDX60	5.43922916818824	6.33920563333006	5.80641531862866	6.18664277589799	3.64904171564996	5.48808466844038	4.10830280834048	4.5250277420535	4.05670577078391	4.91326043825845	4.71600096479567	5.99144202796921	6.37914058440225	3.32749192611265	5.00513181557843	5.11250831661136	6.66393091532905	3.13461688713578	6.07871720457716	6.43409541620171	4.81661301735749	5.19747699374655	5.32810365957465	4.71902349731396	6.03639321524409	7.1032647251067	5.32271018424846	4.31163825281216	5.78221877933262	3.55214955692152	4.71791600706078	4.33761333944939	6.05859162922754	6.44977792768399	6.22140963710877	5.88697538217301	5.72876214403778	5.38468291977513	5.33011591526253	5.97472638474844	5.50429304780422	3.5872317575387	4.7484338601822	3.93372747418405	4.11480343249727	4.06736336711961	5.55497341677698	5.45769113801343	5.10181855434821
ATM	5.88783741473253	5.60783479887704	5.24632447236053	6.20964753151656	4.53043099634108	6.79273173953729	6.09824499640012	5.84074243002854	5.22076060936808	6.53475140041303	6.0867909829954	6.60859444841873	5.74080805015128	6.310214497417	6.10853553830621	5.77847222270119	6.11847829818596	5.12929661943408	6.06312107804373	5.97409813737399	4.60774870862078	5.52074563999015	5.19121875371255	5.73918707601173	5.35456147288878	5.99695179383648	6.84617360098316	5.75734013509541	6.47956606651218	5.11469267743371	5.45863430935023	5.41902711592203	6.22336327310456	6.49810770805219	6.50281653190057	7.16326524153571	6.80973855114956	6.0679473472948	6.30945161521759	6.45470660466126	5.86806937940523	4.82459476008037	6.02445044853811	6.10555761084597	6.16969034404113	6.04110167637163	5.7901696599112	6.11735157222157	6.49746898308997
C11ORF65	4.24494184397095	3.35914161186983	3.36934503251211	3.41463619391148	3.02009393267752	3.68106464530176	2.43133118224164	3.46512426428781	3.34685196228761	3.33305728844994	3.62816583250997	3.61218498069067	4.41845309095541	2.79826394731802	3.78463275184891	3.32888384495662	3.80168844392982	3.49560179370032	2.92544596293026	2.79010703570697	3.0470060917535	3.68346852416736	3.44132544376419	4.42482872643257	3.39443594126552	3.11901347551535	3.9354088282582	3.19955613941303	4.10384589228185	3.11985132328117	2.77836272202077	2.93489576069576	4.47608028447978	3.78783779986195	3.62875026930506	3.86908274103537	3.46959298047361	3.09191795652172	2.89204376580197	3.5291287865319	3.7161469727274	3.62752396249048	3.36913560998384	3.05230789666391	3.64925330290416	4.76842043095601	3.73871704439529	3.21054409855901	3.76629726374059
STXBP3	7.15853496401651	5.87444313277713	5.41057108704349	6.75314987879766	5.21587736113387	5.96885245984286	5.619504276661	5.41665736724891	5.29383247289762	6.01646846234843	6.38414377237752	6.28766510454379	5.96095599696371	6.02714763616865	6.59759627578434	5.66048486355987	6.1532216559844	5.24909979624246	5.69951498724831	6.76757667662206	4.97236180701735	6.0487680290841	6.05976193015383	5.96946618756904	6.68324308492792	6.55406969502074	6.46953779293855	6.43975510155177	5.98187205649446	5.89862823080421	5.90462258034474	6.27650708754831	6.60677828481606	6.42068820760868	6.28137574018766	6.26021915688066	5.8832796509029	5.60175890515637	6.0412616029023	6.26540445154924	6.43808771211225	5.89552487426545	5.15459049962813	5.65808663423444	6.72604236806982	5.92613466487673	6.03687319122406	6.27053380119003	6.15559887665887
OR7A5	3.34052666406976	2.71936176716149	2.6033058753298	2.54817568291901	1.67323573920301	2.95433889745673	2.50410270885525	2.23920126923101	4.67983981353755	2.28304166730551	3.06927286834132	2.83593175244284	3.35573940445216	2.66134509604741	2.43898874414843	2.95498110914678	2.67998963977731	2.75867030760404	3.18395950114642	2.71071189448004	2.76165802781483	2.70510317542464	3.13824894217158	3.08451027442393	3.20386361006694	3.06541514370696	3.69930398119302	2.66792753949681	1.92681848492708	3.14059020983786	2.62020234441059	2.97168351731918	3.33593195597539	3.29324230762353	2.77016641677569	3.03290961913257	3.14000115755876	3.00780349435469	3.54175394721543	2.69981056593812	3.30497954957374	2.93030209833084	2.53806579612313	2.70469073110434	3.2396348049959	3.25678695295594	1.56808222113156	2.66708712429919	3.06721930383932
GUCY2D	4.93618421367863	4.93125945137787	4.63189818658006	4.5648110340847	5.44728957058274	5.15656650675046	5.24750337469259	5.26091388985709	5.42429833032152	4.91131624062002	4.86162193804344	4.86425846334844	4.95467604306386	5.05768247107708	5.12984061385934	5.03333621696602	5.09227637385971	5.38578131415719	4.56308489529323	5.08154457990491	5.58551813186336	5.62219593529561	5.36384845196921	5.29383247289762	5.22719233773229	4.90785447473377	4.58646272439302	4.93516127707649	5.26091388985709	5.26161505774969	5.12467098250342	5.30676713838578	4.36345916675061	4.72478667744771	5.09853999068868	5.07337896156999	4.92062630135175	4.73579238653464	4.94814292471677	5.05999764962035	5.10723632883644	5.44778282565725	4.84177038289031	4.79593834074186	4.70466727310899	5.22125494901326	5.09743044847432	4.99517921411369	5.2753356405066
HPCAL4	2.84252976705898	3.46623947825541	2.33247622465463	3.99566450533823	4.29198142038683	3.2860211871968	3.08648385273871	2.46143583426282	4.8379084351922	3.56770362921738	3.81700921407127	3.49871041398866	1.08789999647361	3.51880577627816	3.10537821152977	2.99781825859887	3.53499785473289	4.09534300643503	3.24019142785472	3.70704322321328	4.44521287684106	3.08848882656955	3.90793184558202	3.1181430728445	3.66859570731728	3.09548023778551	3.35722120246653	3.50721871554625	3.34806383053042	3.42349884074165	3.80893998504711	4.09693395323173	3.41677490022915	3.62714103857194	3.86997698943403	3.17420377499953	3.52381910921003	3.85694785463353	3.85059842374641	4.13466945288967	3.65133302516717	3.51459697710155	3.65179222809328	3.8153909816268	3.83090532361371	2.95275568862259	3.33618482414333	4.04594789555458	2.98589893798192
LOC100292202	4.13323799492199	4.62292391030294	3.93981049710608	3.93929335020376	3.38810961487324	3.34971345278675	4.73183654322992	4.34295148894462	4.83304946112104	4.32235795396373	3.72587200726282	3.6524038889406	2.7914973726547	4.04808531567427	3.82355168939553	3.85729430788336	4.46348644583219	4.4196952873586	4.19965978253914	4.19373784360673	2.13403097788505	3.36629283542949	4.65222489309484	4.48030002554452	4.03013652413021	4.55774704320295	4.18573257455166	4.61053117095369	4.73341074563308	4.96962988095067	4.25747534467941	3.80878866047208	3.62609682107124	4.46095875529409	2.47735896709045	1.48522277444182	4.02306191527446	4.19625687109643	4.37802671300411	3.83845767776341	3.58744660531909	3.39586620628338	4.43934986390674	4.31846074208448	3.78482431360717	3.91199255130243	4.16982721546453	3.68818931244613	5.09932508481827
SLC25A25	4.13323799492199	4.62292391030294	3.93981049710608	3.93929335020376	3.38810961487324	3.34971345278675	4.73183654322992	4.34295148894462	4.83304946112104	4.32235795396373	3.72587200726282	3.6524038889406	2.7914973726547	4.04808531567427	3.82355168939553	3.85729430788336	4.46348644583219	4.4196952873586	4.19965978253914	4.19373784360673	2.13403097788505	3.36629283542949	4.65222489309484	4.48030002554452	4.03013652413021	4.55774704320295	4.18573257455166	4.61053117095369	4.73341074563308	4.96962988095067	4.25747534467941	3.80878866047208	3.62609682107124	4.46095875529409	2.47735896709045	1.48522277444182	4.02306191527446	4.19625687109643	4.37802671300411	3.83845767776341	3.58744660531909	3.39586620628338	4.43934986390674	4.31846074208448	3.78482431360717	3.91199255130243	4.16982721546453	3.68818931244613	5.09932508481827
ATP2B2	4.38491944552787	4.62936478075575	4.70101612611166	4.43250515399739	5.34799511435496	4.02580841895842	5.00268767035444	4.56687298239995	4.75543295149769	4.36388663901069	4.72907197326577	4.34338508012777	4.73705341555378	5.4518724565121	4.33377219981489	4.93742302253739	4.81879586585023	5.06060990775569	4.58646272439302	3.556772727434	4.95211267173056	5.18198388428381	4.50848886921402	4.60747945851203	4.30573272657342	4.5480339702796	4.51318120250108	4.90024130333758	4.84009710040013	5.21637221241579	4.81042459445293	4.82818930268923	4.95936909329704	4.22713417851498	4.5610107988846	5.09391843925319	4.46541098532879	4.27797136140739	4.70415043653889	4.03756935605568	4.05313827810334	5.17971724856817	5.19221231724023	4.49914238182584	5.23310232271683	4.84988419944825	4.59699296826096	4.32250649963636	4.23676658962021
HNRNPA3	10.9171378276561	11.1318775336534	10.3782807649073	11.188771798002	10.2474742271871	11.1018483300984	11.0590949760534	10.909344095354	10.3815299733597	10.616857565862	11.1229483222011	10.6665205016524	11.1581886829632	11.1841352141396	11.0320925758658	10.5040761013604	11.2858986378688	10.3815299733597	10.8139470916077	10.5215759038851	10.3297716765562	9.56411289804905	10.8942349604775	11.1670059779859	10.4136014864241	10.7917164125063	9.77854157628027	10.4946256147707	10.8250040725712	11.0481959897202	10.7954106254746	10.616857565862	10.1425614984957	10.5868698047115	10.6098583626413	10.6469834461661	11.0635204689599	11.2318277772475	10.9926126665752	10.4283936746675	11.2996407619913	11.2588704398695	10.9243396911881	10.4737382149653	10.821264564899	10.6541168512984	11.2318277772475	10.186243023737	10.843161042216
CCNG2	6.89744132381525	6.85216242985417	6.30868614540525	6.50898825388207	6.66271109503432	6.65955784583308	6.1257013091539	6.30815133104185	4.79378562190128	5.98260393739865	6.57833811910465	5.97969544489277	6.53304139812145	6.97103076004794	6.89621734704181	5.76632164916146	5.61246455983692	7.52770844426103	6.52481890524472	6.7558009198043	7.04149817402577	5.9850319793063	5.8282301849083	6.38866277924936	7.31709600017633	6.27940146216556	6.74226631460705	6.42208293644491	5.94134227936199	6.53343766755703	5.97053250854247	7.03502559505459	6.29140501173346	6.45307387074185	7.11137462126923	6.30926169577338	6.34905276834703	6.18679983352758	6.66632769555714	7.48251192687155	7.12989191184024	6.74250211943652	6.28341937071711	6.77957360111471	6.45977126775798	6.00752518414713	6.17443558215223	6.18679983352758	6.67580323133608
HIST1H4C	8.87574658733963	8.70395408418536	9.89248286121642	9.29989828585602	9.00536124735717	8.53809268449224	8.70782189375187	8.96612327816652	8.69590440721815	10.3074421870124	8.73141543377861	8.90010209770257	9.47051713934049	10.0238513612318	8.90441033552225	8.59837227763277	8.29741200509093	7.22150398870316	9.30711586184908	8.29047462968749	8.98736293634084	7.9143043987751	9.74354122262051	8.93347851302968	8.57622469501266	8.50114293232627	9.20804214880057	8.99646021277064	8.12613450863349	10.0187329176632	7.91008982876296	9.80037399672686	9.13815428038608	8.78199370424851	10.7634215341308	8.97833093321027	7.43287424568036	8.44405452351057	8.79104890137391	9.15975152758267	9.1895641585704	9.39633141380533	9.346441042552	8.14832353398745	9.92788845584896	7.89670415653615	9.5742657854824	8.40254440379267	8.16906714439078
TJP3	6.10068987871325	5.45950407945484	5.74394225228118	5.44778282565725	6.46410149931552	5.89038491715969	5.81096820890687	6.32844910432231	6.53228983840616	5.38360684247594	5.70229904121283	6.03714892936984	5.87971801737702	6.7052356348696	5.92730318693979	5.79238947193164	6.03237022103304	6.04403296321679	5.76767121647956	5.53764582542634	6.64159284655636	6.37372841682512	5.45841317558711	6.55319859044108	6.52502445228562	6.71112317206291	5.94437098548106	7.0433488798555	5.49139039792995	6.33060142210426	6.36407948564512	7.18962691588486	5.98126860883438	4.81054078837042	6.0329780101715	6.27074215396199	5.8268176805094	5.86554770328563	5.97563637632064	6.29140501173346	6.34615946482521	6.39034817466358	6.76261192136578	6.52716622624283	6.01474916815778	6.23607084587652	6.28531195511808	5.88343802423685	5.53310106356982
NEBL	5.73825199462159	5.19885399673717	4.81042459445293	6.72530762857746	5.45863430935023	5.19270351717899	5.42452912194124	6.26592122630766	5.11698473943565	4.48057599192594	5.65745879956216	6.90207599184224	5.54573891541101	6.74646595057535	5.30537742079228	6.79658347860576	5.38087556660955	4.94538858565998	5.10607900357997	4.54712588972652	4.85790388350428	4.49726170787737	5.07884548296383	6.44219376296046	7.11770646950055	6.27146825708081	6.55907983987026	5.58980302874903	5.75198369608836	4.634685031154	6.57718770408732	5.85271251485923	5.75412293840105	4.59778202998985	4.14384725090459	5.05486800793346	5.13858800631822	4.43250515399739	6.93062144429006	6.19706784452591	6.18090927711642	6.82734270423412	6.56272736304253	5.31254211234713	6.43789219520564	6.66100560386908	6.02022726396765	6.36978629097019	6.68700468201054
FAM27L	4.31453557280946	4.83317903043034	4.69398756248023	5.00303773028145	6.26755658441296	4.45172280683841	5.77549861365244	4.70152133386654	5.86183505185619	5.13949446202586	4.96425259930552	4.37431059937441	5.05999764962035	4.72551104846868	4.84466233385205	5.02609889851269	5.01598945125025	5.31928265360767	4.79063495447237	4.80566959159416	5.88831001010283	5.16047774655781	5.00584997373254	4.70252346181487	4.5524059689758	4.82955023552055	4.99259442690425	4.57914091768344	4.58659062483265	4.706038150907	4.50098938733475	5.26273343727394	4.29010881667416	4.83304946112104	4.91932053488834	5.77783129175938	4.0126187289682	4.64668801591518	4.8030528897397	4.62305213172516	4.7133581934985	5.93642782019576	4.79295215332757	4.91953411330693	5.16047774655781	5.10467087341026	4.67142868957131	4.62858639424994	5.14765471105193
KCNK1	6.76527747817025	7.04149817402577	6.04231251440888	5.96434387159879	5.71281888022078	5.99219898852819	5.56327712952748	6.49304747388566	6.12953979380978	5.61033272808058	6.50179340590578	5.87985375254479	6.49601743083863	6.30424251930115	6.68537114135329	6.3309819323373	6.27274398312296	5.75235896832889	6.22933796724639	5.81055698279729	7.14238484510658	6.60605810978599	6.07306227664123	5.3726993256245	5.86680835062832	5.75898214587744	5.88374396792301	6.26755658441296	6.69963907771348	6.26941247748715	5.37717130590595	6.67779010121666	5.75522248911765	5.99235559055538	5.31502671278889	5.46732480854778	5.82058107357299	5.83296518421114	6.14388030324884	6.1098362944873	5.89660995597452	6.11275392008781	6.2756198391726	6.07429819676458	5.57208323113691	6.57079108253699	5.78634386816481	5.37149369592941	6.64062584420269
L3MBTL	3.48138161511229	4.79743327020053	4.83520507332481	4.39417249722257	4.43674884770846	5.13871127517134	5.67806176112747	5.52593136086596	3.85382502792312	4.77954760019975	4.37184667595515	4.75939129139752	4.9207558604236	4.70215107075692	4.71928312211676	4.76182724612299	4.89740792339614	5.72564437382847	4.96668562973186	5.14929879840835	5.56690189572526	5.12695386461151	4.76319855406388	4.60581550279706	5.04850736311352	4.55279203832461	4.81138060236568	4.59918208827744	4.29097872636062	4.5312304765296	4.98761965297015	4.91932053488834	5.1899178369685	4.8674808882093	5.59133413879402	4.7890572976576	5.12544157499389	5.44717846574144	5.13276354197694	4.96879717698684	5.17206141271248	4.2481704732018	5.11076537447067	4.33377219981489	4.45120121903242	4.7230517271864	5.14906299795888	4.99601265661862	4.71359464670498
DUSP2	5.61435884376961	5.6317276853443	5.51567208781746	5.57401943809009	6.3333813324666	6.15677742585151	5.54190166626923	5.82214045966704	5.76658085131072	5.20524665640551	5.45962341875062	5.3140921345939	5.45679596623774	5.75184180597428	5.3538899529134	6.06949616923215	5.1406641516325	6.24781247291036	5.74841480624473	5.22456937637538	5.34044298896265	6.1911012729836	5.75995287840698	6.02641189561111	5.80641531862866	5.41104247034752	4.80506540418061	5.8731733895393	5.90949999330307	6.01821909927986	6.0437113007345	6.45955227535878	5.45534530525725	5.27070796001045	5.51149397314338	5.51643755267604	5.15964613771126	5.28409802510334	5.72768415987449	5.20725723882927	6.14107877710346	5.83003013906133	5.73379928375387	5.66048486355987	6.02147661815055	5.86582851959869	5.57183666240285	4.99365851284795	5.96152285469086
MIRLET7D	5.5601765943002	4.75853291111663	6.01772352378991	6.05828099065413	6.0925592720315	5.05438486511666	5.53862569109544	5.55806860679302	6.38767564916463	5.25635363493889	5.69709962238312	5.78755470392075	5.65189265925281	5.34943180536455	6.20308405986618	5.73288077689482	5.5910564201579	6.74069014893122	6.29653045801874	5.44501186526153	6.93358444036459	5.92300818509244	5.54596775151311	6.155243869053	6.31826513479667	5.3618739613925	5.83101886601079	5.98487093549458	5.37172089534677	6.28947448408395	5.17667582266616	6.20119726225206	5.48772718574184	5.12835114725396	5.21491278665743	5.61408346073584	5.18628185486932	5.58515905453055	5.36577196161539	5.47777412993188	5.50441287090155	6.59829403363031	5.65228427398608	6.19344907182585	6.70683165814856	5.83075096258622	6.02260084494453	5.49634857594977	5.6993778368229
NEU1	6.04693430389064	5.03810953650427	5.77509190376851	5.3526014101591	5.46372020685275	5.33784986101573	5.38578131415719	6.35117883018327	5.75052129113349	5.15298649588538	4.98691010329052	4.64591546498666	5.69991442603887	5.21785729927003	5.26080100910395	6.21161461877836	5.22275588317415	5.25819514882126	6.16126876242017	5.05315001059741	5.72564437382847	6.25037081142733	5.50933195570349	5.6980078382638	5.63605816092578	5.26330112947834	5.41057108704349	7.03258687720473	4.70842564182156	5.27731195247523	5.83199855823338	5.45079060800116	6.28032276928254	5.99329031647843	5.10548909727201	5.58847688982929	5.05426503107593	5.59718371759616	5.47825610255249	7.26781947772951	5.48613608520403	5.42464836660841	7.30882409461534	6.73470962022584	5.63905876311608	6.16849281672254	6.00097461698124	5.24692259219534	6.22560058707082
AZI2	5.03855645976082	5.63995043728366	4.72614675523213	5.54794361966392	4.17708301940385	5.44936393967757	4.82182754401868	5.0656692404875	3.2811899165218	5.80572143363638	5.17725846542722	5.92437072193434	6.13465692762994	5.3738844654897	5.10994637858612	4.83330150321944	5.5222767579344	4.10906965065912	5.13973633292469	4.80961663375864	5.41439062114004	5.30512675719836	4.91326043825845	5.06252888068549	4.93412392945023	5.13101238967454	5.76875202606922	5.48735482091378	5.0810745522049	5.00657809680815	5.20662681542179	5.48321729739306	5.60279831940876	5.2812364396057	5.88297336425693	5.7488127397518	5.78916609400751	5.84385348322741	4.5070417057288	5.06012176530971	5.92880803993286	4.83388993612685	5.2320589967805	5.39912425675135	5.54794361966392	4.99567264489871	4.41064909635455	5.07642184787679	4.96118989907857
IL10RA	4.33461260839721	4.11073489493769	5.35465702621964	5.17005684171483	6.17925923342472	5.7133603932418	5.40409689730144	5.06347187915986	5.30933737548311	4.90762858578472	4.89413335134374	5.24346534987886	5.45128398670123	4.58264571706976	5.0740857881034	4.37618062096812	5.92730318693979	5.07665058604831	5.08239603515389	5.27682603596295	4.35691989535735	5.64822785047704	3.5695652177477	5.13882634389774	4.49565871109206	5.60112330568353	6.15422126669514	4.3620139334902	4.89777818915913	5.27332043380449	5.9710912470165	5.0133188764872	5.72010386448696	5.46879963988166	4.96021235320354	4.88122068250292	5.30156277233632	5.21491278665743	5.43385647127941	5.47240231199568	4.93527680624736	3.89317967790644	5.42982415250114	5.58551813186336	4.84132708154243	5.09943955079169	5.45758772577993	5.29256569682939	4.90629030960336
LIPJ	2.92314613720995	2.57713681513671	2.61585483061601	2.54962038192235	2.30122561055973	2.74399442236662	1.95865450956176	2.1890898226502	3.83901023977981	1.51675698575524	2.89999769372091	2.26570632599428	2.37406571822254	2.39284466581202	2.49256388132278	2.24201341857217	1.92993866760595	3.02732287517175	2.51388054904316	3.65457989478521	2.53161701388979	2.25441052006788	2.62712866189611	2.28974506842063	1.90620370927714	2.08956662299198	2.6150558138965	2.68814857193795	3.11051158140295	2.39865272447634	3.07346756947932	2.49345750667445	2.05974151373818	0.888981267857163	1.11524903160568	2.51803073700052	2.34345899086968	2.62495783260188	2.45132744606989	3.27397592715466	0.471765983470171	2.67272629636784	2.05619124232333	2.46279756235697	2.362816318398	1.92842187061052	1.72376867071801	1.10491429319875	2.57616510835151
ACAT2	5.46820337031841	6.2286278574111	4.69850354349373	6.42775884769362	4.7893098387131	4.68613014122601	5.13079169903762	6.3596267613266	1.65661718119394	4.73865976570827	5.96901737444402	5.34856776719258	4.87395342622556	6.90568905177493	5.5606455689555	5.41556601493886	6.16814177069864	4.17926739576671	5.40542707996867	5.96780956043466	3.51595839651963	5.48565223066119	6.23023837310566	4.61845480869149	5.32351995166915	5.90075162923514	5.21708837880149	5.26506889887111	5.58279623147694	5.619504276661	5.40579465607844	4.0453066631918	6.12110307933184	5.19209511471271	7.0322849161362	5.84468944672485	5.64463186260798	5.35834069687131	5.82269089387051	5.01665766023318	5.86302532991784	4.48070070882516	5.37401075338874	4.02144774613143	4.83645538928535	5.15481081962717	5.04558450729966	5.78846333888639	4.70050352824134
FAM108C1	5.7077205198876	6.4772526477979	6.52296421150465	5.94746395027191	5.13927383713116	6.28892825517319	5.38002531187931	6.10445450305594	6.02745487656225	6.14205925606611	6.41606111140683	6.21198930399148	5.33665901103616	6.02181326766174	5.95139359790196	5.64798245050967	6.35689278871216	5.06742317411228	6.6123570698356	6.06901080986443	6.10624089235243	6.17479887950947	6.02083441237293	6.20449758937953	6.57674992184715	6.42434116561764	5.80999829857128	6.23023837310566	6.44529317429726	6.4178960481847	6.68487342655027	6.99113291790029	6.08645939498927	5.86764248778553	6.93628458266144	5.83503701898938	6.24066675423971	6.05035563568194	6.22560058707082	6.18006409678222	5.69979396761283	7.05345024307507	7.00100390163681	6.68590091378161	5.5325850238252	6.27810540064127	6.69391621737358	6.08317719402601	6.15114707341398
TSPAN12	3.97279648755401	3.19927469506316	4.10878119183318	3.93124621169594	5.68824779097236	4.14586735678969	7.02461777168093	4.05916056295106	3.37545931616892	5.78088380798389	4.44491151456911	3.23578234677336	4.37929864838606	3.94345253855882	5.05756594309503	5.26907130852679	4.05206108945019	3.95348223234308	4.77546832509319	3.62246303878128	1.61764171690355	4.86297897704748	5.07006897967866	4.63605264896136	4.99744145734556	4.71045986981222	3.9796851571308	4.51305168007305	3.79438363280352	4.27824500385687	3.92522945939545	4.92219309015949	4.59753772920538	4.68094653963375	2.79826394731802	5.39103663432166	4.56971649544967	3.96378667404204	5.60188515969719	4.34595693603432	5.28870738051598	6.23006022038584	3.97682368493499	3.55722749001166	4.86115391995053	4.21841231137643	4.88503007870535	5.44922921939776	4.51975009153537
CA4	3.46049881815242	4.29683326673263	4.63443412180941	4.78834117645008	5.60757858390201	5.28262105720571	5.48142908568211	4.72117904753044	5.50871323345762	5.1584755858131	5.13056562082644	4.80737913852112	4.81353084587802	5.12112691531985	4.49497875319664	4.96607094853863	4.26315612809278	5.74905418331563	5.02512494141783	4.94921414282653	5.0611052315855	5.19398458434106	4.72415582933424	5.4331691171461	5.42317105303771	4.73402509209425	5.58933834456048	4.75591305403952	4.97393540928266	5.36081338067446	4.72614675523213	5.14391335483586	4.27356064686848	4.88945748004751	5.2470502400494	4.76284309588025	4.36403167049068	4.89895031265562	4.45216511849583	5.27950286818222	5.31585420442793	4.11137441259563	5.22430890175137	4.86616419037142	5.24909979624246	4.95279901206356	5.12625678079712	4.32083844873829	4.35527356324919
DCAF17	4.42650093474295	3.92078396177499	3.59199051536746	4.63940641083498	4.27852156793857	4.12215666843967	3.07703734895194	4.15578160877428	3.74605043438712	4.08726509361348	3.39774547192035	4.17453984726851	4.52649016235548	4.57387315415309	4.84546245129699	4.15017701920823	3.40992175024894	1.68564642305356	3.26539428670611	4.36640824876652	3.31757671890649	4.0086294088366	5.0525637036939	3.83373108795195	3.68265419386681	5.28661098671699	5.13684227362496	2.73189311620377	4.47665127654489	3.17473110023764	3.72401936395742	3.43175532325097	4.18833049733649	4.73628069248383	4.77131726019936	4.25176301651073	4.48537208100721	3.98757281525609	3.84799289906316	4.88620918620055	4.18196441092062	3.73981894614265	3.98741182744001	3.85261814386729	4.52133095445399	4.44694763130669	3.84640505663398	4.66497484290071	3.5291287865319
IGSF21	4.27356064686848	4.29831812784824	4.45853621413384	4.21211949648574	4.08357846433319	4.63126030390117	4.57154515349119	4.2226252947402	4.74132891253042	6.14578483824528	4.38282838849411	4.62911994038915	4.77981389042414	4.70842564182156	4.737432050259	4.23883729190091	4.75146961276529	5.21206734305555	4.3757359284621	5.27204895124247	5.06381267431858	5.66606972828385	3.8836100644533	4.67935116607034	5.35513998496004	4.47473649230867	5.28101123018966	4.29931646833819	4.64709284942686	4.63863979565554	4.84108902131703	5.56302325286125	4.54753126532711	4.61680347076603	4.51676089314114	4.83974296547749	4.1571916920135	4.32915445958669	5.3863467543252	4.72167888520947	4.84698967411795	4.45634291457529	5.48491825194406	5.05486800793346	4.64270734722216	4.52405176195638	4.50782888398227	4.70239324670459	4.34394571223243
COX6C	9.17227197923717	9.51577275955109	7.74228854927956	9.15535863876397	8.15625704900432	8.36004465679674	8.04455422776434	10.0211951468476	9.03833521054145	9.71706529002091	8.76310478324202	7.98662652695823	8.28661412841553	9.83402157968014	9.08086654910003	8.35706853280938	9.12232069804352	5.08953204835067	8.81355098284229	9.5122037712817	8.71399336749902	7.00780770940433	9.28744897709868	7.869381008819	10.7076248672188	9.75018809208079	9.20443664945952	9.20121726203653	10.4224979302614	8.15799461309036	7.79993238764121	7.30593952240099	10.9890517037339	9.48997557010087	9.81371755093216	9.48575747398054	8.34775688474584	9.71706529002091	8.54891359083783	10.3413019857307	8.80245206440205	7.28175017135108	8.88865010988287	9.49612036246015	8.05765388143981	9.57613265292186	8.27556769682199	9.346441042552	9.1741209934014
GNAL	3.17447113700407	4.1554731969539	5.00783864928538	4.51650752137678	1.16029419631273	4.23291627535731	4.37603124736798	5.35527215351651	3.85729430788336	4.32364604276426	2.81088088456478	4.25314215256419	3.85877077881512	5.93956534557065	3.68992531085643	4.45488258798954	3.87522174606884	5.53036107536819	5.28858779516332	5.04354311552278	3.91562319558076	4.27110291616315	5.11578070633765	4.82508751161776	4.43499711011809	3.95700357499126	4.29418989766123	4.43022638626413	3.66483323162219	4.20280087431733	4.94515163909624	2.21041723176563	5.30747989296481	5.65421296688595	3.51678042991187	4.55551740283647	4.50300010535674	3.7483281210709	4.03898393653489	4.12679036096805	3.76200431379832	3.13324884713278	3.86534478876193	4.98220643543269	4.12231986965804	4.72881138385805	5.41509813628047	4.83940184582048	4.65456156492678
FBXO47	2.4363430978143	2.52594006542813	-0.88867723922054	1.25782529956462	1.3922734542599	2.55828992339946	2.22473273749731	2.06043066754894	2.32708745768279	2.03883543124193	1.85208275875979	2.05619124232333	2.13532669164331	1.39708444676622	1.90993934524934	2.74248465772597	2.76943789230078	2.44308915094681	1.65084588071733	2.92177868269665	2.14609210929386	2.78064605876799	-0.113193604412393	1.7644056079045	2.16595116041814	2.10673959663293	2.43478006121497	1.80974246056629	1.44225826857627	2.34993052438279	0.793031879137215	2.77351977739368	2.60542843204807	1.9710096925083	2.61248012974096	2.48221093048785	2.79227232748452	1.65753437137096	1.97950261717333	2.51388054904316	-0.617406668250329	2.51339852132874	2.62367820380049	2.47785681149232	2.02892412465564	2.60762480063638	1.31333641652092	1.56604746038029	2.46801264237466
AVPI1	4.95257306368942	5.83115571327421	5.66140900560896	5.46576032916811	5.21841773641865	5.25668650360023	5.16454575529745	5.49744247651851	4.6890497428576	4.81758795709452	5.47143851170993	5.18143614535186	5.26712600249669	5.49439992884443	5.23332286324943	5.25026506260092	5.61751036899253	6.06762774691371	4.9908636683001	5.12775377439405	4.96095229127852	5.86480098560118	6.04537831364794	5.21240436105326	5.54251591619844	4.53569280339493	5.11864793713236	5.17875765849778	5.70058509008621	4.60937202046819	5.13089834294487	4.88515457470516	5.08457158571553	5.18934463474036	4.90518383999587	5.16539142998645	5.20606724992268	4.97747822318938	4.69951054533357	4.89298449754763	5.61020839207467	5.29687767333339	4.85803223476564	4.67222561389218	5.72783035136117	4.84593959994234	4.84674653009767	4.69410181877785	4.9458623620719
BSPRY	6.29653045801874	4.88572028588777	5.17464769980461	5.59447480063	5.71802619137595	5.57550566549491	5.87561396668066	7.15334327547926	8.19413187947955	5.39973951307182	7.1684364545174	6.13231135084019	5.88026210608436	6.41444457631685	4.8275893943158	6.18419042076563	6.78303095985493	5.3573922436876	6.02226948446182	6.44403753922609	5.95840655359503	5.98111125541627	4.65514227911515	5.60279831940876	5.86413239861903	6.55450290132772	6.16987250241757	6.40709539544777	7.01046768346196	6.65676377635343	5.29968718835647	6.33902957079978	6.74093160676501	5.8261060777249	6.04828153077081	6.77616717041404	6.10476374336636	6.03181531826461	6.35626901916851	6.78968752423464	6.09708717691067	6.8625270204858	5.40166800783894	7.0376380975633	5.57789283290406	5.68691954822567	5.3862363746299	6.82134286260118	5.78860715362543
C17ORF59	5.36058691483008	5.26724251015515	5.72434249306438	5.84255777484654	5.48321729739306	5.57047355689735	5.80022562209128	5.57663399384507	6.51468454909609	5.50254860635736	5.7576340217211	5.13056562082644	5.58195495560409	6.37271812839364	5.64590970242621	5.71802619137595	5.91424447374495	6.36583966135653	5.60367618942423	5.38800557147516	5.52652615615158	6.28193874103893	5.37401075338874	6.03028530944534	5.6373465123972	5.64080773060555	5.0012514458585	6.25158750221465	5.43949016414434	5.64281505398938	5.68353842282895	5.92821988638261	4.96786995210675	5.06879375262018	5.14505622902314	5.5235908096693	5.72328741635413	5.79753988046043	5.30641682674905	5.85799716317105	5.80572143363638	5.81881529049625	5.65831489599679	5.28272594327099	5.98755985503749	6.51514614709764	5.73301016798354	5.40118399205718	5.66760690653566
EYS	5.26056129634732	3.1596299930586	4.40641966077006	3.8942405698452	4.72218674851533	4.2548842458719	5.02326821760462	4.09582401842905	6.31598567537982	5.16852450695976	4.75040712904066	3.65830175549832	6.08144338560708	4.18047173084986	3.92714362931374	4.82992564934872	4.00186978295566	4.77426680507464	3.43900603739452	4.91801263111003	5.37740455440043	3.16402612124978	5.20474523524818	4.45608264943086	4.26045704462103	5.18187339926901	3.58203687660248	3.59786246143958	4.05558959921754	3.13436175175529	4.22151752223732	5.23673789395494	4.25253222534226	4.21024078421332	3.79824237733809	5.09581009665143	4.25585569820381	5.07740153283432	4.60811078557901	3.91888994477029	5.60100679331839	3.24727663524763	5.45322881377079	4.70688248078647	4.02060531720509	4.20879269399899	4.93780340125917	3.41859071587454	4.83447661217125
CT47A1	5.44047487396195	5.18446994318299	5.48552665306083	4.78859018893017	5.81881529049625	4.91000105690514	5.19990512011343	4.89063054432462	5.94866812185934	8.50231190270372	5.42147276120934	5.01320273001882	5.55928285814295	5.72995186268914	5.57436646238133	5.36588951572388	5.17667582266616	6.13482590680737	5.5235908096693	5.93510704590775	6.4456666229071	5.38444186531726	5.70058509008621	5.51445306346798	5.74750153240393	4.97048925421902	4.70756068113661	5.07499644112284	5.57700577689281	5.79518951529843	5.36011877273636	5.85258893254724	5.28136813557622	5.29884487153462	5.43030334001034	4.87633963765788	5.00039263012436	5.56936865454864	5.57550566549491	5.85132653846232	4.98375931135663	6.10131453148775	5.79341681161988	5.52763995493171	5.45950407945484	5.6784725354863	5.52715699723278	5.35906709420452	5.30549525776668
NUP85	5.67615370578372	6.1773924280246	5.58084283960801	6.02413879900951	6.05307744141887	6.13633249832741	6.01838135991627	6.53540960712223	5.8060017610634	6.9213577764364	5.62941957267153	6.01021007651237	6.36761446495438	6.43449245780754	5.94367452866186	6.35337340347646	6.25345552913477	4.37761867941418	6.74409380412046	5.49280015515623	6.18882262495376	5.37412381168826	6.11735157222157	5.92300818509244	6.3440265205049	6.83785117886802	6.51804581747526	6.17461774157556	5.88487456566967	6.31170817778523	6.31885332288788	7.10966143776952	6.69167652911591	6.65486082800699	6.11176249330635	6.70376933082612	6.0588796948438	6.13448936615688	6.10757552050303	6.67580323133608	6.56967032401771	6.44896618141737	6.88023614343335	6.62784391203986	5.13718953947105	6.12796956674724	6.51375617326748	6.39096219885617	6.63749389048496
FAM167B	5.69815289968667	5.37517917479716	4.3497000085565	4.91559929556919	5.37295383861426	5.29968718835647	5.06252888068549	4.94676360576507	4.43962646173541	4.54778479855319	4.71437796473097	4.2850248492703	5.09864946644086	5.06624637105628	4.87193775566973	5.10723632883644	5.13384337420211	5.10039280052477	5.79127699698635	4.77784943523019	5.4878442132121	4.49377220673713	4.12646660211626	4.06702168827038	4.69987251652924	4.44072700843963	5.08445380790603	5.01586638503023	3.8942405698452	4.9384358883544	5.19690521431689	4.56543327931263	4.83151044203559	4.58120841690547	4.7654626098075	5.13479757389139	5.31655705453035	4.9747646948573	5.27320777352831	4.68229855238953	5.36528274969394	5.49342701926056	5.09460260972396	4.5910731805569	4.97011279481919	4.99517921411369	5.29002364054396	5.07158206373679	5.66541920732214
FTCD	5.33418531287013	5.0472142345413	5.54041759494474	4.83067821200812	6.2588006146969	5.84074243002854	5.33714624708532	5.65745879956216	5.9151291018345	5.34174421075507	5.35680125601685	5.51283020137135	5.18029229851636	5.46615723781797	5.53194407984693	5.3156064414775	4.99942235551457	5.95391844848886	5.46155737117765	5.18496933812103	5.93685956704504	5.9842687411585	5.60035391223019	5.89318356182473	5.52665165792905	5.50145124718572	5.58327265655892	5.37013742160592	5.59498469583883	6.0715194256483	5.4906715262675	5.81069578471406	5.43878619820045	5.09415160045022	5.43912874697504	5.35366451453118	5.29027436108733	5.61512257251082	4.90184099233259	5.28471325998073	5.58714652972355	6.0542114064609	5.24232887854528	5.173542828259	5.32178670384508	5.85741723896551	5.2664496226969	5.52026036843255	5.42697016074791
GTPBP2	5.86259124016819	5.46832003697941	5.7882179594122	6.05563970234859	5.50848506612951	6.06968433902939	6.3304069162693	6.14544615715375	5.59347150061031	6.05686180988402	5.42958784643738	5.28340918384026	6.3246469951179	5.97409813737399	5.69865744421037	5.44306388123958	6.42188422872217	5.73866165702198	6.23218163342116	5.4406037703465	6.19191218871165	5.80669757320735	5.34186018176706	6.57169758875534	5.85313111808529	6.37001114303121	5.65564663497605	6.64492483091736	5.63829167347919	6.67180145364765	6.45023238536577	6.10246518529225	6.35437405009795	6.0412616029023	5.82503610635572	5.78302362371022	6.391157820108	6.85302129953418	6.9750179289104	5.90652314248042	5.98097124440522	5.76189238615802	5.59409733822695	5.4802014533281	6.16216329945788	5.87110634545917	6.83073575370944	6.49304747388566	6.32032888309189
RPS23	7.17643148934018	6.29214564548686	6.8341448660632	6.92774122769577	7.26300341009956	6.35301463857571	8.22796773040404	6.73802198142904	6.72506217765913	6.81382992142654	7.82251538450931	7.80058027198254	6.43428627672952	6.96777728903916	7.48251192687155	6.81470550228008	7.27721299653362	7.27634870364688	6.97628343285793	6.7800712050865	7.54865470794314	8.38430413883554	6.43650834307179	6.89276622355828	6.15114707341398	6.34213566447842	7.88517105131188	7.48588242787612	7.38781400175249	6.56738740084737	7.66651659607563	8.54891359083783	7.24870085643649	6.46953779293855	7.79197812282256	7.21259754660915	7.26094304928284	6.32258725591422	6.37510374282495	7.28421798317836	6.79072121949354	6.91362905156835	7.17887794086925	8.276704624298	7.26946615188067	7.22602967134298	6.40849567830923	6.96864030034841	6.92964425946155
C1ORF151	8.27357789665565	8.15983905233233	7.59637390236329	7.8636430194499	7.83200261040109	7.78331389697111	7.4058035039786	7.60453395595297	7.72343842289359	8.19602173535078	7.18038360888939	7.67810853557638	7.2542019119738	8.8731918495379	7.52670579871654	7.5149238854298	7.35494488204273	7.54865470794314	8.14475662822015	9.03523046877735	7.06478910267033	7.48388267162867	7.45442186093563	7.10685184309453	8.31592256719633	7.90020990020274	7.44205107053935	7.58949460420589	7.34172606720744	6.829613656876	8.17990610512556	7.43101948213561	8.21015650808433	8.01784565242467	7.23636441564576	7.98120192414017	7.64427306840548	7.51136050363153	7.35178378355484	8.12175883990247	8.12003824534886	7.27354852527303	7.18662534600236	8.0609795797929	7.95702772779112	7.45241917214394	7.80315921473903	6.77266295631723	7.24550802242241
HOXD8	5.33199213639861	5.56327712952748	5.42828144002835	5.28592371434314	6.18179887672009	5.6024025393542	5.62654193235776	5.2711974355173	6.768904169108	5.27332043380449	5.63285244685362	5.75791825074108	5.34372901716044	5.21961229878294	5.51929845755666	5.98351125535999	5.42247118719733	5.62727793387082	5.51370012330377	6.09515182292379	5.47655472282158	6.15338644793418	5.67967601122695	5.23779848896082	5.45286028224293	5.78476281772736	5.6695126858889	5.54030103534614	5.83296518421114	5.58327265655892	5.98456702168145	4.99636976349325	5.38288059814887	5.3337421506141	5.08227850544662	5.4139287905287	5.80063721493678	5.99315080302412	5.55617831683794	5.23411269704637	5.70216825162608	5.58600867633798	5.9693114560744	5.80380461888789	5.40555370009137	5.47474070983064	4.98821022336865	5.65758741790085	4.77711509979367
PROCA1	5.21935557456476	5.48565223066119	6.15388456055554	5.70970722545738	5.88431487299005	5.91369725864012	6.16933678294032	6.32631910099843	6.88306357035165	5.44401831774588	5.95199685163778	5.73893235949377	5.57789283290406	5.74144945822408	5.60406034917882	6.08128508218488	5.5325850238252	6.14962763502398	5.63905876311608	5.43424290155396	5.5222767579344	7.01281781632794	5.2997945035456	6.01868023674795	5.96839423919056	5.59042956114475	5.65306403095641	5.66116811849074	6.10539543583795	5.77063270988672	5.23090351278191	5.44047487396195	5.44476279724095	5.57663399384507	5.51941452463285	5.88831001010283	5.09603282897372	5.50968950875425	5.86288825000708	5.84310952298032	5.33514092108566	6.16750184480648	6.24051182763586	6.24819970154042	5.88783741473253	6.08877509675181	6.26111498384884	5.88712091829246	5.84610764311637
AGAP5	7.10047627453212	6.19175667350411	7.23514687870653	7.25615206487985	7.09975807189362	7.10364869933814	6.17120202269753	7.05875049446461	6.61396592833569	6.94183991704025	6.73596076789824	7.4323898978818	6.66316953821204	6.0669638014068	7.52096433598274	6.87024633974902	7.05539524333451	7.10546856351829	7.01574397723499	6.61166445936742	6.9640924544679	7.72527422243529	7.33729006627132	7.10860286198679	6.94678348667464	7.71427505826214	6.57018359433904	7.20121236015422	7.39189056235295	6.58439598142068	6.9777492955243	7.05539524333451	6.83811852373442	6.97653433843606	6.23960120223002	7.30961550069481	7.19536728562022	6.98884485111027	7.17569424949685	7.05210827133084	6.33996772912093	6.9489640450993	7.29931701789488	7.44489396076041	6.87154551985947	6.85216242985417	6.84345755619479	6.92868891260623	6.51069819203434
LOC283693	4.24574359521738	3.96157702795988	4.03337542485544	4.47140144211346	4.22305256088743	4.63330913993816	3.95165493004362	3.81467346256818	5.18970953395036	4.12646660211626	3.66900634986932	4.06007160136904	4.18930667676039	3.9974956534221	4.27970603022009	3.94843825482306	4.28340918384026	4.09869578060456	3.8744055067779	3.01197234358856	3.91401336229494	4.95127492209467	4.54402102286897	4.24046317114384	4.66787793657824	4.44175900483683	3.74755711849779	4.06494836445151	4.50327240007709	3.8945743031329	3.84750089487775	4.32223175023487	4.71477083780757	3.69289247255408	4.66686109829152	4.29097872636062	4.57101537258427	4.64641211121039	4.41337879935087	4.75492704215238	4.22486838184937	3.9350495114828	3.07932332094983	3.58830927501461	4.55670039348774	4.19671561980599	4.41120860473004	3.75272825654144	4.56088733400689
CST6	7.00253601134367	5.83948020466467	7.74422300093241	8.20553376084068	6.59064468171754	6.02260084494453	5.45357223070814	6.35357806950126	6.35004421214996	5.79354244658455	6.03671717259407	5.32822970981012	6.39595991935732	6.45307387074185	6.71346487718506	6.1494780622715	6.44918497028683	6.31225347629093	6.65002924052765	6.00382235680161	7.01859300582855	5.02934068162576	7.01214737901088	6.2832174719256	6.20054496045291	6.42732541658598	5.31456094945065	6.10146624009275	5.93450352765148	6.95539999308699	5.96095599696371	6.15726486869436	6.73571847661106	6.25774837710594	5.16109236897901	6.31940008293978	7.57984614843285	5.78796522713618	6.08362654119848	6.44282658306526	5.36081338067446	6.4743380430947	6.18777823631282	6.88541817783442	6.14766651350508	6.2036044593027	4.63618551045016	6.12449956893726	6.9168492129266
RNF144B	6.32693276955969	5.76688213515659	5.24199382393029	5.47545945499605	5.14871207180119	5.0525637036939	6.22461529221102	7.18962691588486	4.49497875319664	5.02407406676632	6.46096284951757	5.71576847430371	5.35964872185725	5.19759297361751	5.11616926758599	5.64887466629179	6.48503679594947	5.75210710236882	5.90694830225603	5.81466039016134	4.69875466544327	5.23605897934943	6.14962763502398	5.85326039375775	5.26261393421503	6.75367138559126	6.21161461877836	6.2815589806551	5.69307681139654	5.85052891744514	6.19072408531317	5.17851905550939	6.48582335279377	5.38431545103591	5.32893122412769	6.61724719642474	6.42792826273911	4.74045269846872	6.73021333329354	6.31958722747352	5.60087957009171	5.44791867260133	6.10607690916893	6.17602949591538	5.97696547331436	6.30964351033417	6.31867385514064	6.20982900230916	6.17973456310701
FOXP2	2.72017885234929	2.6033058753298	2.70387810982546	3.1648013999791	2.50410270885525	2.49743021307247	2.65413303812736	0.796760536014731	2.40237019052882	3.6267112955953	3.33790515081263	2.35943542704033	2.55828992339946	2.5124059162622	2.29036601069297	3.27039004826566	2.67686878201575	2.57116929004264	3.16295874770557	3.08136792199688	3.24261851038107	3.03628651757129	3.62960142028591	2.69581702760871	2.0482128149201	1.66737397868045	2.97902914941192	2.22905442684079	3.42047835980755	2.65501813817169	3.29749460016472	2.56691985213035	2.70103576097946	3.48873093432274	2.63235826478281	1.87864256312883	1.55540684269585	2.5080716110582	1.88420403199066	2.55144095862007	2.9697332905998	3.20759788091172	3.30292510416598	2.61207077412897	2.81415498675147	1.94174936914775	2.31636531651514	3.01654499131272	3.89167970393686
BTNL3	2.27488393624476	2.6946174758371	3.48623554018231	2.62837537041017	4.28282674530672	2.54769116300319	2.16984228455539	3.00371502152222	3.53248902505735	2.25556508648663	2.62367820380049	3.15080952712081	3.14334819089889	3.46913057716925	3.25189493164743	4.05529024555847	2.98845474602658	3.24153285373875	3.5967896732395	2.56516430240769	0.564718619055678	3.13436175175529	3.7394376969386	3.45668789069187	3.14417708753255	3.17785514120556	2.5467759534386	3.41607226179401	2.17938333585241	3.32326917776846	4.0895608606093	2.99750992471694	4.55735433216934	1.65753437137096	1.66337058081121	2.82404907555859	2.75188849739382	3.40014168051119	2.66173888443164	2.20292355571135	3.11701093002387	3.52656214904969	0.823664589295624	2.67559894616473	3.8958852051135	2.80487816308147	0.671881201896863	3.36913560998384	4.12571225952713
TRIM68	3.75074583715273	3.69542708778826	4.33921436461699	4.68430596242901	3.85418320529369	3.90224341167345	3.74002302966626	4.08532182147327	3.42746940524526	4.66523812331034	4.44897559414986	4.52352181094081	3.5716112865888	3.813570863009	3.71247582598703	3.98259846165173	4.80150169522539	4.63062679822026	3.87833789004147	4.10094149582271	3.29473410167426	3.73359079305466	4.07753954142703	4.26720392505949	4.75394623740764	4.27242786351783	3.8153909816268	3.8605784913561	3.98643187010705	3.63464786215266	3.42875611616936	3.97135041531262	4.10011900552373	4.84879117202027	4.76370688240444	4.24396453512634	3.26812504036678	3.06868903768635	4.29960660515128	4.49657483603828	3.84601584882316	3.97427415682927	3.87647569103609	4.51767253726007	3.81467346256818	4.03013652413021	3.82075694601498	3.82655052104461	3.14334819089889
LY6G6D	4.22105499007418	5.05098788297518	5.42982415250114	4.84902646306393	5.99329031647843	5.09922786577486	5.39866948207136	5.51113939781603	5.61486558788728	4.88038676928738	4.60647302424878	5.29665599370731	4.19817351911373	4.86115391995053	4.69473981564162	5.09787664262495	5.0324901242982	6.1302406485536	4.96986238111293	4.18424696444598	4.96218390732606	5.4132254413541	3.77056796330737	4.77106102119944	4.58632280153534	4.42199208279585	4.73352300675317	4.4510580956039	5.81509837944432	5.09449198192296	5.5454930537279	5.2901390511474	4.28473398534807	4.92232012969999	4.57914091768344	4.44175900483683	4.6076137939684	5.54883824221668	5.06532457482975	5.25609808159987	4.73197009966233	5.10226843350987	4.79144110972673	5.08997221995435	4.57622945760583	5.20973719770416	4.80493276897714	4.47445486371258	5.34467087111365
GGA2	6.06123011624631	7.13391692301223	5.6498896025508	5.94318174409003	5.83699332314151	5.68965000590988	6.44644697729996	5.34372901716044	5.26633679942013	5.42293264576536	5.88965897825507	5.95468255627995	4.6047913050781	5.87942739337343	5.58195495560409	5.43486204203532	6.09742054552797	5.36791302295154	6.03028530944534	5.60164898044112	5.52276825549686	6.4332881506673	4.70191051710278	5.06462163255207	5.83348924090535	5.82556457703471	5.72276682781456	5.23593226937815	5.77928415036196	6.03106077553454	5.79875328143412	5.29154130805046	6.4880780789582	5.6498896025508	5.68652321793649	6.1452667992263	6.41908983336362	5.89932284168273	5.65694535524412	5.94495306101605	5.92613466487673	5.5445382436951	6.15199617300068	6.32503051846231	6.14648130954225	5.56529648151234	5.69979396761283	5.76306785764811	6.0320909223999
IGK@	8.6715336365037	5.28079229442338	6.40499488808834	8.39917280317312	8.21295690408468	8.54653644193974	7.66133204013306	6.09779828423685	8.35191493522082	5.65631015820515	9.36314763663949	10.3022779192951	7.5997239408823	9.43728683998487	6.64110711368628	8.43726311660601	7.39417712849029	7.34865734537485	7.60511722462935	7.75740934518446	5.74932401574867	9.25368560103174	7.41432752992577	9.95877309020303	7.99831286405873	6.78246754017256	7.42272581487826	6.71163393830862	7.22072076084608	6.6207102951032	7.00100390163681	7.17192035096248	8.07566151386854	10.0676333394536	9.57034224599548	7.72527422243529	9.38333320432156	10.8763987635137	7.81330919243698	8.04543368740111	10.2389253531917	6.81029399365871	9.31280968447751	6.68345504933722	8.43834650246701	9.42019141174729	10.4946256147707	7.55464256804615	9.48997557010087
CEACAM21	5.16222695790623	4.88607746290151	5.21331578319597	4.7049046017434	5.26561804672448	4.81278673549169	5.557958058253	5.23321125477604	5.21612228521845	4.54375878631051	5.01284753183779	5.21841773641865	4.98571445062549	5.39406408700516	4.74830611347949	4.84604845402237	4.89167289998427	5.41150285296864	4.78726214790857	5.24885623412706	5.54489335851175	5.79518951529843	4.77288223572661	5.09864946644086	4.80984605624984	4.84383263445057	5.18545071970449	4.786819021551	5.16292983439071	5.20276444392518	4.65003900893379	5.22811024949759	4.79593834074186	5.27857211693226	5.2306534009076	5.26874914403862	5.57266779153425	4.90811108011592	4.63953606979976	4.60054510973468	4.58094140089387	5.42476525040659	4.97093737974817	4.47394792349782	5.21935557456476	5.0759343221692	5.0008946443167	5.16933257335766	5.27882000437093
NCBP2	6.04708791246915	6.20707466311421	6.21302312501809	6.66149451798902	4.45216511849583	6.85682513248716	5.5952350994519	5.4635995712795	6.65366197012109	6.05139189731029	6.42269756250412	5.01812983702005	6.90151617640334	6.51536585120179	5.74066235845328	5.99632772891967	6.35079371166827	5.8094471154548	5.9779218944393	6.07540320209668	6.52737800797973	5.74181804442241	6.06073267401472	5.85878793241619	5.94015429719826	5.97242706340182	6.20153878913839	6.55074401540611	6.77721848695102	6.48269842469376	6.55208575427608	5.6852337611842	6.46096284951757	6.59043180682789	6.23764287164708	6.09858041347226	6.4354842506594	6.21562016549904	6.03884679787876	6.10178347383993	6.2494762502305	5.60849258366612	6.51240104886864	5.80585838051857	6.36881391267451	6.07322277045193	4.92327613585386	6.25103507030549	6.50853561464228
PRR7	6.01600973833294	5.92494809869328	6.02967130547307	5.84166070238979	5.95048521127791	5.92509246614416	6.04067395010755	6.42414360871779	6.01148892986092	5.82738310230564	5.92362984023708	5.82544271772476	6.31598567537982	5.71760432078093	6.04037849952738	5.81466039016134	5.98609664836333	6.59689057911456	5.55060520196276	6.06713293642737	6.52481890524472	6.13732215082801	5.70432476506884	5.67146435681604	6.02429019904533	5.52953612666735	5.99956712655347	5.65447506776493	5.62630712698211	5.9646430655875	6.03405918887609	6.24104922959823	5.39443011034247	5.39949207485025	5.92062558683931	5.60733238531023	6.23218163342116	5.6317276853443	6.06884834236723	5.31431622752236	5.85065442638763	5.80902361852038	5.93465472571867	5.86043323259003	6.3618981680648	5.9416385352984	5.90317110573655	5.83089315782686	5.42601007977465
OR13A1	4.56308489529323	4.40308771513125	4.46126529861436	4.43280177087283	4.23485152860215	4.68370880417229	4.72969197592418	4.20787411522044	4.65354675855114	4.40045595594577	4.22635361673589	4.80051944407144	4.90616040716457	4.50259793130465	4.40213480292738	4.96240881835644	3.97531744007303	4.62782217580816	3.98210008166347	4.40378648110595	3.47186116783021	5.04523063991465	4.37558720382091	4.68916774628162	4.38580236257618	4.19036833265629	4.40560237099885	4.37431059937441	4.3830939120079	4.74221052428378	4.03612085017004	4.66586343491705	3.7295734346149	3.67369887743899	4.33031816987257	4.0189172022875	4.55628900183207	4.24650841871298	3.93104098108751	3.89951982496468	3.98526815956578	3.94809992858406	4.02423012860453	4.29493461578299	4.2770861295519	4.10123152626084	4.47073272514267	4.20801853550723	4.09647439537051
PROP1	6.71626113404907	6.01788517223917	6.12602916450702	5.88444602465357	7.3671552393826	6.32771358822505	6.30904809748695	6.40152875900601	6.70039948858386	6.15214690493895	6.28513067070294	6.24051182763586	6.20186632020144	6.06949616923215	6.49066173995622	6.94958278861219	6.32297907599367	6.81165212671373	6.09404241642882	6.32185577798598	6.46806045709653	6.16635593133874	6.28266145592173	6.30705341215124	6.41928622921913	6.21426704682785	6.27614879126818	6.01414280120301	6.16296023765178	6.33395480679647	6.10722858571442	6.75606922648714	5.91788163232014	5.75748095212867	6.65723554806645	6.29379183412645	6.19191218871165	6.19210103426058	6.00005883370749	6.42373463373238	6.5556417882046	6.51026824650196	6.51778747566434	6.64974765215402	6.31243791957592	6.40398156384551	5.51856503745703	6.13215606380294	5.59618856321779
EIF2C4	6.13534093507044	5.36916074229241	5.70864828388382	6.29101999717575	4.82229829437606	6.21717099051228	5.47970622803099	5.73488869294691	5.49007171130847	5.73488869294691	5.93672744220422	6.36604903812325	4.72352852776537	5.88668182747461	5.6186198385731	5.5321878965706	6.3309819323373	5.73623251886854	6.49623463353083	5.51508541895583	5.81579417320977	5.95407158168209	5.93538926147277	6.02083441237293	6.26237489839665	6.85163661924052	6.2517705894626	6.5060320491363	6.34731415143013	5.39781356987526	6.50077242142803	4.72129281137032	6.08079344252608	6.05018952959503	5.13300284364057	5.99128464637878	6.1828380690832	5.82031888428146	5.87275637677339	6.15422126669514	5.70797749464069	5.65088343872263	6.2490741900104	6.41606111140683	6.45221817360193	5.80641531862866	5.56551766703208	5.97725702339689	5.3127809649356
SEPT3	5.287849763742	3.78600348059983	4.28982930214921	6.0576434850676	5.98472377083319	5.64719360824889	4.5616346849884	4.39865340846362	6.18197494246601	4.04676780339518	5.68236036052008	4.19144815908425	5.27332043380449	4.89872592689102	4.99767313132201	4.79269140042858	4.70280546191208	4.21375864393101	6.02792766447062	5.33385268566222	5.27343942633062	5.14262990758173	7.22643531426025	4.96273177739641	5.88026210608436	7.5992017306416	4.49631725466696	6.67479959084078	7.16436493454812	6.64899456426205	5.09033179851596	4.50531678543093	6.31484930549597	3.81377503570506	5.1151597895926	5.95154070504705	4.26584192203193	6.6153553793087	6.24335814150147	4.67440923881433	6.35728648911146	5.30988848056077	5.33643086375518	5.08167282016479	5.24323111877883	3.83090532361371	5.94101778348582	5.38886077845522	5.47777412993188
HLA-DPA1	8.88303545794608	8.0285476044307	9.52212089376017	9.1007569388571	8.27556769682199	9.09244848742758	7.80575160948975	7.36590595854092	8.86008287531469	6.99236624159539	9.40152253003706	8.05589355315931	9.2295977758681	8.07408685878999	8.01394735703087	8.03163890398338	8.80120231662173	7.56774165104861	9.01166475065897	8.35093918154643	7.45970291815995	7.6763957712668	7.70766903662743	8.41399976642166	8.01314230782202	6.07638464777366	9.91360257558618	7.39230883528272	8.13058394724684	8.02777056481676	9.24827817859809	7.95492968784302	7.67002096941511	8.24599376601076	9.57613265292186	8.54653644193974	8.12521041979344	7.33429384719688	8.19507933211654	9.51388014647321	8.38317506325315	8.56819213347248	9.50486704357023	8.31698969289076	6.75416196474947	9.40152253003706	8.20274681598582	7.00684667335487	7.69512038988233
LRRC14B	5.11124419438738	4.02023548840199	4.05345632528708	4.44044862818384	4.74293266698463	2.88364447003484	4.534018634776	4.40756757568834	5.11935410181517	3.90259169846144	3.66519604716179	4.43224923953834	2.73693147402502	4.64772204499334	4.65613937091274	4.23470670451364	4.15283159363959	4.95223430777315	3.24727663524763	3.8958852051135	3.83828621952041	3.70235501109962	3.717505345616	4.29462589480107	4.09177683222792	4.29831812784824	4.26211665010765	4.4392082199691	4.87350218828113	4.38117398936663	4.15923358516287	4.38000695054763	3.29031026955089	4.13167919728463	2.59895540794916	4.27609759882057	3.96871839525665	3.30266560711653	4.53631654110537	3.04763121521113	4.23163746179227	3.99849881640663	4.02006743389429	4.22727822420915	4.20757351853649	4.20561302952779	4.60253823912117	3.83003521118488	4.05206108945019
WDR13	5.32140790955608	5.40409689730144	5.5175645183036	5.43054688829167	5.298954081713	5.12589943607296	5.81014538231202	5.34502869964193	6.00318866179234	5.20172951495235	5.17158795093949	5.29291570754796	5.88170915229948	4.74945059965716	4.87406264691036	5.28724694876835	5.47314885520303	4.44952704004352	5.60279831940876	5.99041329444385	6.7883281242961	5.51246963335428	5.47080071684936	4.84357689843418	5.2326354326657	5.43291031473459	5.85851767734378	5.42638016568899	3.85333101630758	5.40362528367312	5.94217032873947	6.2932538601704	4.48495272090651	5.60669183542082	5.70216825162608	5.26712600249669	5.68046755016182	5.67492893167355	5.66140900560896	5.30653348523186	5.58727256907587	5.36685652450876	5.60861470223656	5.63517133414633	5.53648937382823	6.13698250200953	5.55487122392245	5.11352840218269	5.43922916818824
CCR2	4.29127275516014	3.40451079522914	4.02288975225502	4.63480698521393	4.31657949953518	5.52336090563106	3.9545127378212	4.73416224053175	4.35413616617027	3.33007503056651	4.49146768497819	4.98956230539433	4.83377914895848	4.73416224053175	3.63381711744335	4.22168455426283	4.69260015935758	3.29879964583884	4.04964906265441	4.94103351687972	4.3832460128382	4.30617108395682	2.65927086034201	4.8230319098335	3.00217826694023	4.75208595540428	4.7490777889623	3.31804389666595	4.29609760649342	3.79604116674483	4.23883729190091	3.8203750534761	4.39101016117814	5.33964159854915	5.94043787648321	4.25867871280505	5.04062507781577	4.98956230539433	3.89286504579585	5.18460284116247	4.11543032906917	4.46889345658627	3.27621584131909	4.05960620442696	4.10302589614304	3.35125517006094	5.46383887103014	4.42924570306986	4.56114830920644
RNFT2	4.65326872259399	5.05450599158554	5.11469267743371	5.20450893585406	5.09955484924506	4.54299159441717	4.6901600471817	4.88665598009688	4.984320471842	4.63492892896569	4.75394623740764	4.94872932012014	4.8637863450922	4.77736605730954	4.58001942404	5.33514092108566	4.96751355858251	4.92110970698296	5.17713565545117	4.9743980689884	5.03527814930651	5.12835114725396	4.77389086109264	5.16572345197877	4.47206984926465	5.05340201891509	4.03994814686116	4.56637497356875	4.7490777889623	5.01010084265027	5.04558450729966	5.55671939682486	4.5293593351825	4.20294972012508	4.83377914895848	5.3127809649356	4.3195406242515	4.92787654781235	4.81042459445293	4.67666684767997	4.86968933091654	4.99146878566742	4.62808357239874	4.96377881488509	5.09687367095533	4.08790915902445	4.61115939336898	4.78144522346018	5.09808220784445
C6ORF204	4.29198142038683	3.35722120246653	3.6036192242116	3.58907912297358	3.04252247355441	4.43198525931157	4.18301718509037	2.72293395010673	3.15569645808351	3.99485846144814	3.54557923363485	4.45557184118525	4.37761867941418	2.69710679694342	4.72281299461971	3.99355752860802	4.33615482515246	3.39073371128179	3.88864584847688	3.60503912328668	3.58470519716195	3.91040456495432	3.46049881815242	3.18236590645559	3.03879891696095	3.61806124489028	4.34823737743248	3.42400432828408	4.17805806953451	3.52868757990433	3.75037389706257	3.4933360655844	4.09318829961926	4.17741315921986	4.07873278642073	3.66764011400039	4.71410536334026	3.65810177662119	3.39512999572548	4.17058528405232	3.85367634323199	3.95770848461865	3.73284334083051	3.48160119376577	3.63884422759853	3.27697867453751	3.67952739097753	4.57114950504306	3.56791410549471
PTH2R	3.45396526539641	3.44923648404747	3.21601461689949	4.47314853042054	3.84585231009201	3.21139322654027	4.94456472441942	2.63663297220132	2.7890702388524	5.079766361885	4.39140205159012	4.86449966456344	0.649416801798512	3.58389451118602	5.12283917403355	3.65058191339067	3.23085472323987	3.78334768852832	3.76966490816868	2.65206928635432	3.1236537822049	4.82746643563431	5.00210119714637	3.00186510026204	2.94072792958458	2.93781874611785	3.62752396249048	3.80662514602086	3.67428098145095	3.15297968378022	5.09021999570198	4.72478667744771	3.23658216219113	2.94880303488369	5.17464769980461	3.59826752946655	3.71731560138385	5.2454751266309	3.36980844629828	3.6843744177896	3.43309966247612	4.77337872367685	4.00450948209099	3.77341090244051	3.57799068987417	4.33803141762925	3.3315604811906	3.95180970213988	2.91264679940648
ARHGAP5	7.48010028860819	6.64851721345157	7.25576979711843	6.88569393326115	7.07789454311857	6.84750465318311	6.83101962630923	6.36761446495438	5.81881529049625	6.67905074587896	7.31043646673617	7.17192035096248	6.7600492502166	7.13026062678091	6.67377688170088	7.22720292939035	6.78725352705482	7.31209697146844	6.50986112807748	7.41337744526771	6.54546339923611	6.84256406018198	6.74299785760244	6.76032076047489	6.92562208547927	6.71188443678419	7.38781400175249	7.6799416880683	7.05476926548146	6.19449094072908	7.04771505050692	6.76782029616015	6.52760007950955	7.13175820591061	7.21879860088949	6.69701480414048	6.7438097996267	6.97717916032751	7.09670039808023	6.61883754929584	6.60295565115891	7.40366822597542	6.69675058421185	9.41260689279063	7.664268781106	6.16449366354577	6.15793602082842	6.92105304022116	6.85792627117435
CCDC67	3.21499824199299	2.43040625086607	2.89927715705505	4.15795804371634	2.34569867945409	3.48555305746382	2.87783610842308	3.40992175024894	3.41583571995328	3.25628531565824	3.66153071670296	2.48176314389804	3.17263456178076	3.02104294400597	2.42638741211733	2.92050158975555	3.47694932110211	2.32432069504619	3.16701616252262	4.42896844717044	2.28184629490888	3.34227596437574	4.34754944239312	4.06432845916141	3.39121093237187	3.57738773707873	3.44065858104086	3.1968967184986	3.90848533459555	3.11956318643539	3.51754908636386	2.87546082655949	3.31563752284831	3.94947050053756	3.85522032052851	3.16940986735581	3.32129605603284	4.24135742523358	2.92645929920994	3.39750453676916	3.58679956453806	3.0232569493788	2.93976236325523	2.47986483500073	2.55506050515424	3.0957524675005	3.68934389457229	3.4188335513569	3.95415814827139
C8ORF49	3.85877077881512	4.03726096726353	5.13778875570761	3.80861363946865	5.02977708027108	3.3224834255838	4.37915375706237	4.34210098749602	3.51819267857417	3.99305929661423	3.97821210706899	3.35178095725976	3.91991113552224	4.4581312957352	3.69675725983746	3.51023912520432	3.30521542484502	4.62305213172516	3.59720696344731	3.80225423286115	4.24296446799027	4.71282630711678	4.21634543657263	3.57181876709072	4.56323075154872	3.41583571995328	3.70555221621185	4.06225039484264	4.18196441092062	3.66246757684275	4.37645778960284	4.4054362705129	3.06602786384873	3.67122995592116	3.67038149133657	4.75949941854905	5.41889223046643	3.85401659902692	3.88796775932861	3.64632973277146	3.27197226072851	3.97785505486908	3.2078233695252	3.64884850018236	4.20893702236577	3.6524038889406	1.13388766829216	3.92060581852161	4.02092795095854
MDFI	5.38076753758756	5.7485387865123	5.26114075345677	5.50614871223802	5.6943812905577	5.56801142518319	5.06218130476094	4.4467987929614	5.30167909242713	7.28216176658182	5.11328584809481	5.16372453824857	5.75629397835368	5.42503021912184	5.67587350236087	5.38014967776645	6.58742830249518	5.29920069039386	5.86357996156724	5.140192544113	7.26701885210029	6.13465692762994	6.22989184872874	4.73105830398657	4.71359464670498	5.60556515123095	5.26841680145301	5.08329720384347	6.08033425706717	6.41384892789981	5.80206729881523	6.1566350638964	5.15515905100116	5.05039111851369	4.29844644082698	5.38755658295335	5.69233624562051	7.19681946718853	4.85716190884857	5.42342185934687	6.55972199586287	5.93480944555742	5.13254311907365	6.02714763616865	5.08457158571553	5.48359008664473	5.78716653192064	5.56266829989269	5.55368181742641
KIF21B	5.08216394735109	5.13311836855267	5.30212087699584	4.76208087687358	5.45462436210118	5.35703218889068	4.84926171573991	5.22138450142184	4.97890170003674	5.23171233355854	5.15859030068628	5.18118844183778	4.81549396757431	4.88051215637742	4.39457450450239	5.22300659528789	4.86126957375105	5.287849763742	5.17749568237088	4.21238801788594	5.19221231724023	5.40362528367312	4.71220231453372	5.15903937820637	4.99146878566742	5.19026006846395	5.38852674665642	5.03869033417975	5.32658983758479	4.9995526952015	5.35341998519281	5.00680337241357	4.88631699520994	5.31045137254289	5.14929879840835	4.80506540418061	5.44863240255616	5.02609889851269	4.69987251652924	4.99328941059042	4.58620568828231	5.16656281325259	5.31209334006453	5.16946647215914	5.1191266391149	5.00939599587406	5.41128793562487	4.8737265946932	5.30456032331401
EIF3I	7.03405060254507	7.44489396076041	7.37895026070628	7.39946421830435	5.84965580314098	6.85876431508645	6.70232924305512	7.24750128596586	6.9628335546612	7.8285738290678	7.02300356851142	7.01765694430021	6.99081534776319	6.77317613924	5.81438148392758	6.28416855721676	6.5550028764359	5.70720532844972	7.1684364545174	7.3217486485321	6.56426947453357	6.94958278861219	6.85189267922616	7.58563860557188	6.90240526453756	6.644255760963	7.00919262790739	7.10966143776952	6.7304714958134	6.14932603494277	6.4483467877373	5.62941957267153	7.67872054937746	6.95041825489625	6.74012614025684	7.37724437366473	5.92586558340077	6.80698776097785	6.76112168417379	7.39548101074699	7.84495364503668	6.44463526571902	6.76289623421059	7.00536180881946	6.41228259170443	7.49404112675059	6.70427302213207	6.43789219520564	7.29471539393306
RAP2C	6.23625916607896	5.93538926147277	6.10000753799105	6.71037666004706	5.92642196191335	6.29451782684813	5.88831001010283	5.58011140698504	5.35751435330498	7.07341109756258	6.07306227664123	6.44115991920478	5.76930045946645	5.79753988046043	6.20723517475637	5.93629165063649	6.99081534776319	5.56453761231245	6.1911012729836	5.97805236002116	5.31634199920293	6.28823027181047	5.76728427886297	6.63068692915897	6.34712773405627	6.1925952308405	6.78515556121293	6.6575171079632	6.50179340590578	6.16126876242017	6.07822575653109	6.00737672410019	6.42496826311609	6.46641014483837	6.7854053856711	6.29855733070817	5.85585369098551	6.86855837081154	5.77847222270119	6.6586456543376	5.88599622753833	6.39614441524303	6.5613525642341	6.78432337300759	6.12174444103039	6.7484880685997	6.27524381337492	6.14962763502398	6.57654738183961
FGF21	2.73111588526151	3.10795696876641	3.20654617634973	3.16789530541618	3.61218498069067	3.76649975625758	3.77681568246347	0.816691446326086	3.09254980070327	3.11672521905443	3.65041073382716	3.40543150505283	3.83953538084701	3.39166325273714	3.83719748859396	3.76200431379832	3.23189899690884	4.05639364194391	3.77056796330737	1.0450137330976	3.44623372896575	4.24557856520358	3.6344503857747	3.75997391037316	2.9943259178957	3.60666489294091	3.79276166782459	4.00978249516768	3.37591243220577	3.31089832977027	2.79495166956173	3.9171462434757	2.43781071923335	3.40679786633284	2.85538359823976	2.89350608475053	3.31780909690017	2.52507285811325	3.04066680565163	2.55957306193556	3.39443594126552	3.32176578256502	3.44623372896575	3.50078293594674	3.03475979335655	2.73155103846638	3.17785514120556	2.49053727153727	4.66213028610325
ZNF29P	2.58633433217231	2.66618394415458	2.93256202017362	3.36750386576575	3.40751047355004	2.16531609135874	3.29278587120779	4.43333339084649	3.26133718926648	2.98724299832001	0.941080762995543	2.69863299898391	3.13886573542415	2.36717226199535	3.82799274715184	2.95624534309643	2.81268283741334	2.33524398742079	3.22733029280334	2.07197953769618	3.83845767776341	2.15513718778329	2.47937725534211	3.30988935343152	3.41258237903932	2.77386090790564	2.04453645824722	2.67315521758119	3.88237796036066	2.47538740202346	2.77876788033141	1.75158840370665	2.99498098019241	2.74205925966421	3.71863342455674	1.81603849243623	2.02373794445559	3.37567199264468	2.49198697221772	3.13353738734212	2.90868476921397	3.10478583840783	3.32129605603284	1.82028477319416	2.6629446629857	3.68419597816298	2.72843559525627	2.65455492029559	3.13574679312312
PALM3	5.86626781943727	5.23101914124919	5.79667509853556	5.99988705960822	6.57833811910465	5.2585539740867	5.68060510363861	5.186751707975	5.92062558683931	5.3842056066829	5.98413405036872	5.41069013434239	5.82544271772476	6.21250533437437	6.28084944357352	6.1005271555628	5.43079206776265	6.5685344060636	5.33141608967018	5.47836225084067	5.98456702168145	6.09388253245974	4.77464528643778	6.43409541620171	5.64937403172543	5.99041329444385	4.4583997227363	5.6980078382638	5.41747483369933	6.25675763393814	5.58279623147694	5.93034184301257	5.25842847077598	5.1140892044415	5.14752650577118	5.5445382436951	5.97258260985132	6.01067780832491	5.54500244063985	5.64056453551018	5.55086250412043	7.01828476250384	5.65821205411605	6.15895861917741	5.89166682499949	5.98564842646629	5.7854155870071	5.79753988046043	6.25528997853195
BLNK	6.38338876562002	4.63443412180941	5.47484614387313	6.3309819323373	4.82061655609683	6.45894954680715	5.0866907928621	5.2110180359212	6.92290070549709	5.17792974818255	6.1138671594827	6.57766417207195	5.79753988046043	5.65923500455226	5.53344934837703	5.1127301538367	5.9463076730261	5.44245754085633	5.48224811066795	5.17667582266616	4.31786045809323	5.01735362359559	5.62455714937342	5.85714349147884	5.76135841699714	5.93164429474571	6.73933777786537	5.67640141333447	5.66785580200247	4.18977712703047	5.49937585859258	5.08844354047818	5.53902136071043	6.12226167438712	5.31313191211663	6.2208813088545	6.90538580151812	5.68060510363861	5.60023109238015	6.40709539544777	5.52205292354552	5.48236526069847	7.07135187684711	6.20842478639498	5.71705617076462	5.87673597401908	5.68005987602338	5.74693400205096	6.10722858571442
HLA-C	10.2690553610192	10.2909450087023	11.481503295684	10.4407788666061	9.84782438648165	10.673402719598	9.70212072662532	9.92565739047869	9.42800772679005	10.4374358305335	10.24171745967	10.2050246660596	11.5523804335775	9.40708651296709	10.7490615601217	10.2803891708989	11.1799457787758	8.90717970676925	11.0767174102972	11.7403563073883	10.1837693486532	10.7423768108116	11.3037071277622	10.6833288921533	10.7703417899526	11.0403774035298	10.3469956590717	10.2937578603386	9.67807032011966	10.0034167161164	11.1018483300984	10.6132701112694	10.8942349604775	10.9969394823492	11.0553041300003	10.2331151245781	11.4574634776687	11.4182178880829	10.9130030711898	10.5525980175788	10.9171378276561	10.2050246660596	10.6665205016524	10.090387696674	9.89479578931907	10.9696973328758	11.4080037971237	10.9130030711898	9.51031576518334
CAMTA2	5.40179529954707	5.64912480184539	5.81220272496731	6.0941938357662	6.84146622540687	5.92479825469551	6.20707466311421	6.25970579549617	7.42974315676538	6.47058225363394	5.59498469583883	6.04201280126615	5.92586558340077	5.80009176439834	5.55264635231595	5.87012943012954	5.82989217046136	6.30022185378774	6.155243869053	6.0276030540827	5.53370038527632	6.4483467877373	6.1705380165782	5.99540763339404	5.66773433956777	6.03181531826461	5.77226943641016	5.79127699698635	5.99481819267617	6.17443558215223	6.16160999730741	5.95077073253265	6.22122168890629	5.49114183267259	6.44364692835996	5.98216786598041	6.48891968188483	6.14748804196522	6.07757799348201	6.06824086131282	5.93164429474571	6.45680844860598	6.65147510668771	5.97258260985132	5.59093699667865	6.41245569685051	6.03671717259407	5.94149651845134	5.54745106305983
C9ORF119	5.07524038308936	5.08387625984801	4.8129186506299	4.62639708181597	6.1532216559844	5.09471322904252	5.46001316981941	4.59753772920538	5.77365986795836	5.35513998496004	5.49242781566448	5.02561798141466	5.81579417320977	4.97712877610206	4.61947874622178	5.39381876166107	4.94272702329676	4.29536157093436	4.91035083436747	4.99064496525677	4.88526929680122	5.03045041227841	4.39323427322959	4.9503368298826	5.40702501410077	5.40118399205718	4.54621723723714	4.51215228422807	4.87506836765669	5.03855645976082	4.54110838924222	5.58798058550152	4.76994413312177	5.43209085719863	5.54370961164875	4.59285884289173	5.19097983326737	5.53600377315023	4.65741249415308	5.173542828259	5.20321917031161	5.27133303942734	5.50826193428949	4.7769919725972	4.72933958604342	4.36543988948993	5.52802645484668	5.26679141212448	5.65855625994974
ZNF28	6.30575406402231	5.23925634680137	4.35776170797279	5.95883200575493	2.98784363445063	5.09531895162496	4.84200732468025	3.43972020040986	3.25678695295594	4.72104941145084	5.55304649251822	4.87134098275927	5.25139833183251	5.30804773107158	6.01882731571635	4.28055847886882	5.61020839207467	2.75304223772191	4.87812155859444	4.31830237815431	4.36430768046815	5.18284204085437	5.28018392388158	4.5290869214424	5.91383629535055	5.05999764962035	5.59851617298301	4.72501853756813	4.79606609315705	4.54951824042149	4.89274121341744	4.01794684325162	5.50279235064015	4.65688473617148	4.65881871526943	5.3269478653206	5.13207748836408	5.18686657289216	5.63531211366813	4.43347561272291	5.14423607806913	4.36075474874228	5.75184180597428	4.81029964984354	5.0780512970482	5.01688537790241	4.24075470393529	4.66801300688641	4.51200370038652
ARHGDIA	7.40272558714566	6.86079895876746	7.39598818627419	6.67404675521226	6.5070212435162	7.14929696907044	7.47108907667856	7.47961052521593	7.28378012499149	7.44956219995341	6.72330188963679	6.97409331776481	6.65391127709556	6.3721321676927	6.64159284655636	7.17712149973329	7.22802883923448	6.78751343622026	7.32086010535222	7.80906388952508	7.31330299966698	6.91650888974466	7.4405610829997	7.07106114101224	6.99269706453492	7.18628264733053	6.61793287287903	6.43449245780754	6.84698967411795	7.28095445851217	7.75112491370884	7.53850091628907	7.28294940299026	7.19573046807251	6.84005529383233	6.27725391898668	7.61354196626473	7.08226509112127	6.89042966819428	7.2335861253221	7.30961550069481	7.40790334492271	6.90181300216023	7.20659145824401	6.35767251740198	6.53959264028541	7.463744234685	7.40882223248733	6.96777728903916
FLJ20444	4.17664909760771	4.30848975431545	3.71284886264062	4.29831812784824	4.46139431553515	4.59404148690531	5.31126623130403	4.53645083019471	5.11653485225448	5.02314932007835	3.81302283966456	3.25419204590471	4.25253222534226	4.15161207010291	3.58596482550704	4.33861124702588	3.93439289063318	4.46231870839399	4.47794537974746	4.30104470483626	3.81828613100925	4.10753890587165	4.68523151813413	4.04823531361738	4.33976521979598	4.50625282807353	3.91433681227505	3.99716141184548	3.7941891764555	4.88147766368435	4.98175403532148	4.33517165592277	3.25446418858915	4.75295138925254	3.88496221165554	3.57922722325151	3.84765322367788	4.26106889836585	4.4179058345594	4.585943199949	4.26677904615574	4.19965978253914	4.23485152860215	4.20952978745023	4.1505060619121	3.17104570039111	4.45922175682285	3.91489263233379	3.76129378481168
KGFLP2	5.32562854661493	5.30875985341846	4.61756414374411	5.48808466844038	4.6418367352155	6.01383985703096	5.75249331454518	5.49901605897132	5.85298710432407	5.4952506468747	5.05039111851369	4.78773125366542	5.40020761570651	5.38087556660955	4.77660936933974	5.2001417822678	5.20700377455087	5.04401634610982	5.53357954418192	5.88343802423685	5.32551558074485	5.37470531315794	5.838375985495	6.1514878691579	4.98317786293813	5.66338361829055	5.22719233773229	4.91205245014628	5.38337666847443	5.15903937820637	6.25585060091951	4.96595647446608	5.29186763014999	5.61283400485935	4.98513606736801	5.10384589228185	5.10607900357997	5.42037494043386	5.45702950002521	5.67283178525737	5.35954014573446	5.58172754021833	5.98609664836333	5.18402117327877	6.13365332150693	5.04332919234854	5.56725885146464	4.82112036481405	5.05402359604217
VEZF1	7.07544705952874	7.25740481547565	7.29226088646881	6.3145076579886	6.00034259939014	7.38295597034417	6.95727736044749	6.91622821198223	5.50429304780422	7.35829515300608	7.73683754929925	7.06764086783846	6.39435979441478	6.56157038402909	6.12090574367956	7.01310824243659	7.43924662480518	6.47124469873014	7.61870264004915	7.44956219995341	7.90940410425706	6.79490448029708	6.76628639619199	7.24630356788184	6.845611734003	7.47464208147435	6.97940347256801	6.91041727770221	7.68177040632026	6.37661962034744	7.26982424176246	6.6541490815309	7.53747080154765	7.1372032725885	6.7623687495757	7.4397012537221	7.06315667983197	6.69843936704499	7.42974315676538	7.54670388811692	7.11631484709783	6.17316262073547	6.7167536256156	6.3361932166065	7.45970291815995	7.7472208839144	6.50429781549157	7.37675226634663	6.68512440843383
PIGT	5.80641531862866	6.4768404771836	6.58764387101865	6.010062116365	6.08810151673756	5.58417060452107	6.25398832106863	6.11487629303396	6.52981501335507	6.60081134647405	6.26941247748715	6.07212810118265	6.36289292141546	5.53357954418192	6.89744132381525	5.97393885223911	6.15182878732103	6.4703614794601	5.76227332999367	6.16396861849355	6.08794245761963	5.85117234778781	5.69384208161088	5.46564019055005	6.26290102551742	6.08191222828271	5.36867372586244	6.63774919427282	6.12366557574391	5.22821609521615	6.6233067843184	5.69498101082177	6.76136905576248	6.2242529418065	6.12126515628479	5.78634386816481	5.56314409396145	6.21198930399148	5.87138879282296	6.79023379345605	6.11671158067826	5.98740113975984	6.64851721345157	5.8813029214614	5.94101778348582	6.1494780622715	6.28786601262002	6.14205925606611	5.6098317746571
KRT39	4.20981516377236	4.02338666174022	3.58618106326051	3.49871041398866	4.44923846530922	3.79170156781188	4.05622714561308	3.80588055901646	4.77131726019936	3.83953538084701	3.72318828411892	3.84473915233497	3.90294472335086	3.78278806123477	3.42232047487594	4.04221006286616	4.32730005490734	4.54299159441717	3.72142734741075	3.98806658107217	3.83230471809763	3.82245585687786	3.8527988913615	3.49825214424854	3.78425792904948	3.88796775932861	3.66095941216188	3.52199295640167	4.41720712308268	3.86110576949755	3.37217762516528	4.54739985466471	3.86165369623046	3.77658515719189	4.06349517658229	3.99467837439334	3.76288985771429	3.84038568377959	4.1786485194568	3.95099369839946	3.97135041531262	4.69338213179056	3.87717491100828	4.39892355808046	3.80606416325282	3.68560718040029	4.16521493683252	3.76927559531499	4.40843946209859
ODF2	6.45977126775798	6.73497239707969	6.61211728961789	6.58514958810309	6.81910228472	6.90042366957065	6.62923915951999	6.40519321197725	6.82220624747644	7.24750128596586	6.14815216176239	6.24441997187328	6.62165176397844	6.5644877689807	6.43631827607508	6.05250240804491	6.69193051661449	6.2374774859559	7.08743207757221	6.16884658468919	6.77903378903804	6.18795654218097	6.29362595722482	6.82707208420933	6.26998427826482	7.1253070403523	6.62858143688525	6.63889981881108	7.41477485979216	6.82674803571138	6.13499671375818	6.73648446532085	6.64277304064397	6.39034817466358	6.42108946074683	6.09465855376004	7.05573795148905	6.70136052951637	6.58055420017043	7.05476926548146	6.47454750222746	6.57100308154295	7.54865470794314	6.57971191716515	5.58354375435154	6.42129652634486	6.93567542873517	6.0447523441492	6.69237279469449
LOC100289385	7.36233662442446	6.96832119610627	6.59156767434575	7.12327716588044	7.50158563655542	6.90445760409313	8.23728215346444	8.11643961784547	7.4500210159945	8.44520815819172	6.9628335546612	7.16030508895709	7.07751112897244	6.84439946319602	8.1588398951971	7.49160781732342	6.70965043738	7.65104882014116	5.17313303151042	8.01784565242467	7.34432431763074	7.39189056235295	7.13360154064912	7.1734492849129	6.70136052951637	6.78164428984135	7.73927093624392	7.17887794086925	7.24162284791046	5.14551157648416	7.36847415874575	6.29178090049581	6.06931764300466	7.81459400101207	6.97258467756414	7.41055819814258	7.11803676966902	7.34909099508231	6.45369765793226	8.11731582831234	7.5992017306416	7.7418080692984	7.2443695440426	6.88306357035165	6.77590652542155	6.18146039654014	6.73933777786537	7.88954229280745	6.75314987879766
CGGBP1	5.01586638503023	6.15981181176901	5.69629016967126	5.98173143442095	5.80408222047201	5.74932401574867	5.00657809680815	5.26689932880735	5.07714855401531	5.90462258034474	6.28892825517319	5.35225428449465	6.59759627578434	6.29728570967597	5.79263362245012	5.18319747009906	6.75659368200442	4.7895404264362	5.78516027034621	5.33243619451796	6.11223639438583	5.73139533908818	5.92076610080995	5.54478704957885	5.44183866498336	5.42365379956429	7.26860936738095	5.93494599089917	5.24483417455439	4.59713722477017	5.80697822642791	4.6016210522873	5.92852358641989	6.4289525401736	7.01376148749684	5.82948884099273	5.51089199749438	5.78833961019784	5.16418207939882	5.58230579776734	5.84356081921316	4.4973773257673	6.23076232592466	6.13565532188864	6.59877638389575	5.73126716096268	5.02829154813545	6.20069894282168	6.37134505609159
SF3A2	7.91923399802409	7.38246407848321	8.0014948942408	7.12007091429264	7.45442186093563	8.04050453369572	7.63396950487597	8.04203633833475	7.9797127053064	7.12808611420169	7.91294680343557	7.88078224037316	7.53692245265672	7.23720039853582	7.65670729636945	8.05098973251775	7.69751738373911	7.24394987806676	7.66776938877325	7.63550918192268	8.48360459638935	7.60849731484438	7.52670579871654	7.49659177215977	7.18077245872586	7.57450800373276	7.30388666367186	7.4504747372662	7.65723840681868	7.82455848426959	7.74298169491398	7.996684192974	6.70113454138747	7.45286390544179	7.64151062598036	7.31371657398352	7.48481806177939	7.42127043434912	7.16361143843042	7.53128943703292	7.21300212135074	7.93871862956906	8.39262610931613	7.5835040406566	7.2869569020706	7.00220968790605	7.40406180419771	6.9232026742703	7.22525853902068
RAD51C	4.34609952494027	4.63229148458671	5.02189763979198	5.41736478465455	5.06914231777246	5.38063803059886	5.51617655839798	4.72465681950195	5.0324901242982	5.50393574426645	5.29701565537047	4.57720160455742	6.04216343187013	5.21660735282302	4.60516953682649	4.53043099634108	5.24762223724931	4.132157297938	5.54138009159678	4.98489007035388	5.34125532248423	5.53429665638033	5.18617090600392	5.08296225787912	5.20428003281666	4.57242950868279	5.42970767786219	5.02944670153288	6.18076370827106	4.77179421901875	4.93458962521731	5.26712600249669	5.44330196931823	4.8010458441082	5.93331957793247	5.25586098425739	5.16303976633113	4.78598883847291	5.63544678472494	4.73779003910473	4.61264501886621	4.71983343792637	5.45344909731438	4.46348644583219	5.56492684931152	5.14101785834348	4.66080771047253	5.14434581200032	4.5367361530127
ABCC13	2.8901227065745	3.10505279690757	3.67757363844752	3.42187901248612	4.11869942701569	3.53647196715351	3.0171203662412	2.82305922840221	3.92714362931374	3.24959096856631	3.25521609381895	2.76527015729058	3.00186510026204	3.21139322654027	2.60715534492294	3.42187901248612	2.77803716731516	3.4760679677457	2.96172222080913	3.21313494495131	3.09191795652172	2.93489576069576	3.0552794850241	3.26110516494282	3.43055826179444	3.29349923796157	3.46959298047361	2.97510590816416	2.82305922840221	2.97102901209784	2.69144058770143	3.48600636501052	2.56559766325112	2.84105590115822	3.62246303878128	3.04522294998075	3.31485412604374	3.24444292070998	2.8615091908331	4.11260672981572	3.29593794364744	3.37613893686803	3.84997424719933	3.0111248987302	3.33691175181291	3.58097395176602	2.46947837037092	3.15271512214919	3.23085472323987
LOC150527	3.78334768852832	1.06651564836731	3.11701093002387	-2.73749179290719	1.73898179368176	1.45312824265628	-1.7334458680905	3.36750386576575	3.73548860066988	-2.11081307798979	3.75165545360738	3.83665836865308	-1.26668557811701	2.13999755705535	2.17565010291396	1.98185484472358	0.65950173201439	4.32915445958669	1.7488802407106	1.62562632585311	-1.1104470238154	3.82889251855185	3.81196622972751	1.89130174435648	3.42091890391394	2.56840185442801	2.34729969254117	4.09647439537051	0.639668379390872	2.07693049512043	-1.93401472177972	2.31345774113205	-0.811597556104875	3.64673639460135	3.8509414058086	1.14579156215515	2.62149326386744	3.90276436350357	3.03140878323677	3.90345770936369	0.274936699497642	2.9875675402338	2.07337193440423	1.53200718930427	-2.37616309708348	4.15827319684141	4.71816596533842	2.08595078366206	2.99115881946664
LOC646743	3.78334768852832	1.06651564836731	3.11701093002387	-2.73749179290719	1.73898179368176	1.45312824265628	-1.7334458680905	3.36750386576575	3.73548860066988	-2.11081307798979	3.75165545360738	3.83665836865308	-1.26668557811701	2.13999755705535	2.17565010291396	1.98185484472358	0.65950173201439	4.32915445958669	1.7488802407106	1.62562632585311	-1.1104470238154	3.82889251855185	3.81196622972751	1.89130174435648	3.42091890391394	2.56840185442801	2.34729969254117	4.09647439537051	0.639668379390872	2.07693049512043	-1.93401472177972	2.31345774113205	-0.811597556104875	3.64673639460135	3.8509414058086	1.14579156215515	2.62149326386744	3.90276436350357	3.03140878323677	3.90345770936369	0.274936699497642	2.9875675402338	2.07337193440423	1.53200718930427	-2.37616309708348	4.15827319684141	4.71816596533842	2.08595078366206	2.99115881946664
LAMB4	3.28551511457989	3.09947414129524	3.43425191035157	3.18262047875081	3.22244044167219	3.34618961116338	3.92937441145129	3.99978718678611	4.61639651654645	2.98814131321626	3.27875779494509	3.49156324581106	3.32888384495662	3.68739220128249	3.61943648795029	3.52636182933917	3.56416961515531	4.00087797340009	3.48487540619783	3.9736333152499	2.70864348378541	3.82708631525918	3.66075980136164	3.42512759716804	2.63546930607128	3.02516774024658	3.54601283504801	3.56727528208336	3.91109808557333	3.89185465169722	4.18620736157231	3.79806296068111	2.88779078017933	3.17694488052235	3.3315604811906	3.44284266949971	3.12449423390599	3.78966457379258	3.05287874831856	3.47385573340861	3.58140789323039	3.63487202316421	3.48295022303416	3.69444787654482	3.32224833764081	3.26413554328112	4.11373633275781	3.56223509622765	3.8153909816268
HNRNPA3P1	5.91143441413921	5.62593731864733	6.52502445228562	5.91158493352969	6.99113291790029	6.49260598665374	6.29692171158754	5.73931941360721	5.93538926147277	5.61788821906703	6.37957019376634	6.57810560293445	6.54570818499189	6.4485555944126	6.12110307933184	5.89260959951293	5.56972408929368	7.04577604004136	5.93629165063649	6.78326543482928	6.56272736304253	5.55317585358916	6.43827837797465	6.30575406402231	5.71176469843372	5.45488390367189	5.1238602586577	6.03137843296522	5.30419888651867	6.03655762060229	6.29855733070817	6.65979186772891	4.87668195688416	5.59080409276403	6.4090597571845	5.4618006107041	6.93692409420929	5.92744731892596	5.65511364977145	5.5495980198357	6.26004109181225	5.28897567330939	5.97067468648944	6.11990496913571	5.76175731701606	6.42686972098489	6.50118880151869	5.92105875461737	5.91436958385567
BNIPL	5.11491251376	4.01079236830837	4.79937851037979	6.07984058694705	4.786819021551	4.74920546735655	5.81631272605253	5.22493859092466	5.68589811126475	4.27623683802913	4.82955023552055	4.4179058345594	4.96857233821233	5.02201486445606	5.08904554275375	5.5570914439987	5.39115971086941	5.08434410006975	4.76132304253828	6.4146825300909	5.02049642313851	4.71122175990092	4.34667895771678	5.74972840167199	6.05577416968294	5.60885003962238	5.44270468518122	4.22031215327512	4.44449413977858	4.2811403496079	5.13468054073377	5.75157190852503	4.6009327793014	3.87522174606884	4.40941877139702	4.35993154361572	5.30419888651867	5.72434249306438	4.72843156803104	5.1799552555176	5.21479314068321	6.3145076579886	4.77906636736699	6.97470252644204	6.01067780832491	4.88337252626255	4.65444527946235	5.08039033072052	4.86176434820191
SLC6A6	6.55474094055283	5.9663174062344	6.08794245761963	6.55428293720199	6.01900441360752	6.39170431887848	5.66760690653566	5.77578039846395	6.73208735853166	6.29873492005091	6.58828498574268	6.06438214021567	6.46557293467317	5.6927016947002	6.085800450779	5.58529368144229	6.7388097121721	5.76986296249968	5.86540319147669	6.17817841024479	6.19433156599703	6.45638103027592	6.38438125001545	6.5189003300166	5.9951104550904	6.54208482308526	6.54726843203143	6.20205386734599	6.61560389074656	6.1138671594827	6.76782029616015	6.63284009000343	6.81272539341042	6.84527802191933	6.36079056014577	6.32771358822505	6.47078054739506	6.02083441237293	6.35530246246539	6.78701839299906	6.04432613621767	5.81181291079819	6.27923169328214	5.80450536327245	6.00382235680161	6.93328817835968	5.8922013257608	6.85476118984089	6.31634761132338
ZNF330	5.85626715030212	5.81123724155831	5.39332558297715	5.7279574741874	4.86224258466794	5.64173617948392	5.4421960857436	3.97345515112242	4.24620360227806	6.25158750221465	5.9880265768739	5.29316040697942	5.68417577605977	5.38599557961489	6.50921364915695	6.09091777456969	4.90048863952002	4.89215298588261	5.89038491715969	5.39877241731348	4.60441416028801	4.28486277202869	5.26204897915706	5.64694544098659	5.58110053150989	5.7379849488509	4.85549094476153	4.7412107841603	5.52123357560063	5.28018392388158	5.40179529954707	5.14148674383742	6.0080942142292	6.17941988371438	6.39812749752212	5.54041759494474	4.89534140293681	5.53613342773749	5.67914085034839	6.4599744944361	6.13414863888087	4.66383587187471	5.69307681139654	5.99495867604059	5.45655845218009	5.93743243906288	4.99471366960737	5.71830983615604	5.18864897529128
FAM26E	5.91158493352969	4.51356464707524	5.26308136779864	4.85989005870114	4.39570446410004	4.75853291111663	4.93294651628029	4.30253474442226	4.0274141803704	5.55845224556899	5.28746970937697	5.06276285358742	4.62924178281307	4.92086492870989	5.72926724846058	5.62106576300124	5.32013262614153	3.88744143602642	5.17886280655284	4.80864195312938	4.9034297505405	5.31069602389782	4.79332888664853	5.15058282774585	4.77954760019975	4.92672627779149	6.06139128358422	5.19667234785698	5.40071040057037	3.85694785463353	4.74855193530971	4.24075470393529	4.61066817510416	5.0071510893994	4.76194635710191	4.1609201881811	4.67412389302238	4.02454308811964	5.11018030551531	5.12589943607296	4.99942235551457	5.77509190376851	5.66721630667847	5.72131250035503	3.86803183381999	4.72292335188314	4.11246995032317	5.82809280590088	4.64466560313152
MARK4	6.19605144917965	5.98351125535999	6.35221631807589	6.64949618751139	6.31692572379592	6.34054055010738	6.58655129515356	6.11159746743892	7.54304651787784	6.38318465591017	6.64087481169394	6.62923915951999	6.57718770408732	6.67504103650768	6.46871607924244	6.53744036044461	6.42028802200197	6.57766417207195	6.22989184872874	6.3662384480656	6.15710314730993	5.96978411791513	6.14044411457642	6.38499937210723	6.58097229410046	6.39188746994542	6.48625806948381	6.08826670757677	6.71702654992542	6.68590091378161	6.43913440001046	6.64400477971169	6.03464954169459	6.13800592038882	5.68195856033054	5.71401604220561	6.24763305971134	6.56226776657804	6.62948223108847	6.51306542263818	6.37114359243073	6.37353650775611	6.38001665090292	6.62520501712548	6.31466915768927	6.59338380191289	6.35495052224447	6.22461529221102	6.26721591277253
THOC3	6.52523122311278	6.76527747817025	6.55657533302536	6.76419485781541	6.36900802185901	6.33546592670866	6.12907298647928	7.18508950029688	6.63889981881108	7.00591754932652	6.7172733716713	6.11797300062148	6.7940921984552	6.90475743742665	6.60367129406461	6.53633799089597	6.94277252528042	4.76596961093945	7.04149817402577	6.11176249330635	6.51049217597166	6.84227993566329	6.64949618751139	7.09077193789269	6.97968698607163	6.5613525642341	6.68369364750409	6.83357196930036	7.22643531426025	6.95790647532723	6.43449245780754	7.08226509112127	6.4782904074266	6.87580586034794	6.87847522650661	6.81082480711202	7.55888597435784	6.44219376296046	7.8084622806575	6.28137574018766	6.55839775242217	6.39555469934305	6.64327740871152	7.13244112096022	6.78403539738349	6.48269842469376	6.77616717041404	7.05011637589466	6.76136905576248
OR1K1	3.84320301018475	4.10952437874028	3.81865732986973	4.45255919556155	4.82253998514721	3.85212871378382	3.89620983774829	4.53165718387854	4.27288541208798	3.70127069307601	4.76219252407549	3.88813536273501	4.53899933019655	3.85401659902692	3.51795467107583	3.72106527471899	4.36090360599907	5.30134949447533	4.36625506178653	3.90603626723816	4.20588354633203	4.32972782259152	4.31105692704058	4.09838249945882	4.85352415007814	3.68085879773524	3.78208559994841	4.09287382010806	4.60912258092964	1.92033027237107	3.81789949181682	4.16288916147666	3.50919163388289	3.46936114607485	4.26750134076635	3.92285338340195	2.97420292546713	3.9048443653993	4.11571746162812	3.61924396238183	3.98326726162587	4.67908932254384	4.03965956548582	4.4523015419697	3.90259169846144	4.21912978987407	4.29097872636062	3.58765782110776	4.91716916290579
CHEK1	5.26506889887111	6.31560553583312	4.59599052372426	6.11945267168284	3.87868316826903	5.5475815437056	4.53594096266182	5.22174563985001	4.85244736161717	5.28820239713946	4.27288541208798	5.40842757319337	5.07894749989404	6.36957954965866	6.02351818100605	5.08131065053559	6.39188746994542	3.49891205761281	5.73570304439094	5.26494321064526	5.33870857561233	5.43373831908433	4.88665598009688	4.49643997907105	4.77179421901875	6.01975817133664	4.64309944205869	4.92930196997111	6.12315795253737	6.15049590739539	4.86919677373308	3.94638090333755	6.54092495347485	5.46383887103014	5.25150854221825	5.78988310977901	4.87943278490814	6.08348145480683	6.0110046829739	5.18402117327877	5.51053062820715	4.5073214854748	5.12137395732377	4.35634033586087	4.60621360563116	3.06141020768294	6.26432530317862	5.73220189387389	5.07918522683847
DLGAP3	4.91919752225354	4.77844988166258	4.88665598009688	5.04240138741814	5.71641315216933	4.36444426485897	4.85940308980193	4.90566041419852	4.02662391588373	4.44587300448711	5.11339462739401	4.65702198325699	4.79025803832185	4.08181084677647	4.5701058562498	5.17333054808456	4.45989910723433	5.4322051348108	4.52923375633971	3.98360747331899	5.21194785010359	5.31844917270558	4.75987274114383	4.56360539417238	5.66338361829055	4.96143858111777	4.94190539525686	4.55121391211221	5.07184631504747	4.41205796443825	4.75543295149769	5.11250831661136	4.83269916082893	4.40984098678621	4.87704825162571	4.37086174008529	5.18864897529128	4.71513614124142	4.15862382478954	4.66827459870376	5.1398529566847	4.83330150321944	4.43264946171642	4.32250649963636	4.30989502707856	4.70515682434786	4.51767253726007	4.56637497356875	4.80800810892283
APEX2	4.9104707659614	5.10525650398854	4.8018524110881	5.09252840542045	5.12183311093866	5.29186763014999	5.05279929818693	4.72167888520947	5.3128992875886	4.98537792353614	4.84477028022885	5.01610046937655	4.61756414374411	4.92706159133255	4.31570823228362	4.67066474594765	4.95757152321258	5.07851163655707	4.64018187569251	5.57575100304229	5.34691009851068	5.19667234785698	4.9658281419247	4.86711907674289	4.81722467074067	5.31045137254289	4.67506277875407	5.57377895519595	4.65753597194135	5.2351131712454	4.95998014662908	5.22312054093825	5.10226843350987	5.11457650039189	4.8213484756337	4.52541995394369	5.19481081907045	5.2365174922193	5.53322007552759	4.72816922995571	5.08727145930298	4.91801263111003	5.17005684171483	5.08916506542741	5.07630254759987	5.61587442380212	4.80914327029042	4.78306475803982	4.70202636476802
CACNA1G	4.92148012896135	4.57195828398234	4.85365438848931	4.44189309688717	5.17702001312508	4.31252069354172	4.97829632188755	4.61499011192659	5.21923358550953	4.94018460783535	4.52555839306248	4.67043304781571	4.45949719419427	5.06086277755576	4.36090360599907	4.87303505509947	4.37774013004511	5.06903573712069	4.69802895922494	4.8508694163353	5.24211047293291	4.11713564058825	4.61003678487968	4.57344299951001	4.6997492788648	4.47005132985789	4.31004122490298	4.76783115216036	4.80367703336084	5.65668827856078	4.35056018681837	4.93693280751029	4.08627255127661	4.53230137265565	4.81018857888366	4.80677566677574	4.68854238596493	4.34625202981408	4.64693795499988	4.2715362346497	4.53373152824784	5.53505199435974	4.73464893093262	4.69487406550994	4.57242950868279	4.41248347304188	4.09838249945882	4.41262505556053	4.02565429935123
NCRNA00164	3.91057054144989	4.39990456221149	5.37965457557145	4.78500486083157	4.38521289073375	4.93899802318776	4.46443563980992	5.0658953825843	5.45631892745431	4.0346805714574	4.84879117202027	5.08227850544662	4.46716077281984	4.75134481282799	4.62521378590261	4.90629030960336	3.82617931350572	4.67806457890828	4.44491151456911	5.89688890738488	6.20449758937953	5.23581703403199	5.35989044128798	5.49537666021255	4.41292714213671	4.21440150265027	5.03527814930651	3.21082600214366	5.29039712452087	5.14752650577118	5.09277574258214	5.57599025015836	4.86661624540218	5.21527516018638	4.48479486563682	4.75763295509023	4.73628069248383	5.22042244228906	4.05688694793833	4.34006941833325	3.14971330721341	4.70114480173834	5.40529908704541	4.75903915618198	5.60644459708704	3.83719748859396	4.96436489806824	4.64543594123161	5.36779353728923
ID4	6.19344907182585	5.12661981848597	6.21766249056197	7.67408348801718	7.72280343356835	7.08571357425426	7.69808023185073	6.48396197370036	7.37760184902018	6.06153191222164	7.32417964634074	7.31586416476798	6.83979712402989	6.62835615042567	7.16954624428003	7.53224681795957	6.54905765137722	8.39917280317312	7.98506033664506	8.42796018293129	7.51699295397758	5.99695179383648	6.765785339821	8.64489960222785	8.10551937354918	5.83545345463477	8.21841308638371	6.8361740995225	7.95346954425396	7.71732410202069	6.29178090049581	6.84833750267637	6.68101909140382	4.99171502389619	5.95273006662055	6.62093883070456	6.62638087283648	8.29741200509093	7.8743635759952	5.63376656019202	6.93027607443416	7.18508950029688	6.3951385664453	6.41708456053652	7.70215813710691	7.08643243153845	7.28939369729763	6.34615946482521	7.1914827049257
DHRS4	5.19349027215414	5.38800557147516	6.05577416968294	5.76672898377301	6.98913900736823	5.92807109267297	5.65960608028075	5.50330484298403	6.87108095699281	5.95048521127791	5.19385530691882	5.06995215941473	5.32988206785431	5.37517917479716	5.37149369592941	6.39832728074654	6.49684738758271	5.63093194046143	5.02502037579197	5.46241131143721	5.07487959114971	4.90616040716457	5.62905231048812	5.39528631765009	5.29920069039386	5.81802224564395	6.11258525462554	5.86654330299845	6.01133148357894	5.16690380237325	5.48565223066119	5.70269687900976	6.0867909829954	6.20964753151656	6.3105747939766	5.68181186132784	5.4591378035486	6.16548790914326	5.94852002066898	6.46307081347925	5.64835470560547	5.77783129175938	6.49391755782633	5.900616155672	5.34491546787126	5.94571022751538	5.63337424544616	5.57255593082192	5.45140169986774
DHRS4L2	5.19349027215414	5.38800557147516	6.0437113007345	5.76672898377301	6.85570695916439	5.87971801737702	5.36117951302948	5.50330484298403	6.87108095699281	5.95048521127791	4.96904915749374	4.95066950025283	5.21240436105326	5.37517917479716	5.37149369592941	6.20808586164595	6.49684738758271	5.63093194046143	5.02502037579197	5.46241131143721	4.67806457890828	4.90616040716457	5.57413815038223	5.24495135501724	5.29920069039386	5.64682681232006	5.93985750126994	5.86654330299845	6.01133148357894	4.81636777133681	5.48565223066119	5.70269687900976	5.76795003325619	6.19175667350411	6.3105747939766	5.68181186132784	5.261247588965	6.16548790914326	5.94852002066898	6.40499488808834	5.64835470560547	5.77783129175938	6.49391755782633	5.61147871361007	5.34491546787126	5.79167838894845	5.53988835107996	5.38135363641011	5.45140169986774
GTF2F1	6.46619313699818	7.89310794491074	6.55839775242217	6.61301810235293	5.88885281651277	7.75864163556178	6.57079108253699	5.91772437033935	6.20235855497597	7.44446001570635	6.67580323133608	6.52523122311278	7.09699128229064	6.05307744141887	5.77146411482033	7.36320963259397	6.874469937629	6.19653937683738	6.8535765462548	6.42293096433299	6.52187772457897	7.04019655252568	7.3149882975341	7.34306931780384	7.24118998552551	7.01510055240784	6.97258467756414	6.82108642578215	6.75635483150527	6.8842657796359	7.40837050508446	7.10399691545864	6.2932538601704	6.93660142952325	6.5570235694004	7.01179415672997	7.07068771163206	6.50792986670383	7.58842981572092	6.96951200516926	6.77290967629062	6.63448334878482	6.84034111577026	6.62184338256809	6.68968494599642	7.18736296142387	7.26982424176246	6.83897697104766	6.19175667350411
LGI1	4.04545695029655	3.29647693685132	3.79860529079469	2.73771985433485	4.40728884146161	2.52367987587587	2.93288417252115	2.57981589470027	3.87595105357342	3.93895475364305	2.89453879913309	2.41377494950358	3.67369887743899	3.31563752284831	2.57116929004264	2.97035064758724	3.50297592717306	3.67837619150625	2.82336642474815	2.99842859061807	3.62714103857194	2.12879489125493	3.26989147421255	3.3499653320434	2.85865025037133	2.61887668382877	2.80642635208217	2.77315492953677	3.55743459849788	2.75748564579307	3.71671659170597	3.8049064469225	2.95660295112244	2.7914973726547	2.34623358822109	3.00432574128638	2.94281380418901	3.29698534449023	4.04093362487464	-0.593361240012194	3.09065716316334	2.86255474191943	3.67818799230858	3.27823206649698	3.28396428230521	2.85039459578043	2.97967967029442	3.27899428053296	2.90455615859859
POM121L10P	5.10454675795054	4.74221052428378	5.69295494402878	5.40094977662146	5.46263477769372	4.85965404838431	5.25128318896626	4.9949430674534	5.09460260972396	4.95660174313643	5.04466033760662	4.58325550437469	5.01802787985196	5.23524148521401	4.98785290942595	5.07665058604831	5.38886077845522	5.2381406350803	4.79353906524844	4.92205604620275	6.20153878913839	5.68366136888376	4.82316034337952	5.46551514435217	6.11192061669307	5.33951725410244	5.02597934846122	4.84466233385205	5.10419909396166	5.59891302048984	4.76829761821418	4.83974296547749	5.08434410006975	4.82242067451047	4.69448910816768	4.73913089638243	5.08891329336279	5.318333835387	5.57146020745028	4.86250148058981	4.89413335134374	5.43608619713971	5.15435718295036	4.92799882267531	5.13276354197694	5.06358663689935	5.13311836855267	4.98162253420994	5.4331691171461
POM121L1P	6.09484410354172	5.84950118358373	5.69295494402878	5.50754983688698	6.34752605675587	6.68870630356727	6.52675461756901	5.81220272496731	5.47703645510656	6.38237778560811	5.40215288478606	5.82087562865271	5.75938330138499	6.12399306657012	5.44111226719026	5.23524148521401	5.51161825947662	5.66721630667847	5.31644735859613	5.70004125733595	6.80349829133976	6.36761446495438	5.83430240440496	5.46551514435217	6.11192061669307	5.40483842279556	5.02597934846122	5.01070063154724	5.64564748157333	5.59891302048984	5.32201249007872	5.29327299157324	5.1541436813334	5.58023474540198	5.25287732750434	5.29372655225599	5.36878440998155	6.17103324673303	6.20741070171718	5.59347150061031	5.63556258017217	5.43608619713971	5.15435718295036	5.93226838319658	5.13276354197694	6.58764387101865	5.91830751381928	5.47728746231875	6.30741122003431
POM121L8P	5.70044249255196	5.66696673294385	6.13749184279109	5.65165132573923	6.33977270085716	5.53776663697664	5.67439511411276	5.70564427442847	6.23504441324381	5.51941452463285	5.88814754245621	5.57650430063349	5.66696673294385	5.92838027260563	5.51345726760023	6.19952316049322	5.89552487426545	6.44729486107605	5.47606472648241	6.09073362421596	6.20153878913839	6.21717099051228	5.83487602226687	6.09902688356226	6.12090574367956	5.54429155898274	5.6348101791103	5.42074950570016	5.8468209816401	6.40014731757574	5.67246466194757	5.97319061946368	5.25748854494947	5.52510418788024	5.91272889483141	5.27623348751079	5.8743000011936	5.92479825469551	5.95706929752861	5.81438148392758	5.69360153220793	6.15981181176901	5.72538589136733	5.66889632727849	6.1911012729836	5.76728427886297	5.67992874308491	5.26457733930547	5.59718371759616
CLDN15	5.21331578319597	7.45676016095067	5.69565953890397	5.64887466629179	6.12157578742647	5.73100397992225	6.42686972098489	4.88242149307801	7.50850075378853	6.90390232643899	5.74987720217844	6.53633799089597	5.76402602319201	5.87587735325462	6.69725534125655	5.94807772899221	6.62858143688525	5.36817955910421	5.28505593049617	6.64752606244244	7.03665388135345	5.94423650083598	6.58322857202481	5.91084680679542	5.61925716998705	7.12498356855955	5.75439716969948	5.54819923867519	5.68195856033054	6.54116555322385	6.69364724804345	6.40731008834439	6.1678161242232	6.82815045081117	6.20757488502676	5.94571022751538	6.14090827987091	5.58135004190926	6.20038272175763	6.24140567019905	5.27436119259778	5.91541835963733	7.52052439651979	5.09889112580627	5.34954645240808	5.49587420940839	5.05931893287376	6.05731531106505	5.75360373406945
FIS1	5.21331578319597	7.45676016095067	5.69565953890397	5.64887466629179	4.84247153727915	5.73100397992225	6.42686972098489	4.52339823224309	7.50850075378853	6.90390232643899	5.74987720217844	6.53633799089597	5.76402602319201	5.87587735325462	6.69725534125655	5.94807772899221	6.62858143688525	4.54976218521353	5.01143436235653	6.64752606244244	7.03665388135345	5.56863472374624	6.58322857202481	5.91084680679542	5.61925716998705	7.12498356855955	5.75439716969948	5.54819923867519	5.68195856033054	6.54116555322385	6.69364724804345	6.40731008834439	6.1678161242232	6.82815045081117	6.20757488502676	5.94571022751538	6.14090827987091	5.58135004190926	6.20038272175763	6.24140567019905	5.27436119259778	5.91541835963733	7.52052439651979	5.09889112580627	5.24520850994147	5.49587420940839	5.05931893287376	6.05731531106505	5.75360373406945
NR0B2	4.74157916169177	4.47153735931079	4.39279618068619	4.51079739204072	5.14739462559543	4.78660106632349	4.87338947978815	5.25796669044476	4.41705721044823	4.68842545042336	5.06252888068549	4.65368890881276	4.9168004978998	4.18015741118225	4.59740721988306	4.75505366968908	3.88708167130399	5.00984384184844	5.21742810373192	4.37071809099175	3.7934350202637	5.21172246023617	4.93505186949612	3.97902292816756	5.28833419712796	5.13396745996535	4.36611864873	4.74562027864212	5.09069679132439	4.08452524108225	4.66586343491705	5.45926241993384	4.47459698270976	4.21585717536103	4.2871730570561	5.12239939249592	4.06908945819142	4.265705425978	4.99235196465147	3.48160119376577	3.99849881640663	4.90000503836469	5.11766969555841	5.07134093508338	4.63837161578495	4.40869895550759	4.791931252823	4.13154915283274	4.88957624085064
BOK	5.18628185486932	5.84881995968693	5.67640141333447	5.76253272893367	6.11159746743892	5.57824858971737	5.58749101120545	5.87748562122885	7.08090917513019	5.49744247651851	5.96165666360237	5.65720610258883	5.82182320811733	6.14058726517465	5.81965617801681	6.15165062704487	6.17639418746921	6.86855837081154	5.88768878315967	6.17602949591538	6.8750022427661	5.87997085674165	5.4322051348108	5.77847222270119	6.52829406725328	6.25037081142733	5.62606147498541	5.92377576556598	5.91844777667215	6.98370619265935	5.87720755590721	5.98202727273843	5.86128173423432	5.73085973960565	5.78502291431136	5.31174431949467	5.73312571499584	5.66034708974857	6.18713092549898	5.74708792609857	6.05610681403776	5.43586057996233	6.08597206433315	5.77604949108157	5.90850046607862	5.80221415913719	6.06009192662415	5.79505077238687	6.07444206873682
ANKRD11	6.4572552791011	5.92701511688026	6.99998083907925	6.05048733137147	6.26703627394777	6.60273716319212	6.68276710434063	7.5225831004668	6.44382526022907	7.08909873580472	6.52653178988187	6.22881772869887	6.80866048540642	5.84074243002854	6.28968233248776	6.76419485781541	6.85419642323058	6.00241989366948	7.13067351685106	6.35626901916851	7.22839832410429	6.33546592670866	6.82192701111825	6.69701480414048	7.44156398487219	6.99614353072822	6.40014731757574	6.66004725074595	6.59877638389575	6.09091777456969	6.95539999308699	6.95288798408327	6.76393867802997	6.49684738758271	6.29432685024827	6.57766417207195	7.18287798488627	7.01632136557742	7.58791024941491	6.59156767434575	6.97006331393885	6.06713293642737	6.87052131131571	6.39851352631679	6.41990642855842	7.10508612132995	6.47703240624525	6.18830062405853	5.8731733895393
FLT1	5.59971471829558	5.34398052250473	4.85111736495533	4.56543327931263	4.00946183794897	4.54660990459095	5.79155519615544	6.03342630541544	4.06833804107379	6.39494142700624	4.58992164753896	4.93780340125917	4.51949913133241	3.8196927050168	5.35727540290831	4.9102443267539	5.61562728304693	4.86699400331554	4.70578663517908	4.85989005870114	3.70146921304042	5.03203293966308	5.7495983562299	4.06225039484264	4.08611966114739	5.66090010212233	4.75693734383852	5.21961229878294	4.70239324670459	4.87599428934153	5.89565428386414	3.52868757990433	5.28922694496781	6.04216343187013	4.93742302253739	5.39381876166107	5.69320396637098	5.46446994814453	5.21387954189552	4.97309002959449	4.75827758964444	4.24180129432642	4.70280546191208	5.42816852652132	3.6036192242116	4.75568343649472	4.7392378518714	5.85104938328358	3.95148801863361
HNRNPF	7.65776146312837	7.92613051276607	8.04936176191365	8.19891546750422	7.36590595854092	7.27974799614339	7.41763482868544	6.97258467756414	7.91362127336411	7.33729006627132	7.93639943296569	7.99283129809792	7.71486162297475	7.63662317059816	8.05589355315931	6.99677851975295	8.17181429545781	6.91416504831233	8.14206160530918	7.81860134938059	6.82616329349634	7.50753699307936	8.35285781635269	7.55316463865861	8.29145990017729	8.57862365506497	7.80058027198254	7.4194327079479	7.94479169619739	7.63507234485504	7.67356702368946	8.52610638136176	7.79596171093154	7.50205367241102	7.74228854927956	7.28939369729763	7.52670579871654	7.75807660547209	6.89482382503908	7.72652812661842	7.63115959043762	7.01601263646432	8.3550096549071	7.53634980368795	7.43101948213561	7.67689782890353	7.5245652210772	7.73626864923081	7.73683754929925
MGC23284	3.59405283654679	5.12308178329948	3.62405643132206	4.76319855406388	5.97608061426723	5.55158830437449	4.86734250109645	5.15882414536366	4.60886895955399	4.59508110189834	5.56898912370203	4.61343205166045	5.19966410084115	4.85365438848931	5.20071267293547	4.03711509660921	5.29789938154515	5.42049621321614	3.78837981013381	3.66095941216188	5.6429467167549	5.19943639092462	5.32469145377526	5.5563037183108	5.34221941929042	2.22037794071914	3.96108152142729	5.0447669859794	4.60862652915197	4.16336588873293	4.89632368413182	4.38710607568923	4.93867252912531	5.29418732393111	3.61943648795029	2.36610563634921	5.33514092108566	4.9989369733931	4.19568224585635	4.35385396980664	4.70638412067738	4.63785365005134	4.8702981321218	5.00644928797667	6.21666302814934	4.83532585818407	5.31785069237336	4.54896428329898	4.88160589241107
SPEM1	4.99988457977986	4.89751973915172	4.8667482741367	4.51502673894632	5.62905231048812	4.30088222162247	4.90942030623293	5.27659976477536	5.30443036252878	4.43880715254829	4.84799640561909	5.17398607728771	5.33187751856406	5.31965478140944	4.775212822375	4.50745152334863	4.67730188659885	5.16933257335766	5.21286539556073	5.16864564550077	4.88255159426903	5.76688213515659	5.25539913664815	5.28318097894557	5.1344431601217	5.05327732374952	4.03772308652851	4.75111018114478	4.98667396418598	4.88806861603706	4.92811777005867	5.06242224207051	4.89108472281367	4.9908636683001	4.99389668086143	4.65650151894057	4.68789660438996	4.99988457977986	5.31550355663891	4.85728634437508	4.5648110340847	5.28149499750887	4.71437796473097	4.65246584386719	5.58172754021833	5.5026727110728	4.72574715408992	4.91669016661065	5.33574370470532
OR5AC2	2.25792876134469	1.68986226087942	-1.21137442033157	2.34623358822109	3.47983457623183	2.52875133197753	1.3283131626529	1.35701029409773	3.08970474380661	2.01849530983873	3.12818631685717	2.58155757275771	3.25469214416978	2.67272629636784	2.50907024291429	2.94341315343122	1.89443984894905	2.44451892063775	3.15628609635809	3.00967914026151	2.54038616198035	1.3922734542599	-0.197495566807732	3.32933460192587	2.25853611031789	2.82800107718053	3.43175532325097	2.23208141377136	2.55189666663598	2.62627605037234	2.59937754765139	2.20917446962093	2.02969104774635	2.90225460446784	1.50785247367146	3.04763121521113	2.52915677922744	2.24257080134728	2.10889373944247	1.8952533671941	2.80605653073321	3.03505340458775	3.28576144219356	2.83331496447034	1.32961331172164	2.16024610632204	1.6196374384556	1.03761626754807	3.204696491886
FLJ43860	4.13078511073847	4.37184667595515	5.18423109275943	5.25865384129305	5.16384447071798	5.56851555772056	5.68745407152959	4.83412412939835	5.3269478653206	5.84356081921316	5.78046365284345	5.38898713939496	5.90579469304379	6.00428339847804	5.39480221319228	4.66053791580456	5.24143255700934	5.78701760915478	5.05613565116751	4.59069243203848	4.84558689643913	4.96845345437107	5.61751036899253	5.35399578037902	6.42856887726175	6.54045339793082	4.13433759944918	5.20714789144349	5.3269478653206	5.26689932880735	5.02841090674607	6.86452665479844	5.38063803059886	4.5293593351825	5.57354206761559	5.31644735859613	5.39877241731348	4.96619095192689	5.15367281277952	5.46591244686844	5.75143399499995	5.15058282774585	6.15065146675192	5.69876938694453	6.52319653158063	4.92953111880903	5.38337666847443	5.66938597680403	6.00396443898212
MOSPD3	6.59643219800868	7.21259754660915	7.06764086783846	7.11391611229295	6.9074074687306	7.01799760297348	7.17778228408793	6.68324308492792	7.09942461181414	7.0473671588988	6.66100560386908	6.66198041711171	7.05244089241722	6.71881094265244	6.82134286260118	7.12076663899146	6.84833750267637	6.71702654992542	7.18357782138268	7.65840073478669	7.33347293193595	7.38295597034417	6.51468454909609	6.70816515941659	7.27311954170562	6.83838960119431	7.05573795148905	7.04606536568872	6.40074625828548	7.07854579318971	7.31250544606275	7.28816381475255	7.25538459529982	6.58785100847268	6.30833429699965	6.19466585836365	7.32839129656711	6.85132678835279	6.62210381412749	7.61638710584243	6.96864030034841	7.37279107385442	7.72400421550463	6.55657533302536	7.11977946043373	6.94156177751544	6.7315688502296	6.93328817835968	6.70232924305512
PKMYT1	5.81509837944432	5.35167532051039	5.1964362961943	5.18187339926901	5.6695126858889	5.86198562668768	5.47522077790215	5.18118844183778	6.59899859782231	5.93659412751651	5.63855378659171	5.24885623412706	5.5659118172121	5.74157349920584	4.79243007978645	5.20737829233976	5.70443820565496	4.91275188454486	5.68537590736925	6.22104783435673	5.80572143363638	6.12157578742647	5.15481081962717	4.87326297985724	5.6733463925552	5.55073170433226	5.50813830946528	5.6329591474865	5.74170723579429	5.5696086585507	5.4968263010243	5.13254311907365	5.62326727220699	4.84046675877459	5.89452483010676	5.40518436033343	5.88515286600925	6.12209805232856	5.6373465123972	5.39430182407266	5.62246186738273	5.33883298977477	5.43243032208957	5.38385460137254	5.0759343221692	5.40641489855719	5.61435884376961	5.86453012139753	6.12667102464198
NPIPL3	9.70833917598373	9.54780260897532	9.76983470373991	10.2389253531917	9.17227197923717	10.6570522187505	10.1996944267343	10.1617970073531	10.6630074268586	10.0288288050968	9.66738284260575	10.443550709493	9.94460650841267	9.66105514425703	9.99570497658824	9.95639140457517	10.2554960122799	10.4946256147707	9.90416358048224	10.0801633042574	10.7045270496902	10.7216503501782	10.0850793658425	10.0652868720273	10.5962866781369	10.1565912807263	9.75018809208079	10.5129794109814	10.3022779192951	9.94711805882116	10.1946989977443	10.3498296693967	10.1587649305091	10.2500520253004	10.0055656051963	9.918672007893	10.7010872249739	10.4977939683546	10.2937578603386	10.5068728441349	9.76524995836652	9.87603724746137	10.4674476193124	10.5868698047115	9.67153310577308	10.6601866936188	10.5274085839414	9.918672007893	8.83768469382691
FSTL4	3.96108152142729	4.04336462966763	3.55043774624421	3.86449124548774	4.01712998952114	3.64050987603563	3.73832145085612	4.50027624019509	4.30662243098678	3.30566809223837	3.79020694113991	3.77528447306343	3.66687245722742	3.56223509622765	3.75536832037851	4.19776240541432	3.52115629609086	4.62987065254474	4.18349207243728	3.44327245914091	4.36670128720964	3.86750510458933	4.11602034534324	3.55784750124139	3.22377622945283	3.33933695343367	3.52717920932651	3.69184902220114	4.63368345649259	4.45161863622829	3.09340721128068	4.51343326403639	3.76075320806299	3.47428676883649	3.64884850018236	4.22151752223732	3.55545789038413	2.79678980990452	3.86077711214949	3.77472487085816	3.83684112663495	4.08420546505814	2.65671304456002	3.81322708992708	3.81719140755956	2.90455615859859	3.65133302516717	3.42559626298335	3.94655776377565
FGL2	7.40406180419771	5.12601800997268	7.03016831337968	6.89951764983603	5.88952318907706	7.24040115558911	6.91716080690574	5.11262132442272	5.6285455683862	5.56997587852527	6.46973769528107	7.04054398560742	6.69649744394798	5.70680679859753	6.84527802191933	7.00100390163681	6.95015459851645	6.75237797024657	6.44708868281095	6.67305602957458	5.05352496561645	5.65590361118286	5.90331043740361	7.00652693370136	5.81096820890687	6.24670792078354	7.69926427528794	5.40154684846203	6.67180145364765	5.60995880171521	6.90094044994848	5.35585460823554	5.96691353052224	7.34215380287567	7.63779207855886	6.54546339923611	7.18077245872586	5.71502079225487	5.84424829715553	7.05073675835722	6.61724719642474	6.59596293323376	6.25897864454821	6.83476050805434	5.7995253856244	6.11671158067826	6.83726587377518	7.86782543915804	4.27227481733778
DCC	4.18075098024205	3.53060266292736	4.10334068877383	3.39307566887874	4.06416805085692	3.62422257666938	3.72012740124301	4.18556925608937	4.32972782259152	3.53099336234577	3.93981049710608	4.08758334368578	2.32092131962278	2.76527015729058	4.21973309437413	3.31509462555742	3.89510869767674	4.31525174764872	3.57463439523468	4.05849920230059	4.36826688003071	2.89078558406202	4.06432845916141	3.40774702483917	3.45645134452953	3.54976896086898	3.78618126599826	3.46623947825541	4.05800558122659	4.62782217580816	3.89863113276351	3.87556777079535	3.70704322321328	4.2330566762044	2.52875133197753	4.01875522441932	3.69502835387093	4.31861041255988	5.88683056281848	3.70555221621185	2.95109182977636	3.79110140173152	3.52316170948282	4.06383769155079	3.55979769575487	3.13298574023398	3.49973875702093	3.11615728781771	3.41013347836781
LOC389493	5.64033344772919	5.45781784892987	4.87206831302997	5.32775849131165	5.41213013357229	5.46756968603169	5.33988669318084	5.05377256498238	5.00559535818178	4.94688429036447	3.61784855827245	4.9134840110758	4.70252346181487	5.30582646309939	5.18910777643448	4.89906055839154	5.0366756380306	5.12741083333632	4.74407119348879	4.50477672885775	6.08696396441142	4.76745299748312	5.37752081746782	5.22754085874933	5.23802137100886	5.34398052250473	4.67908932254384	5.11817406088503	4.1429018781903	4.98560106934641	4.97393540928266	4.34439107825878	4.3695865287515	5.0787370553896	4.89167289998427	5.36539789389294	4.71183957047456	4.83425815379917	4.78992639579587	4.85989005870114	5.07217999186703	5.51567208781746	4.71890133699277	5.04062507781577	4.81117043775015	4.87977829124807	5.51929845755666	4.98980659901436	4.606840750162
CCL25	4.93356130815077	4.74033665732265	5.24472307259864	4.55227254201115	6.59427607779043	5.02735490342848	5.0248936462735	5.05450599158554	5.088209878973	4.57901597670025	5.01021768676015	5.45151313933717	4.36090360599907	4.58362739022449	5.42538377077386	5.4968263010243	4.6418367352155	5.33561830929962	4.87871945692001	5.06984220228928	5.49031981911254	4.48617374372078	5.0770143546757	5.51407111777701	5.30641682674905	4.40968827040309	4.44230525233282	5.24593331838034	5.24132309976996	4.44897559414986	4.4616634456772	5.27682603596295	3.88993489753386	4.67054068727272	5.32293005924994	4.83377914895848	4.69473981564162	4.55829029080334	4.58672331706008	4.8064199588764	5.140192544113	4.85618396981665	4.16935422250908	4.56270157090499	4.68094653963375	4.76370688240444	4.83486490095075	4.55097513631751	4.8956816668043
CFI	4.91500310117127	4.11260672981572	4.19903624109538	4.80724620058479	4.65503577508218	4.5315243192438	4.34955777507854	3.11730157206429	3.36959350781057	5.712962735145	4.39613071162442	4.69813678247106	4.87518340299449	4.07187676947426	4.12617829647773	4.63000000602001	4.61513611224098	3.89791030021212	3.30589481032986	3.95468395196528	2.71657064141405	2.94441189069321	4.2628525546857	5.225747291963	3.30366722735177	4.14117934875604	4.65246584386719	5.19701573406075	3.57632258960126	3.15905528720207	4.5320357497916	2.59206062290504	5.07442451369922	5.86228896120378	4.56203661558261	4.84511816405209	4.60567151892012	3.26159444887676	4.07084610900115	3.18341695852535	4.10207942574058	5.25128318896626	4.30848975431545	4.33531102661849	3.58203687660248	3.88396678702422	3.88478447274193	5.89986007137598	4.50930946712016
C17ORF101	4.70528568422889	3.99112906211072	4.72920143442587	4.42482872643257	4.99183427334669	4.08342699045921	5.16667367368124	4.41092786037768	1.72545542443075	5.44620990407568	4.34394571223243	4.47767797509435	4.37350483943601	4.51241780021905	3.52636182933917	3.94345253855882	4.42623925568069	4.18772895588745	5.57315272412075	4.17198257990273	4.46541098532879	3.46004791122891	4.47862564608761	4.85940308980193	4.72352852776537	4.78184857315462	4.47459698270976	4.5228467038509	5.03428659796596	5.14505622902314	3.96444576624878	4.64901181494859	5.40020761570651	4.81389711512104	4.54285543710381	3.90003209725597	3.91279929967188	3.90136218906727	4.06938939988371	4.37388411757388	4.95481374480002	4.961069942137	4.61654178650191	4.23036981149442	4.59802211947647	3.89845603743675	4.73865976570827	4.49268064529234	4.21797359043731
HEXDC	4.86592623580391	5.48906536205332	5.8734288549349	5.41806814371384	5.90933821434722	5.52776879974191	5.34904887482641	5.58291362181452	5.91070052704777	5.47923250170231	5.07453155329173	5.79354244658455	5.28771607284403	5.90449325019486	5.32351995166915	5.79863924445493	5.47813085047288	6.50747705379855	5.75981895882324	5.4692839682136	5.68771020291957	5.88612600677593	5.28495010358101	6.00144039780172	5.37611983125297	5.31373017638791	5.69900602140624	5.59285406014957	5.6257021226466	5.173542828259	5.38456999526575	5.48969738257331	5.40020761570651	5.34647047382706	5.24232887854528	5.17618711462715	5.900616155672	5.93885033700606	5.20184436951662	4.95625696117435	5.84125511398912	6.02483094206298	5.43696500118201	5.32092399046932	5.76888750030552	5.55277052443906	5.22430890175137	5.09853999068868	6.06500309989449
CLDN3	6.30945161521759	5.25842847077598	5.89905330564149	5.95987353228978	6.88368679168446	6.99360304031758	6.80890369947836	7.33992213583336	7.89525899078322	5.7396979941339	6.38906219324248	6.37797623551174	6.52003905052549	6.74354324218306	5.8271030873877	5.78447885594662	6.1716563983856	5.87387642559321	6.7484880685997	7.57343587967465	6.49085969930982	6.88854357095676	5.44620990407568	7.9804680747517	6.65486082800699	7.46026994151582	6.78376045792733	7.68525198583678	6.71265905515772	6.69572105562621	7.12634827160072	6.99236624159539	7.75233314137754	6.16950595790596	6.44588309938039	6.25494488635697	6.4766423666565	7.78331389697111	7.72587541467611	6.73596076789824	7.1159300693494	7.49608440115997	6.7940921984552	8.17084692957627	7.09561327896636	6.54389624997919	6.90390232643899	7.9640312111226	6.48694617014807
ADAMTS9	4.58710511439001	5.08167282016479	4.17137418186716	4.6567634903844	4.40226785281238	5.4133479936445	5.4692839682136	4.73766783537626	5.16060036931362	6.56086716299802	5.89065729327289	5.24864488601369	5.57801364301722	4.54558541120822	5.58515905453055	6.08333805597184	5.22551595026194	4.1571916920135	5.19723478198387	4.89656878670251	4.48507834847185	5.13836355624323	5.31747773708683	5.34221941929042	4.05265238215116	5.17075751682972	4.99183427334669	4.51556171135985	4.17183210532309	5.6794328064831	5.204638044624	4.25327984238623	6.19885517511515	5.14638640226843	5.43754868687456	5.70085332390602	4.65168375458769	5.24020402382943	5.04216627793655	4.94735336754969	5.65472681164241	4.94769841371272	4.55841275354993	4.97890170003674	4.60774870862078	4.98583783940214	5.10493081038048	4.99731408855123	5.06347187915986
BCMO1	3.34640664620461	3.41258237903932	4.24635715875647	3.62835367134984	3.86430304155934	3.79976496482377	3.52574191403962	4.02060531720509	4.31906294475654	4.1696765158984	3.96245000196921	3.73963319424344	4.31367177582501	3.94863074759887	3.76436420351608	3.60895232254746	3.62733718303209	4.23749335615671	4.06147380466159	4.34251563403074	3.45171885112985	3.69226872504856	4.67251925553308	4.03013652413021	3.26911740097708	3.68955524413563	2.8901227065745	3.82094887521485	3.76667890133291	4.85595631965451	4.39114630359866	3.82057111788794	3.87276376293584	3.74679645043856	3.61260963652186	3.60895232254746	3.62502963038961	4.33575335005433	4.44137391877602	3.91451573125833	3.84511163886492	4.23065801165702	4.15640308897005	3.42232047487594	3.93001438989055	4.19447084748064	3.86326847218372	2.95275568862259	3.45553501918843
ZIM3	4.66458125429582	3.55312331165516	3.58470519716195	3.8744055067779	4.18075098024205	4.1123148066666	4.21298325668515	3.58701447668597	4.6120728978872	2.64307992645582	3.72568663185152	3.54286100742782	3.24983182842562	4.37531542900834	3.19715660496204	3.95313949833173	4.08389072263635	3.92902305998596	3.7726341915634	3.56090689350375	3.50511476440447	3.8001005678003	4.18883211772684	4.36287381486507	4.20574985795051	2.8071382954393	3.53015816050179	3.72793460923756	4.01794684325162	5.06310467934876	3.82406720725068	3.91433681227505	3.87104324320344	3.45913255630675	4.02565429935123	2.78257861677672	3.97153711641272	3.60976677974397	3.64201875793685	4.46742622091034	3.95330808148515	5.31104711515814	3.88864584847688	3.07316727461164	3.30173629798736	4.42254451919517	3.98544396007564	3.42488984885514	2.85464521254846
GRAMD1C	3.03414403669187	3.47318295695796	3.93627138901537	4.10302589614304	4.2597199167893	3.63342772277275	4.1495650439655	3.73774299730192	3.61401482769037	3.83612005732721	3.9932196555059	4.40941877139702	3.48510991470442	4.08149728576919	4.5332132217022	3.52464670572217	3.72758070070928	4.68204792137741	4.03303881906825	4.4540514948653	4.72193037915953	3.34499746417905	3.82458254096178	3.72300474861346	3.87346183079343	4.20410862522502	4.64555526071481	3.07166194480533	4.84419932801503	4.38912966951528	3.43498843946051	3.89117320776078	3.23578234677336	4.46335303795284	3.64201875793685	4.2630035979545	4.4973773257673	2.87861961189186	4.32416686233255	4.83917606792592	4.16185221904617	4.0494861424946	4.05127812334991	4.37889305468809	3.55938412711357	4.72069216822219	4.02454308811964	4.34281640933298	3.5392977995479
NARG2	4.56749068844256	5.94058140696984	5.98712186762778	5.66154097759051	5.26747736998364	5.99569955034129	5.53072000869378	4.98009798171319	5.31456094945065	6.3286573366622	5.53638461977535	5.33784986101573	5.12614070510728	5.80960274378187	5.94190821145758	5.72340729444819	5.74105677123468	5.30758808718328	5.45067020590373	5.39308322186227	4.42054034050455	5.54041759494474	5.73274133618968	5.55915190162346	5.15239356011409	5.33726116083675	5.33430761455921	5.57737293196183	5.97995855804983	5.32941533571449	5.27623348751079	5.15976439178364	6.14255353424206	6.14766651350508	6.06517548142122	6.37454830999285	5.98740113975984	5.43596556132474	5.99467362304858	6.27725391898668	6.17528486385823	5.92974106105161	5.8282301849083	6.09547930944999	5.59718371759616	6.09873114678294	5.75373796442642	5.34186018176706	5.44490356570107
KCNA3	4.02516880355536	4.16076210246962	4.81527773983544	4.69338213179056	4.99222731866373	5.68890376318192	4.16521493683252	2.49743021307247	4.38282838849411	3.84249718280858	5.12651203184747	5.58738449479332	5.09368777534086	5.61435884376961	3.49353589992336	4.40814866533795	4.6572718537989	4.12349569809442	4.68713349331778	4.38654610624919	3.89028714104796	5.22789006552524	3.96245000196921	5.00199044712625	4.25458043834267	4.33890927280892	5.11372716610941	4.36715646278036	4.08102596400014	4.11557681542802	4.17484021651211	3.9736333152499	4.14101499632505	5.82853511447861	6.40667543653599	4.58951602678818	5.33280959889006	5.8014383193265	3.42444379717245	5.57183666240285	5.07642184787679	4.34984010543783	4.92245429414734	4.95268580936338	5.71905828098425	5.27682603596295	5.07099504675983	4.54909247026873	5.05897404492946
C9ORF41	5.30110215510701	6.11847829818596	5.47067741852033	5.10215209165739	4.89380970690877	5.37459508237926	6.00396443898212	5.36152449808705	5.9463076730261	5.5843970337986	6.3719529363445	5.28318097894557	5.11604821743507	5.84910279925349	6.36583966135653	5.81619085088073	5.41747483369933	4.76144379087766	5.61876400403448	5.61637798916436	4.6083604001015	4.54311474382828	4.85607338713479	5.61186050658729	5.87868414905539	5.39381876166107	5.3573922436876	5.00669388029781	5.20219122967092	5.60607736256161	5.34548686036242	5.389958406264	5.58821961258437	6.46266258586026	5.95542905513016	5.54090636071015	5.93928230004269	5.90346927837343	4.89203346526093	5.74259292770269	6.02129937925835	5.63569403591865	5.18198388428381	5.7576340217211	5.62169439692102	5.93510704590775	5.49007171130847	6.3951385664453	5.41449480863313
SHISA6	4.34194092908298	4.84466233385205	5.2664496226969	4.38682198042651	5.29130959664954	4.81636777133681	5.27204895124247	4.9302467378423	5.00173650035084	4.78020457054666	4.73044323606297	4.78821743728371	4.26677904615574	4.69206335380409	5.3886397062698	4.90289842992608	4.65528484478781	5.72783035136117	4.9766532455651	4.20545820229178	5.46457417512818	4.82674320620292	4.21553727079614	4.91275188454486	4.75505366968908	4.66396961386399	3.85929871793496	5.44463261559381	4.17439283527147	4.21268605702901	4.95420747959557	4.79568851572852	4.46110024492017	5.20926229336307	4.83580536021947	3.96905376367473	4.88830538234206	4.58761462039386	4.7345329639333	4.67236819880095	5.15025745879966	5.64225390884882	4.76144379087766	5.09687367095533	4.76108257962097	5.28283452752396	4.91254017375372	4.49512590201945	5.00939599587406
GADD45GIP1	7.54972384056378	7.12740113405848	6.95758730925792	6.43994920297326	7.43019828039434	6.96777728903916	7.17810907609433	6.97748028389756	7.25223492478535	6.74012614025684	7.16361143843042	6.86539428274081	7.24235288971042	6.44708868281095	6.80890369947836	6.58899715131106	6.64514394155061	6.91041727770221	7.05145367520496	7.2248863202073	7.34824215853123	7.52825639818168	7.28615296475764	6.97136191238388	6.78917235541825	6.27669504117981	6.90627731988582	6.49768692528797	6.48096125480914	7.05701588193539	6.94805763222499	7.4004610794346	6.80115994975797	6.75763135514246	7.41663456879482	6.879932394696	6.64277304064397	6.59668592808377	6.57169758875534	6.63818710457379	7.01146433001198	6.72283075068986	7.14556130134287	6.57950209923452	7.26378749142087	7.30882409461534	6.89744132381525	6.94214850700517	6.87727186174285
PRTN3	5.83457622225348	4.81819715180311	6.28173162826121	5.36374019146714	6.2348724081248	5.95423260999898	5.4132254413541	6.12110307933184	6.68300160407843	5.93942477009837	5.61837463611763	6.03389097554759	5.63721520714202	5.73379928375387	5.67159512916974	5.83685702851363	5.92586558340077	6.48013244876909	5.76151559677202	5.56089466884929	6.96832119610627	5.95077073253265	6.15370746454238	6.36682226185675	6.50496243582072	5.4938067849757	5.51394104376728	5.95855039551752	5.89233759177421	6.25383387325499	5.94423650083598	5.95823995744563	5.4212552839415	5.53977671070747	5.44047487396195	5.90822663373977	6.11945267168284	6.02445044853811	5.50591728153339	6.09450633868149	6.27053380119003	6.4158581930954	5.98126860883438	5.81702943049487	6.11927980681135	5.92076610080995	5.91802002777253	5.07386863644038	5.55180914101936
XAGE1A	4.87894207272133	4.64543594123161	7.68115968522321	4.65234307874022	4.95352506837011	4.89498263332022	4.94735336754969	4.75727985693708	4.60066106477274	9.55806248244181	4.59789105820779	4.66686109829152	4.23107752818306	4.31192737515105	4.75877486513095	4.6566273626891	4.49643997907105	5.24536179203333	4.49539520946998	4.88255159426903	6.90332152550495	4.8010458441082	4.80677566677574	4.57074646317314	4.72489415606605	4.22425487149591	4.7528229717637	4.29785170569574	4.13323799492199	5.37859381291366	4.55410132256171	4.56865721826913	4.06670661792784	9.90859902699439	5.12409318158712	4.43976208167883	4.33178545952184	5.03633056923564	4.42924570306986	4.46004856671916	4.66686109829152	5.24954735771174	5.0731325618425	4.53479808059946	4.6672625823871	4.86723425335229	4.22045223822516	4.98009798171319	4.43060709993426
UPK1A	4.19949960366036	4.31340259484636	4.19817351911373	4.71636924966412	3.97231493089134	4.59850575166011	4.62769962985078	4.33761333944939	5.12614070510728	4.28822418004094	4.92611046383499	4.38089911032279	3.71464337183489	4.82508751161776	4.84686284327778	4.80355046976757	4.94791203914413	4.92549106374412	4.87326297985724	3.62065561123725	4.53975438159624	4.89098115936184	3.84004219754985	4.45515819724113	4.94445509058588	4.47140144211346	3.24153285373875	4.50136780483231	4.95828868532942	4.40072303624787	3.70867614620864	4.7672109052693	4.56722903245641	4.33321976688362	3.6936832064328	4.95481374480002	3.95330808148515	4.82593721439572	4.5694412675668	4.30675511036415	4.1818117942377	5.68156423779356	4.11373633275781	5.18242534245916	4.75356923859408	3.74002302966626	4.86076718175923	3.99082419530648	5.11628822794172
DNAJC30	5.2276725431169	5.8261060777249	5.65681896731565	5.71413229601264	6.66976096940949	5.17218225464686	5.55735954042537	5.66194280495898	6.35924600042821	5.27378068274254	5.98321754569245	4.95589257370432	5.91022873376325	5.37183448163938	5.29063487984111	5.61512257251082	5.5805781677321	5.70797749464069	6.36544986326457	5.58714652972355	6.84146622540687	4.5293593351825	5.53295929567693	5.88254596983612	5.4692839682136	5.67185352539572	5.23696744329723	5.0472142345413	5.31539233132432	5.96434387159879	6.18865471120618	6.22248735269924	5.66658334447999	6.09547930944999	5.66207700746585	5.66708314927331	5.1866415875027	6.05152915376034	5.31397318440006	5.89719346460279	5.59409733822695	6.29046071408434	6.98153760003799	5.60292448302408	6.40337765887608	5.99585984211624	6.23875992342454	5.81922059252238	5.82624542594825
FLJ46838	4.89509366750493	5.54819923867519	5.52395174468595	4.84083430874211	4.94921414282653	5.53072000869378	5.42838931945626	5.86288825000708	5.89233759177421	5.59409733822695	5.31069602389782	5.24165678493281	5.10665401382858	5.30676713838578	5.30326968795687	6.0329780101715	4.71525971920789	5.2641295366256	5.89178394619851	5.29444614465882	5.50767065822072	4.89595740585171	4.95636709590561	4.90289842992608	5.77523363305192	5.61625329075243	5.46276563498032	5.04733421935846	6.29873492005091	5.83388740683435	5.84468944672485	5.68444932218789	5.339766644763	5.04781842030939	5.05075199246507	4.88945748004751	5.62093971018153	5.58405361717317	5.36613718767195	4.99447020556712	5.26506889887111	4.97961199759657	5.22087318516756	5.46576032916811	5.61020839207467	5.20254740940666	5.72420167880375	4.85716190884857	5.21041925798145
STON1	4.89509366750493	5.54819923867519	5.52395174468595	4.84083430874211	4.94921414282653	5.53072000869378	5.42838931945626	5.86288825000708	5.89233759177421	5.59409733822695	5.31069602389782	5.24165678493281	5.10665401382858	5.30676713838578	5.30326968795687	6.0329780101715	4.71525971920789	5.2641295366256	5.89178394619851	5.29444614465882	5.50767065822072	4.89595740585171	4.95636709590561	4.90289842992608	5.77523363305192	5.61625329075243	5.46276563498032	5.04733421935846	6.29873492005091	5.83388740683435	5.84468944672485	5.68444932218789	5.339766644763	5.04781842030939	5.05075199246507	4.88945748004751	5.62093971018153	5.58405361717317	5.36613718767195	4.99447020556712	5.26506889887111	4.97961199759657	5.22087318516756	5.46576032916811	5.61020839207467	5.20254740940666	5.72420167880375	4.85716190884857	5.21041925798145
MMD	4.16017396833022	3.99866759705848	4.47875764920236	3.89098553543277	4.61303063015169	4.43445275856371	5.5095672729504	4.29127275516014	3.88100576213932	4.18866282056419	5.30156277233632	4.24786752645531	4.69473981564162	3.95049267660527	4.22015966966457	3.65713691764547	4.3322166893208	3.10331701875626	4.80467159164841	1.97252981324681	1.1441077318112	4.08644920413796	2.65037787421823	3.99228533704502	4.36418439319668	3.84852379476908	3.67757363844752	3.9420471372018	5.01180511239136	2.92609622773843	4.48630892004255	4.19982622410064	4.42675518764712	5.25502176953803	4.04659844635106	4.23516488123245	4.157777809834	3.18018351425817	4.5761048690425	4.143349333857	3.54766204715349	4.22991087801736	4.45293735560224	4.59260413981181	-0.0590818528019289	3.21601461689949	3.14884009044472	4.02851257481129	4.63279458680736
UBE2D2	8.13339758407552	8.77021854590028	7.8643174053561	7.69751738373911	8.09753126502746	8.05589355315931	7.31084177712261	8.18603052364946	6.93298477134417	8.0922523735922	8.1980034478019	7.72527422243529	8.07092755453654	7.94253033971011	7.64594658241534	7.70703259046158	7.83707345332422	7.77127750651249	8.06171248434794	8.33873192636614	7.79920713702693	7.55262683419097	8.19692370041528	7.33992213583336	8.57178297580052	8.08485621115672	8.36004465679674	8.92915571468891	8.01938223135038	7.39598818627419	7.94847294746939	8.36533647313099	8.8149557079537	7.98190857946602	8.42695783671261	7.67872054937746	7.55667464663168	7.98894480282096	7.07679529231107	8.65149412158714	7.65840073478669	6.97037282922479	8.14134644164096	8.12439482915305	7.40664635793239	7.65049532089832	6.96528329396687	7.88441354313631	8.08316389445129
HIST1H2BE	4.46901918746348	4.92847834343117	5.11339462739401	4.40058096387918	3.42948742137661	4.93356130815077	5.44563169896534	4.41705721044823	4.88736490822518	4.08244968683718	4.98513606736801	4.70037479540348	5.32880990162608	4.27535575601466	4.92339689951889	5.07677413233083	4.74132891253042	4.32771394745529	4.66599528421717	4.48681990083335	5.03644662706078	3.71575282719893	4.05575009661348	4.58868405761787	4.36403167049068	5.27832381515245	5.0043063230827	3.91181236058742	4.83412412939835	5.0071510893994	5.03055502648678	5.33822115375932	3.61357997767775	5.0163202511507	5.56750742064121	4.72539598068635	4.74132891253042	5.67209263510733	4.85379758727078	4.94331984389741	5.21353625851768	5.01469494696619	4.25253222534226	3.98173029295193	5.50649086958986	4.27139728806946	5.26796157746069	4.51624653975741	5.48503615171489
LHX6	5.020390187945	5.05613565116751	5.24335299986932	5.15003562966281	5.70524310090631	5.14693172846032	5.41963259623261	4.88993441095019	5.85741723896551	4.73244396235582	5.15869369782612	4.89703417321902	5.06462163255207	5.44575186025783	5.35025713153162	4.89667485573516	4.91254017375372	4.52515243439078	5.22882138352411	5.1612096982182	5.51544028750218	5.26907130852679	5.33455325943223	5.29130959664954	5.32167019009788	4.65044347779787	4.94456472441942	5.2953990428935	5.60316995095876	5.45962341875062	5.05364486114217	5.17525911119494	5.34361213040405	4.76907772487864	5.12651203184747	5.21562812469296	4.82905748346248	5.54844279004629	5.30212087699584	4.76085484769646	4.89790013825292	5.73811199095872	4.74895224540619	4.6892862992437	5.32741827070885	5.20276444392518	5.27238979013161	5.2711974355173	5.68046755016182
DSERG1	4.68264632912651	5.48284860567466	4.31698706903742	4.30058282399571	4.14525436563443	5.00002569777655	3.61884004477787	5.3858879333143	4.71864383517144	4.27078157876907	4.06383769155079	4.75062579780521	3.79381890902251	4.70983264751353	4.27273092170128	4.66812933882221	3.68419597816298	3.87630279789321	4.98294293692041	4.49512590201945	4.09662028922997	4.0280413050697	4.87144990853529	4.16153704069508	3.8064302704846	5.07099504675983	4.96999818070453	3.39818069592915	4.38191043472472	3.81394327691441	4.5936429981589	3.39396253080405	4.73997444096961	4.7185320541181	6.35395715425368	6.48981505297266	4.9168004978998	4.46701009136303	4.38985105525392	4.56957979942182	4.77621718780491	4.40830562133742	3.93403804005408	3.45623447647107	4.71437796473097	4.14322197009595	3.91695523406382	4.96474101214506	5.29619343977999
LRRC9	1.51113047695608	2.37086480816234	2.12818978195419	1.79222734148912	2.29319565499635	1.7443733929809	1.84782858231441	1.81328948826072	2.19599949877385	2.33191727765693	2.06123357310738	2.11165534338793	2.69581702760871	2.53520046341639	1.95090470276719	2.20545194629663	2.25556508648663	2.37406571822254	1.49764046564651	1.89130174435648	2.21969422407601	1.51113047695608	2.39501507459568	2.38186559428996	1.65661718119394	0.798569003556883	2.21471202439196	1.02165525647336	2.4334009646787	2.15898777370829	1.26600630013784	1.77162954607762	2.88141266400751	0.162844218586611	2.09024303456634	0.485170210731045	1.25649743456555	0.983700310726244	1.71125127986465	1.55540684269585	2.3605519411216	2.53063412251605	2.37406571822254	2.4689833585371	1.92681848492708	1.4056101309638	1.01869683672862	0.734712654623484	2.33985000288462
ARMC10	6.35117883018327	6.92435646866008	6.68324308492792	5.90303320717023	4.6634340022015	5.57302120226624	5.84747909651359	5.8708351834022	5.26261393421503	5.59906452611401	6.05828099065413	6.0447523441492	5.62039521136673	5.2530941093415	6.23539085127989	5.48070135499864	5.88240706383971	5.40349508570617	5.94495306101605	6.86281090441825	4.13061298076216	6.36525387470738	6.09207463231213	6.70351741921222	5.4139287905287	7.22367642802097	6.07984058694705	5.84965580314098	4.51279449620137	5.96601625137504	5.79850420264772	6.4019585782303	6.50964660073335	6.34963667747102	6.06777443636367	6.41887941569218	5.675604252639	6.46849159804486	5.55021885477562	6.40276105378837	6.1833713801015	6.82250964854897	5.69709962238312	7.23434707178483	7.42598457625153	5.20675456286475	5.76509789369778	5.17206141271248	6.77798248037786
LOC100131792	3.8703410443936	3.7352990405382	3.68918396400728	3.44923648404747	3.32607276926064	3.24019142785472	3.64866561170582	4.47219855360404	4.15253228512051	3.08283609034305	3.62329800394271	3.24366344542835	3.72177948805048	3.75001043933756	3.98094017976163	3.28834689654688	3.94843825482306	4.11728112262287	4.16258709900997	3.18236590645559	4.06383769155079	4.46402518351576	2.50907024291429	4.03224457640517	3.28094132278618	3.41837752659333	3.92025232480299	3.34007796631173	3.95065783709145	3.28576144219356	3.40382805553475	3.56155465200411	3.19421914598625	3.09834325030509	3.49399054800406	3.69635444179342	2.69269254565458	3.69871744437381	4.21734395558067	3.20007993202579	3.17931167069031	3.75704245385796	2.84424322453199	3.73124299050606	2.59677345609791	3.46623947825541	3.66056016293949	2.93288417252115	3.77807292303799
PPARGC1A	4.29052688111826	3.77207144818668	4.54990077183474	3.39372370832223	3.76592613037989	4.093337906935	4.08515183055874	3.9069175256646	4.99672045585468	4.27723345790524	4.04444308272289	3.6099889320739	4.58951602678818	4.88725425256992	3.63884422759853	3.89167970393686	4.36839470833521	5.00235462963379	4.95397290805218	5.24716040322449	6.32108260823134	4.16785485251641	5.59169766590739	4.72375840621632	6.17427777195366	4.12021838203197	5.07940243319027	4.5332132217022	5.22800401107698	4.12198599157964	4.66510108701941	4.33991269641801	4.75492704215238	4.60505097955018	4.74009267061118	5.08986123650474	4.25882190407897	4.66712062765356	5.07795476939516	4.38160109040694	4.82433915529038	4.23036981149442	3.62752396249048	3.86696928396364	4.00666067203022	5.2879690410192	5.12375723101534	4.50848886921402	4.08374098321929
S100A7	7.46575739111472	5.50698872544948	6.8048086382177	10.1241833618944	5.64682681232006	5.30619442038271	5.11710030702284	10.1702831260708	7.8910017024686	5.21660735282302	5.20700377455087	8.0748671779591	6.63237466850441	7.88954229280745	4.9710661785806	6.13162343598844	5.81261835934925	5.89178394619851	6.82250964854897	5.72647322298122	5.4023875872187	3.89605576748583	5.52678372032972	4.96057472471326	6.28823027181047	4.24714141017374	9.64241854945021	4.62924178281307	5.36069716775924	5.16634709300399	7.06764086783846	7.59525971962965	7.93196251670277	4.61053117095369	4.97570079701033	4.79815837578516	5.3432589256435	6.14766651350508	4.98281200038275	5.64577341116194	5.73022039940898	5.25208293909242	5.18710736345018	7.47305466521588	6.28211783160835	5.9943805932158	4.96485373485821	5.07146193350227	4.85158815008891
NOC4L	4.75603639163248	5.78316405200283	5.78395711043595	5.44171120663753	5.83948020466467	5.00406986750552	5.20904077383848	4.89740792339614	5.25039127804683	5.39492188302028	5.87913131817194	4.61639651654645	4.88853918747243	5.0787370553896	5.1924435374022	5.28681869370534	5.277762376649	4.6016210522873	5.57219998022713	5.40918554963638	5.61296342092233	5.07099504675983	5.69360153220793	5.25321818620603	5.32998716041288	5.59906452611401	4.69323212856645	4.97724969528714	4.98798338927833	5.69384208161088	5.45619011307914	5.1859236178324	5.1636142559713	5.14505622902314	5.22882138352411	4.77499099878639	5.45901120851493	5.45569906710135	5.32856650797519	5.06879375262018	5.57876062886534	5.0186003494511	5.41520058222696	5.62905231048812	5.95649464651091	5.11491251376	5.47240231199568	5.17169802565364	5.31571909920517
RNF212	3.9736333152499	3.98821113245157	5.15824006859716	3.93173410827464	4.20367179600176	4.11275266924225	4.43198525931157	3.8064302704846	4.27637085238273	4.60811078557901	3.74323812155057	4.73402509209425	3.43789885153601	4.54138597739852	3.47649445447043	4.51227999087551	4.0135748124285	4.07401640591822	4.75295138925254	5.96479945350356	4.80220045625362	3.74471653388922	5.41381001018621	3.73321657293068	3.80300276053347	2.23862026759676	4.85365438848931	4.31712893122713	4.80418420949653	4.07672839151501	3.64980972125235	3.67934497247118	4.55722565163754	5.08097993155978	4.15221830945809	3.94430749342159	3.67196926510419	5.34300409547664	3.34760046428593	5.06708021835079	3.76436420351608	3.80804827953362	3.87104324320344	4.67425837985282	4.22665417916717	3.76200431379832	2.81601616225012	3.71808319886254	3.81899981159049
IL17REL	4.49818575327339	3.91416456983262	4.74880254457889	3.74305173192294	5.12637821654025	3.92522945939545	3.86960001188624	4.09853830638145	4.96929004103346	4.41092786037768	4.32181916729971	4.37902826525748	3.43947553632067	3.67141906492562	4.04270649101375	3.78728722646292	3.63987231844012	4.63683513716355	4.47902873537316	4.88572028588777	4.58710511439001	5.0202861676655	3.92008174024878	4.21679241163711	4.15732833938397	4.36971563587966	3.54689199110257	3.73719460382679	4.49657483603828	3.82209379440218	4.46513275570689	4.48681990083335	3.66442481281989	3.74379714599288	4.36768417477857	4.00303458102065	4.26614336755887	3.47761386830878	3.70407073648014	4.49132593544082	2.63841610349746	4.24938162444044	4.86176434820191	4.05833727856296	3.87574566597831	4.10545096292534	3.26989147421255	4.00732020659313	4.19224940965934
CCNT1	5.5901795198942	6.25212514843119	4.91154586710774	5.6629856089454	5.31905752388497	6.17773007021415	5.56898912370203	5.43816607783345	4.80528574777556	5.21673227982514	6.26904231292728	6.05250240804491	5.23454193985713	6.12953979380978	4.70688248078647	5.46001316981941	6.05307744141887	6.61976909163716	5.47996162000639	5.17608895411042	5.94939415833191	5.31598277807748	5.97053250854247	5.05075199246507	5.59631202589156	6.15793602082842	6.27164024906995	5.20846809746446	6.05811038157649	5.10982689412754	5.85432984279402	4.65793777325473	6.03655762060229	6.25528997853195	6.057788161181	6.20776325308417	6.59947669566312	5.74987720217844	5.30840529246562	6.3333813324666	5.67819080984285	4.00502084869583	5.61837463611763	5.91989040424361	5.18828222497688	6.00144039780172	5.58417060452107	5.18007106075182	5.53132281572056
TMEM55B	4.97782117609612	4.98821022336865	5.47004221637435	5.17947163836203	5.87928132412948	5.12625678079712	5.72049955936711	4.93001722939891	6.81029399365871	5.01735362359559	5.93616041625255	5.26736537620598	5.23998491452731	5.51333535062578	5.1191266391149	5.42828144002835	5.67741775386463	5.77146411482033	5.66010488401237	5.70591516243056	6.23839250980535	5.75169053038899	5.12499473109476	6.14613281036283	5.75872956845786	5.56863472374624	4.80629569820235	5.22551595026194	5.84424829715553	6.10461762247693	5.16145198716899	5.17501034474969	5.0008946443167	5.32282336999172	5.30816316536289	5.52941150029421	5.51604667408578	5.26296602647962	5.86453012139753	5.27764931889488	5.97152493099419	5.26955236336443	6.00521155371564	5.05377256498238	4.99942235551457	5.8065552928699	4.98691010329052	5.29327299157324	5.39067043669175
C15ORF57	5.32551558074485	5.30004243337041	5.98938042054848	4.94067794726779	5.40811536944574	5.16795558134312	4.62228907567911	4.3322166893208	5.04827978675417	5.25986677004475	5.14992876572615	5.29232641876808	4.32860743544316	5.06708021835079	4.71296493549135	4.63657706157147	4.87762352959905	4.29267059854256	4.88266310023833	4.36229453839559	4.28399583072712	4.78119864730587	4.35082818034086	4.74235120878573	5.68796181123009	5.59682007988865	4.97131224437899	4.75246762380593	4.92683916431921	4.7419549932054	5.19061446516699	4.89085424753049	5.14169109261927	5.33620482312404	5.43486204203532	5.47130941434873	4.83850406884413	4.96332476031436	5.12158324672493	5.27821228846968	4.90048863952002	5.00315154895037	5.24199382393029	5.69603360912561	5.00669388029781	5.58773491916741	4.56917935740735	4.68107870485633	4.84593959994234
MRPL42P5	5.32551558074485	5.30004243337041	5.98938042054848	4.94067794726779	5.40811536944574	5.16795558134312	4.62228907567911	4.3322166893208	5.04827978675417	5.25986677004475	5.14992876572615	5.29232641876808	4.32860743544316	5.06708021835079	4.71296493549135	4.63657706157147	4.87762352959905	4.29267059854256	4.88266310023833	4.36229453839559	4.28399583072712	4.78119864730587	4.35082818034086	4.74235120878573	5.68796181123009	5.59682007988865	4.97131224437899	4.75246762380593	4.92683916431921	4.7419549932054	5.19061446516699	4.89085424753049	5.14169109261927	5.33620482312404	5.43486204203532	5.47130941434873	4.83850406884413	4.96332476031436	5.12158324672493	5.27821228846968	4.90048863952002	5.00315154895037	5.24199382393029	5.69603360912561	5.00669388029781	5.58773491916741	4.56917935740735	4.68107870485633	4.84593959994234
HMHB1	6.08860826817677	5.07773777215522	4.8048068316621	5.85298710432407	5.84385348322741	5.57277570313463	5.4208879220291	4.93356130815077	6.43669855157793	5.53059798138231	5.85200757917849	5.55034754604742	5.18073825210075	5.79167838894845	6.05593833296913	5.20973719770416	5.50686277050769	6.15438878012608	5.66620439977369	5.47438866652386	5.79167838894845	6.32902077368989	5.94689551632561	6.06107238814926	5.95316138731255	5.67492893167355	4.53885348591544	5.57195434129892	5.53875883439736	5.50800769942536	5.16200091740404	5.66154097759051	5.03191520328614	5.21865293113476	5.49280015515623	5.5577320351515	5.35341998519281	5.68248340700574	5.49755935725703	5.33051214987091	5.30004243337041	5.80491676935411	5.5126952754257	5.29724902048232	5.88197118391165	5.53800854023562	5.70419332884532	5.08154457990491	5.34943180536455
PDZD4	4.37213303853897	4.0652810549358	5.32117372886514	4.3859534881075	5.15656650675046	4.84235688110201	4.87291049352565	4.48943889138308	4.57344299951001	4.51408942822508	4.74510338442582	3.87403165269146	4.1554731969539	4.82557348075614	4.07401640591822	4.41148861653226	4.54558541120822	4.74096101060119	4.55410132256171	5.07665058604831	3.72568663185152	4.58813294360128	4.87193775566973	4.89203346526093	4.78846177276677	4.61471632150697	5.1799552555176	4.56891557615322	4.83436991557135	5.2845755767677	3.33497865888336	4.88445286277454	4.35469545732457	4.71995332964031	2.87684262736821	2.63501811558362	5.3462208208263	3.61823513109186	4.32293402390141	4.13672212560005	4.11044593367765	5.47143851170993	5.05814892193928	3.71671659170597	4.44560091223026	4.71282630711678	4.91835999471459	4.1554731969539	4.56984102944424
FN1	11.0635204689599	10.0601338735858	9.39972353681635	9.45686527486483	7.8714038255568	8.74504467752143	8.18157667731217	9.684945816169	8.95600523456995	11.6454877664404	9.73456110981812	10.2803891708989	9.99570497658824	8.41001031338672	10.8723586068528	10.8503704843178	11.0678652225631	6.76730652860165	9.89479578931907	10.4674476193124	10.7773054592763	11.3218723020863	9.93279245263359	10.1702831260708	9.43150888669506	10.909344095354	9.47233606117835	10.1509048747965	9.75221253142297	9.50248197522266	10.7809530785301	9.37563159695159	10.7670315282048	11.7169681806932	10.1399004730487	9.42604875366497	8.91349143099284	9.45290054864622	9.83402157968014	10.9509276401907	10.4464599217329	10.4163995970693	9.61811749584506	10.7151177409499	9.42203847775836	9.89479578931907	9.71047998271072	11.5369844047767	9.0712161716547
ZNF677	3.10395412716361	2.80786121916701	3.36724524373404	2.78141804968651	3.26588826775508	4.07854664709517	2.82336642474815	2.38711021258562	2.79421808659799	2.24146039672459	3.00875882977924	2.86291710479933	3.79493462339751	3.78444639961259	3.07473730389868	3.04921619469797	2.82936573963043	2.82902997370176	2.53161701388979	3.86238195778618	0.717363862398913	3.54197443634274	3.0873073612658	3.63003030335583	3.69793502415893	2.08882003329858	3.23472923366005	1.50785247367146	-1.47346559357088	2.48479834508198	3.65179222809328	3.13858088015551	2.61115112906038	3.78945904674223	3.00875882977924	2.01849530983873	3.58052179057016	3.10647412265625	3.75905141043926	2.27077709448513	3.37308577774522	3.05066171714677	3.65576053431023	2.84285456364412	3.29546443280479	4.1810715332723	4.0058365031361	2.13338794551487	2.67766631554647
COMMD7	5.12443732567818	5.78046365284345	4.81365807598722	5.56665230898796	5.93108117832144	5.55992522961996	5.92866949131427	5.33011591526253	5.56949382617432	5.65356424149594	5.60431778279265	5.50540508133483	5.56815678424173	5.63160576169518	5.24335299986932	5.61802863889411	6.12483245240838	5.28661098671699	5.62286506515038	6.72892182728731	4.90414156770163	5.36140027085676	5.21007086290512	4.47328428313094	5.83699332314151	5.34810350023434	5.96420176160043	5.389712381709	5.39141408162915	4.83872440610825	5.72157854875853	5.01812983702005	5.16222695790623	5.34125532248423	4.77375321895204	6.37271812839364	5.19851301227453	6.1705380165782	5.31770781595044	5.15321435848867	5.27543919512754	5.50813830946528	5.26341832202112	5.32104886507111	5.91900439986646	5.04379330851849	5.002238047216	5.34571251580007	5.45382274509033
RALB	7.35046100245197	6.72682713084362	6.66437759260518	6.22881772869887	5.30501947300692	6.39753893409307	6.09353313382753	6.53253593434426	5.71363258558825	7.3972801639531	6.32523960462225	6.21409895942623	6.44302043753248	6.92838927455349	5.85989105234717	6.51597226906632	6.94646418952527	5.8507894238183	6.55886057252616	6.83870348307728	4.17288989706033	6.43710869701018	5.45322881377079	6.47102841693301	5.3557425753216	6.08239816422696	5.79288840073399	6.25656329076407	5.75001204775928	6.4772526477979	6.52806006543888	4.74651270881249	5.95604712427258	6.89391791994918	6.51711739756972	6.06388621511789	6.77590652542155	5.80767331032793	7.16472997204187	6.50407482978322	5.22754085874933	6.50792986670383	5.63659794131329	6.7030328501346	6.36741003326593	6.2355469031503	6.24104922959823	6.46345767262713	6.16584161086162
C1ORF211	3.64632973277146	3.47910895158512	2.97198638760993	4.27078157876907	4.06209234640815	3.99485846144814	4.16017396833022	4.62050958196299	5.08250972326006	4.05898486449904	3.31780909690017	3.44903173899783	4.15502543727279	4.14815887464805	3.4546352183877	3.34301262608486	3.22833386350665	4.23792541743561	4.51368149212939	3.6889736786628	3.80588055901646	3.69407785357268	3.80206083454911	4.75051807542354	3.98852836740792	4.53899933019655	1.87936269338524	4.05448558748047	3.90586784328482	4.33589909414582	2.8205788782227	4.92170433564625	4.71513614124142	4.04238606487609	3.17133062353494	4.5259623588874	4.20893702236577	4.05753171933457	4.36811808200169	3.90033744099308	2.71029598056648	3.73513545720478	3.6642143011547	4.21211949648574	3.26413554328112	2.7597756120087	4.19388526247462	3.16733656978429	3.76554853676437
PAX8	5.25287732750434	5.60969587286274	5.35142444639801	5.15835682207414	5.63672118363331	5.22020611308018	5.27145331652643	5.06012176530971	5.55344099216769	5.34657720148685	5.48650104173428	4.596252383407	5.59247886440617	5.45962341875062	5.38528296352489	4.71488675613385	4.68083123667859	5.51125738839773	5.04194032657825	5.28171753535351	5.6525581976612	5.84016434095286	5.19955692461622	4.78967500585696	5.36624946560717	5.68537590736925	5.29130959664954	5.08227850544662	5.7494623992861	5.31514847513875	4.88051215637742	5.49151450416371	5.10193954404784	5.22300659528789	5.42613557738634	4.89751973915172	5.19862105178844	5.41544500307069	5.22275588317415	5.45781784892987	5.69233624562051	5.19550863253096	5.04379330851849	4.9188479756265	5.05768247107708	4.94005866178908	5.40215288478606	4.85607338713479	5.29848749857005
MYLK4	4.06847992896819	4.23676658962021	4.55485956181522	3.9355766673714	4.42496977426984	3.7090303094626	4.23408356522801	3.56770362921738	4.78318527225372	4.41928875774681	4.26584192203193	4.30484904259933	4.01794684325162	2.88644225818447	4.3083514090469	3.95929165000436	3.65535182861255	4.5058375896667	4.24437639471929	4.42339328442136	4.22440229213559	4.55526952035817	3.70612824367676	3.91695523406382	4.15656246197931	4.08905062902669	4.3155611585617	4.22607072258284	4.48451648283154	3.77934693091075	4.51570488376607	4.11617841873084	3.92146489497127	4.81709314876125	3.59080678688387	3.8703410443936	3.8001005678003	4.18122422828029	4.05960620442696	3.79976496482377	4.06494836445151	4.1427475227854	4.30298138328206	3.91782221364729	4.43198525931157	4.09053251364566	4.55539653477037	4.06255953243213	3.81302283966456
ABLIM2	5.22740454121672	5.05745243839104	4.77351534659667	4.97996952958062	5.28580315838152	4.56957979942182	4.71045986981222	4.9743980689884	5.10419909396166	4.5932342386847	4.86224258466794	4.34150476871411	4.7001067500954	4.42110074069518	4.23107752818306	4.57901597670025	5.24921473417437	5.33929240928361	4.53294776668632	5.56141595838071	5.73220189387389	5.44851644546293	4.01697404883689	5.61173600715105	5.52217285035595	5.71865753323423	5.11698473943565	5.30326968795687	5.34384909156543	5.54683057871433	5.8351696950915	5.33257976794169	5.02443803704182	4.90470903481718	4.68941043388534	4.31283432021667	4.73376973358881	5.14345586990521	4.97770946207286	4.7133581934985	4.92467380823071	4.24527507364441	5.30853671587739	5.02687927263292	5.51868871614357	4.47902873537316	5.62000452341288	4.99707241826466	4.67453578997026
PABPC1P2	3.87992529012951	3.81647887960538	2.98589893798192	3.59038165240508	4.27184844212245	3.5872317575387	3.8527988913615	3.46139235089698	4.01387580288599	3.57903529195544	4.0299802167978	3.32888384495662	3.18125921861022	4.11137441259563	3.84004219754985	3.38697644692639	3.54538648005706	4.43880715254829	3.53437914968427	4.26871583837997	3.62502963038961	4.30470596769755	3.04732357383627	4.47420238950799	4.32816507003947	3.39990934596295	3.90864768952645	3.5451566248203	3.27298018785712	3.72643889011651	3.31262800219281	4.00946183794897	3.16374313245895	3.99785690857922	4.49578468879382	3.77773005226262	3.16295874770557	3.27574415383148	3.82022594499309	4.40185023968305	4.60387673654451	4.36898341053949	3.65359433459325	3.20683558091605	3.53970724122648	3.8605784913561	3.07227030293783	2.95174387941002	4.57022367640459
PTPRCAP	6.20396498719975	5.58626875044603	6.47914744084528	5.63581416380831	6.29873492005091	6.10411981987559	6.25512849246978	5.74341236868543	6.18419042076563	5.77050427097992	5.91859637362739	6.79873099309691	6.11192061669307	6.05005279883285	6.24617509370726	5.71605338663684	6.1029635590549	6.82556686656833	5.88726229610844	5.99988705960822	6.11238966973435	6.70789745370744	6.05404552661193	6.1021077784846	6.24158757544007	6.22703749807167	6.29066418185448	5.85728858411623	6.38298276455659	6.21161461877836	6.32240104099453	6.99677851975295	6.01460323488033	5.99283911384466	6.92622600828818	5.67885700221134	6.76032076047489	6.06853818495653	6.71928476516294	6.50179340590578	6.31190431286998	6.4591561687448	7.16397566059175	6.065477314959	6.49371409421942	5.85838439585405	6.65911110109381	5.93211457199938	6.33434176420257
RPS2P32	6.42129652634486	5.96095599696371	6.4485555944126	6.53633799089597	7.13244112096022	6.21494250238225	6.4178960481847	6.19653937683738	7.13244112096022	6.28360290739319	6.13898459959186	5.97366086443947	6.39152733093649	6.09353313382753	6.31922375468185	6.33546592670866	6.24033436662569	6.50812325187196	6.57630580814354	6.47556289109126	6.81625921490251	6.26611056404145	5.67900540993975	6.75923174910101	6.93447522048008	6.34287435292594	6.16245840118708	6.13914508957738	6.08333805597184	7.07612186800294	5.88402248642281	6.62903613131341	6.1831794029036	5.80697822642791	6.25637948973438	6.18060062190124	6.19210103426058	6.34869416641381	6.75237797024657	6.339376685655	6.53430163724192	7.04054398560742	6.51491016055636	6.41747922198412	6.42940155240573	6.56920548979061	6.42149952278732	6.15403428496155	6.03106077553454
EGR4	5.52814651141161	5.17206141271248	6.26576636331211	5.32705928152776	5.87997085674165	5.50614871223802	5.42876214492535	4.95768341468939	6.82361053498557	4.6199892691846	4.97202444877746	5.41963259623261	6.12280874149336	5.18545071970449	5.09531895162496	5.28250022493637	5.27671216049187	5.22383992888482	4.88583301113473	5.80559840247096	5.96648307229485	5.27309771608824	6.1470019664755	5.76416804734741	5.75439716969948	4.96204181582537	5.12431986264454	5.13243124979234	6.01743313452906	6.17249331604142	5.8561104980338	5.70351520440956	5.43373831908433	4.48451648283154	5.56052390699477	5.87779405641805	5.45247617155167	5.93769701830314	4.80972260473472	5.35930504515715	6.15247489028096	6.23165205249257	5.95499050479077	5.31905752388497	5.88683056281848	4.95352506837011	4.94631726570658	5.54178429743796	5.40142602024612
TTC27	5.09616400559585	5.85230852372115	5.2953990428935	6.1021077784846	5.19188396828829	5.73783816074116	5.85462307308896	6.63936111427602	4.61845480869149	5.29860663272802	5.91084680679542	5.49755935725703	5.64107574715109	5.18877199577572	6.51619862495883	5.59285406014957	5.31349220649021	4.59082534623944	5.73608663502016	4.8846672702697	4.66751295649097	5.28007476865008	6.45955227535878	5.42756058504362	5.45793470198332	5.6927016947002	6.08222016286922	4.91692610290601	5.50492319947215	5.45702950002521	4.49998998997641	5.31456094945065	5.9730369759481	5.51604667408578	5.21649405562889	6.35022707006892	5.55572230322448	5.15964613771126	6.54434612383352	5.72486305901491	5.85656546481393	5.97366086443947	5.09145188928523	6.2524856756404	5.00571526210792	4.69751363068143	4.55384459744513	6.01695110185644	5.56641455268565
MOB2	4.84189263160306	4.77464528643778	5.03203293966308	4.21812785558678	4.88421790590064	5.18686657289216	4.95373736729615	4.84570480834283	5.14169109261927	4.93594339388874	4.56152104904612	4.94190539525686	5.32153851463062	4.81965592257998	5.26387873643715	4.84662017929351	5.02419333145344	5.48155502044154	4.6418367352155	5.20822343137739	5.16316418468554	4.97071655499408	5.07665058604831	5.08691790880882	4.73888076244175	4.54571698723914	4.14208826384297	5.19597549075735	4.63492892896569	4.57034816662869	4.53808554328835	4.98726992497803	4.52107524240128	4.96821150932376	4.82992564934872	4.97357270518103	4.6370925868085	4.26949177275117	4.81489029345102	5.53889413761199	3.98790201124304	4.97794020610992	4.97535229491337	4.79838962751777	4.72588291095703	4.706038150907	5.04160396133675	4.42425431782981	5.24668626189372
C1QC	8.6216819441299	6.4426293852877	9.15975152758267	7.80718230357444	6.36682226185675	8.44405452351057	8.41619457250487	7.54356161363855	7.23147369025642	7.87292107921587	7.6294367675778	7.60239600643945	7.70337760312719	7.5835040406566	8.27867757650181	6.82707208420933	8.67282379608731	5.98395763427343	9.23122142076026	7.80058027198254	7.05073675835722	9.13494836840993	8.05853080561628	7.65670729636945	7.86139588887555	7.19303049653641	7.61404575714935	7.46721914950085	7.45870927059645	7.16954624428003	7.85089191343159	6.76365722603521	8.1438857098874	9.04273625376392	8.84176906224581	6.70113454138747	8.58957737151415	7.59810611157473	7.78788297516293	8.79104890137391	7.88291200133235	7.15776730223146	8.7024598102586	7.25865082653519	7.74915611402286	7.42598457625153	8.41712592233938	9.06016927889934	7.52311182771624
CEP164	4.98149787104755	5.28295051464363	4.99171502389619	5.75065902398143	4.70152133386654	4.98421336220371	5.65472681164241	4.67493683859726	6.22527261587866	5.63815176378413	5.23171233355854	4.91847449185998	5.48711810383959	5.58393210870199	5.23499633815405	5.29529323720903	5.49999668467245	5.08154457990491	5.49634857594977	5.00996831833719	5.66487958383198	4.97747822318938	5.67819080984285	5.00750993517865	5.00890902955787	5.54512047489809	5.09322718210865	5.33762404262035	4.92953111880903	4.2566031049446	4.59030798961425	5.67587350236087	5.52371092231039	5.29653009093931	4.95467604306386	5.09046095385955	5.39985604040745	5.54178429743796	5.57243466279956	5.17135296335857	5.06903573712069	5.43067299535193	5.04288593358079	4.94079256580255	5.43410943129524	5.06659426062989	6.0191507921868	5.02853113951048	5.12183311093866
HSF5	3.87795622221865	3.68818931244613	3.94379289379301	3.7016311141275	3.98077296739589	4.2844275156401	4.07020125002894	3.96427293388597	4.40418036775899	4.19373784360673	3.88726985211893	4.46486688525668	3.84249718280858	3.75884786971666	3.4188335513569	4.19609946228521	4.21706549490878	4.65715693016022	3.91906162400964	3.50277357806643	2.93062854006411	3.67217185798703	3.58744660531909	3.6161459356086	3.007479885269	4.49268064529234	3.66189208398817	4.40474647662306	3.79223900465966	3.67141906492562	3.8497871416896	3.77681568246347	3.6366536191475	3.98988469159466	3.93895475364305	3.57632258960126	4.36103840686572	4.12276464422468	3.56975598300207	4.20696354423012	4.24165945410295	4.1712252453656	3.09429722260176	3.70577557853656	4.1192889382471	2.8304867615988	3.6561473814889	3.5687228759516	3.76495118550817
RGR	4.48930593502019	4.43156947605128	4.87990373123083	4.34797173594085	5.13468054073377	4.31018377170005	4.81819715180311	4.85952534438636	5.02097282955213	4.1590688541258	4.88242149307801	4.69410181877785	4.27609759882057	4.80737913852112	4.68253565644855	4.28425500526135	4.49268064529234	4.41845309095541	4.57154515349119	4.9455107899207	4.81239348495207	5.24121554136175	4.90836812027116	4.52379214164052	6.40172943687508	4.52698648456126	4.66586343491705	4.13993110978837	4.73197009966233	5.35821900889277	3.78691936396738	5.08832353394212	5.70758387127644	4.2384230834103	4.24620360227806	3.73584707202618	3.99650625441592	4.24355941247968	4.34539069771366	4.55175593416683	4.16521493683252	4.93571431858633	4.6066027160669	4.40968827040309	4.46363030325029	4.39570446410004	4.83330150321944	3.74925750110824	4.23763025329133
SERINC2	6.66149451798902	7.80315921473903	7.20915212285107	6.23908178721778	6.8825146682437	6.56471166940124	6.77133759887138	6.35785353155717	6.69343677592952	5.72251384027569	5.18402117327877	6.4880780789582	6.79740603273927	5.90419721632591	7.33560026718339	5.74693400205096	6.90240526453756	6.74039467906238	6.38199640959251	8.74157316215241	6.98661913252562	6.10364408386133	6.2194260524287	6.6005953580621	6.86139464811279	6.58561171767362	5.86198562668768	6.58807911024479	6.10836052385426	6.25053889441586	7.08059264681116	6.54837003723443	7.35225622693572	6.17087186002604	5.87330949571271	6.14321747950173	6.64899456426205	6.17856407044551	6.33681055372368	7.30429381808146	7.21342310872533	6.62808634364904	7.56101522997712	7.03922066203579	6.54389624997919	7.54670388811692	7.76622808111837	6.62881310257865	8.04373054564642
ADRM1	6.02181326766174	6.38949367710938	6.7315688502296	6.1611002315459	6.30208028819671	6.55276284083076	6.16750184480648	6.39694653527616	6.56204134890044	6.26998427826482	5.808191185139	5.81495718150775	6.47809379060237	6.25528997853195	6.27035214534246	6.32185577798598	6.4442449823537	6.58253041241179	6.31073382664722	6.49727192861667	5.43016247807676	6.46367280383331	6.47995176077545	6.51468454909609	6.8506944269433	6.57563181837198	6.47014978435787	6.25637948973438	5.60292448302408	6.38767564916463	6.41525738080508	6.45307387074185	6.2630736661412	6.56360600426017	6.1289058059324	6.45121243086719	6.64251819121363	6.76471902181419	6.52782399308794	6.60936670111767	6.61421924439463	6.62733003240036	7.15813805306704	6.30464373298685	5.99770270884946	6.77879336975219	6.47851158955282	5.9601826921704	6.01369271528185
AKAP5	4.45989910723433	4.29184811182897	3.84715909871345	4.47034032761844	3.75289948856047	4.58735598906744	3.94621712433856	3.89972378912331	4.02240510066457	4.2832424792723	3.76272724753553	4.20294972012508	3.29303022468925	3.57221787081131	3.79456662660308	4.05448558748047	4.68289011614175	3.98210008166347	3.39970431381456	2.78106610832524	3.51923491552719	4.15762180448376	3.46821314721643	3.99485846144814	3.46117622436304	3.70048077887716	3.9802218517628	4.5843943276824	4.1865243276877	3.73700851370525	4.32168209441075	3.35624665493641	4.11448946558234	4.39444142917156	3.39702117619995	5.12651203184747	4.86771710411103	2.99027817756079	3.75520699701866	4.77856710255171	3.90276436350357	3.78045184159291	6.25345552913477	3.9424009619445	3.13021362601627	3.99716141184548	3.76109588060823	3.72338271888528	4.50027624019509
IARS2	5.89289733759037	6.7940921984552	6.04940946781748	6.31885332288788	5.50492319947215	6.070605071955	6.51514614709764	6.13534093507044	4.54882868853166	6.8752750805738	5.9710912470165	6.13008616838389	6.2734590087996	6.45162457019925	6.37740594267143	5.66837956256209	5.47982843388287	4.89369614727747	6.14456443911543	6.41485230395905	5.3624502505703	5.67246466194757	6.31655976967047	6.84645069139382	5.77822934390682	7.30263983760835	6.557475955359	5.74285211748345	6.50451155062142	6.85132678835279	6.10904206143976	6.0191507921868	7.06206557146106	6.40376126324572	6.30851523752325	6.74595661760141	5.79238947193164	6.12747975824112	6.16141711780504	6.45617828261089	6.78059094574018	5.79863924445493	5.88431487299005	5.51629602903001	6.39991771748984	5.56713835454262	6.03764029372361	6.10999817996152	6.78403539738349
C2	5.65656444218697	4.74625471344509	5.79070010979888	5.46820337031841	5.24606903687788	5.33665901103616	5.76319536648729	5.11778853226271	5.42259194753902	5.45863430935023	5.84452801719928	4.8301777305663	5.53926646626959	5.24569720619928	4.95420747959557	6.12226167438712	6.2580982657759	4.94780452920473	4.96285067104134	4.49268064529234	4.55083788388984	5.05364486114217	4.63657706157147	5.51003715916151	6.06469965837209	5.14286839508713	4.84686284327778	5.35881996326728	5.46591244686844	5.09308982080049	5.5411409218672	4.35181557899295	5.85462307308896	6.7800712050865	6.21441976591382	5.0048892048476	5.66464211966782	5.41139539829877	5.37052316558817	5.90807576354438	5.56690189572526	4.67806457890828	5.27671216049187	5.46012066882863	4.63760387081129	5.25173954010731	6.4442449823537	5.77967339825541	4.23278046481649
GLIS3	5.69737768000995	5.79250920975816	5.78874025431175	4.9900213434395	4.62718774205273	4.42213273527682	4.47127396745992	4.43404102300156	4.80317019561087	5.37565149088589	4.28732083669622	5.17028763336674	4.95444945788627	4.53832335741356	4.94665694585505	5.8976366281763	4.80972260473472	5.48032458675357	5.32775849131165	4.37242143390771	6.32523960462225	5.67321634430751	4.9321084286617	5.20773007085873	4.64466560313152	4.59431564537673	4.89751973915172	4.20966858407861	4.80115606876168	4.78575088308012	5.22042244228906	4.81939688636531	4.53348485748907	6.17299847285264	5.11491251376	5.26102111839243	4.53872004099749	4.74444260896333	4.46431016238065	5.15728427404232	4.78992639579587	4.70415043653889	4.64309944205869	4.70453337819237	4.72069216822219	4.64785498716286	4.62706047151396	5.21562812469296	5.06012176530971
PTX4	5.14718619777395	4.35154352870457	5.04684985584421	4.7969294236535	5.06252888068549	4.13978052830102	4.96786995210675	4.37213303853897	4.97093737974817	4.542708125175	4.35647415520146	4.33589909414582	4.38282838849411	5.6607595161836	5.13101238967454	4.53517769002677	4.86403456083445	5.05885069610075	5.42100073330169	4.59285884289173	5.15824006859716	4.57452117318445	4.21797359043731	4.85572763704762	5.29039712452087	5.35930504515715	4.22393913997418	4.9394790742874	5.56005214061984	5.13973633292469	4.56543327931263	5.0348799382685	4.75716622842747	4.51079739204072	5.30293277872018	5.13905440674121	4.38943602718138	4.43347561272291	5.26561804672448	4.68322764259499	4.48272246115398	4.89237839620457	5.3297730217488	4.56623126180017	4.7205816401484	4.14641654516931	5.06903573712069	4.39990456221149	5.37232704998243
YARS	6.8341448660632	6.84645069139382	6.07093302699659	6.54341344577283	5.2365174922193	6.52782399308794	5.98595507172866	6.56471166940124	6.02291748608837	6.88711823685518	5.91215355375302	7.05939205410259	6.36957954965866	6.27035214534246	6.09224232930887	5.81509837944432	6.68796209108142	5.40855460956796	7.05906752333269	6.50367549911942	7.09494647289869	6.33582372342696	6.22598669156318	6.52045462236565	6.51111345757383	6.74950611070689	6.38826428804278	7.03665388135345	6.93298477134417	5.9779218944393	6.33716569741658	5.60279831940876	6.83838960119431	6.70551351130368	6.48582335279377	7.34432431763074	5.81206920364696	6.26414342697854	6.44219376296046	6.71499415082078	6.11735157222157	5.48383834438448	6.08532840821811	7.14929696907044	6.34266105214249	6.4485555944126	6.12350252669275	6.08645939498927	6.66904519604789
UPP2	5.27048259599249	4.26764890212477	4.75531864325281	5.28055328253718	5.07689681315226	4.58107762742684	5.37172089534677	5.83600337989022	5.67754065884654	4.15563752956795	5.33292485857067	4.72816922995571	4.91083577638068	4.3933571624471	4.37889305468809	5.22527840084897	4.44175900483683	5.44353173016463	4.0446196867664	5.1168799723279	5.13009152397323	4.86496709378961	3.91057054144989	4.64415335434625	4.66213028610325	4.05413823929737	4.56623126180017	4.80590428447397	4.93161451323595	4.91287784251414	4.53453104954166	5.00185942697825	4.70215107075692	3.556772727434	4.43893885862328	4.43499711011809	4.40392346772668	4.55265987653115	6.01195132896828	4.32730005490734	5.29665599370731	4.40712905487829	4.65003900893379	5.1470546936369	6.07685299977075	4.98571445062549	4.13639484576267	4.39486599261683	4.54647285359951
TBC1D9	5.69616551254509	4.98702383665905	5.16479472386902	5.88587107221607	4.88771924169663	5.71190425458711	5.97995855804983	4.71877697483024	4.71513614124142	5.94987479006771	5.90376497969272	6.30538125155735	5.01574999753333	5.38540204494445	5.15801744322404	5.68018874613957	5.37588706980737	7.1552594555989	5.56190254935794	6.83503474443553	4.45201879492506	5.41877959144861	4.89226763863704	4.95078426073244	5.30653348523186	5.77629773848403	6.88395677067618	5.72727981018488	5.47715662013719	5.44159303206966	5.4072718437301	4.79522095144485	4.71347477527151	5.61473781446221	4.82593721439572	5.42613557738634	6.21071731450024	5.20773007085873	5.82530609076866	7.31544395977612	5.34044298896265	4.48818656050465	5.91228124083741	6.82389835978167	5.27821228846968	6.12041539697943	5.14227577891998	6.01868023674795	6.34087110515551
POM121L4P	4.64668801591518	4.54686545139625	4.91669016661065	4.19287115759084	5.26308136779864	4.65613937091274	4.88398779669909	4.84259322378009	4.66840339113116	4.71257432143671	5.15764767182248	5.0918927446811	5.07195740626021	5.46061119524941	4.44533539075487	4.1627385408987	4.45515819724113	5.23887358679338	5.01848551762075	2.53996326933031	4.04444308272289	4.43333339084649	3.43521919458504	4.79413041844543	4.12986245177699	4.11741412193187	4.25104188940382	4.7630922977153	4.78883289558054	5.01047283065598	4.30633516019798	4.24310237069425	4.8030528897397	4.63554197564704	5.28018392388158	4.93818650319237	4.69665378416912	3.6267112955953	4.46648812915662	4.56518770429323	4.07738401377145	3.70518503071348	4.56841097534356	4.86414651643508	4.31982961220342	4.60735221295428	4.1310922581896	3.69184902220114	4.89413335134374
ODC1	7.99747307197096	8.25545871687601	6.40276105378837	7.4876824941756	7.35494488204273	7.31755190173433	7.35135005913878	8.05765388143981	7.09670039808023	7.70459119797627	7.28615296475764	7.07374098569279	6.40601158413969	8.3070363758052	6.8488920514968	6.54476495240741	6.35646112596901	5.60175890515637	7.77921900280374	6.35022707006892	7.10784581234417	6.89860743325839	7.69751738373911	7.35748866539664	6.66004725074595	7.34562523816554	6.77346497169765	6.22972057383531	8.26030281728638	6.65911110109381	6.16296023765178	8.68061832383411	8.09584954133909	8.41619457250487	7.68467359131666	8.51295492555011	7.08976613129821	7.16619321695366	8.73012364497473	6.93845753107131	6.89507354622334	7.02559915773415	6.85302129953418	6.75416196474947	6.92348437554553	6.01600973833294	7.09942461181414	7.27721299653362	8.64098489598791
NHP2L1	5.68745407152959	7.27769097278245	6.38767564916463	6.87875108614831	5.88444602465357	6.27074215396199	6.91071707418944	5.84198846131378	6.28341937071711	6.20826713873043	6.67832266429267	6.46204184547318	6.00992511098882	6.29379183412645	6.46410149931552	6.36860301626237	6.69118377750563	5.27659976477536	5.84980940551548	6.92042908248907	6.18023082487951	5.20150017046216	6.65532892850952	6.79791697372988	6.75635483150527	6.85332827132605	6.39188746994542	6.21143804505255	6.63842346005732	6.29781264699887	6.25476862517407	6.27848588522959	7.23636441564576	6.74491051016358	6.1773924280246	6.56783335558241	6.34731415143013	6.79300237277474	6.59783922614803	6.82449420383841	6.99051245682856	6.66295884328966	5.97409813737399	5.68796181123009	6.46849159804486	6.49018694391344	6.03655762060229	6.35785353155717	6.6707737841474
CSRP2BP	4.70957021351963	4.94921414282653	5.12239939249592	5.53011975955403	4.61115939336898	5.32645609358924	4.85500248846253	4.99554828549357	3.56349374376253	5.18264820566689	5.21250903075878	4.54402102286897	4.64504159796229	4.87217127257739	4.74760598952603	3.68760831566022	4.76144379087766	4.71765394289252	5.15764767182248	5.35645232236695	5.30373764930174	4.63809237772074	5.00669388029781	4.85183947245276	5.33349100067575	5.15003562966281	5.45164402026627	4.65514227911515	4.81065440257681	4.93705054966085	5.25668650360023	5.27133303942734	5.21949459078538	5.25796669044476	4.18457308894706	4.65246584386719	4.85352415007814	4.47767797509435	5.57413815038223	5.42876214492535	4.69141077125077	5.02747743591317	5.71190425458711	4.39961203984045	4.57810484795079	5.45841317558711	5.2711974355173	4.19508297496424	4.4310231606029
PET117	4.70957021351963	4.94921414282653	5.12239939249592	5.53011975955403	4.61115939336898	5.32645609358924	4.85500248846253	4.99554828549357	3.56349374376253	5.18264820566689	5.21250903075878	4.54402102286897	4.64504159796229	4.87217127257739	4.74760598952603	3.68760831566022	4.76144379087766	4.71765394289252	5.15764767182248	5.35645232236695	5.30373764930174	4.63809237772074	5.00669388029781	4.85183947245276	5.33349100067575	5.15003562966281	5.45164402026627	4.65514227911515	4.81065440257681	4.93705054966085	5.25668650360023	5.27133303942734	5.21949459078538	5.25796669044476	4.18457308894706	4.65246584386719	4.85352415007814	4.47767797509435	5.57413815038223	5.42876214492535	4.69141077125077	5.02747743591317	5.71190425458711	4.39961203984045	4.57810484795079	5.45841317558711	5.2711974355173	4.19508297496424	4.4310231606029
ORAOV1	5.99025897786365	5.72862040014583	6.22176497019329	5.53724946766123	6.24245979171438	5.94190821145758	6.08482475419671	6.06983704784339	5.23850333604077	5.50789800321746	5.65935861191529	6.0542114064609	5.71665349470737	5.78874025431175	6.06185286572008	6.10607690916893	5.9146637771158	6.05048733137147	6.13197957161868	6.12586369673193	6.27256633765543	6.0967817672532	6.15508394541315	5.97877977543477	6.93994468993885	5.59486380607225	6.19605144917965	5.53988835107996	5.58762932078199	5.27412819647276	5.99219898852819	5.55086250412043	5.19550863253096	5.89247554496527	5.69178175793331	6.94927111514357	5.70138631486876	5.56828297322164	5.88994462917283	5.89646706934647	6.1005271555628	5.98549860871909	6.2340203164921	5.92229372352547	5.81345439981151	5.81840910760214	6.30687137703955	5.63492776764524	6.23714493641459
SYT14	3.33350245005711	3.06324924036997	3.636258027935	2.85502512060181	3.68560718040029	2.70986362921678	3.45668789069187	2.53520046341639	3.29879964583884	3.28443995335942	3.20759788091172	4.41831950127173	4.25046063498711	2.68317407045684	3.84492088958365	3.11363582977681	3.65155346081281	2.80564163222699	3.25926796683717	2.35663063765407	3.94879705562626	3.34709441738769	3.41952001500658	3.09224770036591	2.70510317542464	2.86993613851114	3.59487455223949	3.65733588687975	3.79565475227328	5.81206920364696	3.40774702483917	2.9283379153181	4.12120194429385	3.83263081198275	2.64790666440525	3.73963319424344	4.04758288338871	2.62837537041017	4.01214492016734	3.39724849907552	3.90449469528851	4.19419345325733	3.0562189937368	3.37826467931535	3.11701093002387	1.85468789487185	3.98559970325258	3.33470126977267	3.7161469727274
SYNGR4	5.56352302995191	5.36316161334522	6.15247489028096	5.72105406104751	6.41228259170443	5.83296518421114	5.56677193338548	6.23291186363387	5.75669614875623	5.24290579820221	5.88871816891837	5.61775865643465	5.86372193083483	5.78846333888639	5.50417098964319	5.81383966727092	5.46130983367777	6.14107877710346	5.76402602319201	5.20117471314294	5.63517133414633	6.23057636078931	5.57109548939884	6.57079108253699	5.74867000077433	5.36588951572388	5.68005987602338	5.72062596182863	6.13365332150693	6.26611056404145	5.58045877819371	6.1564714516303	5.18209515560276	5.29431416659521	5.70338480190995	6.00020263933711	5.75734013509541	5.16211776985737	5.60252665911403	5.43209085719863	5.62727793387082	6.765785339821	5.75846975124274	5.48882828295757	6.19689361121924	5.77915280146489	5.63019110164218	5.31080906571032	6.07822575653109
MIR320A	7.658982618528	7.02949816255405	7.77775174703858	7.31544395977612	7.73867259957404	7.34172606720744	7.50646389352468	7.83920504809206	8.07331522306685	6.90207599184224	7.6729217133942	7.46139922711887	7.46808392386495	7.76372825801577	7.30510595782549	7.85993477209498	7.13428871854481	8.57178297580052	7.79054790236418	7.46669563174772	7.7113303914904	8.06747200747981	7.49259989843987	8.10188535199944	7.60186659354589	6.73447524791051	7.82049108700071	7.30020427889594	7.73199846523956	8.10721864515902	7.56774165104861	7.90870904820808	6.68174300320367	6.94547309967222	7.49455721670311	7.17030566240977	7.83990417565218	7.46960437586686	6.96712479100124	6.98473288363212	8.04774776327079	8.16811147643815	7.49707021532823	7.24947188885758	7.63287672412162	7.57396749839046	7.19754795880862	7.33223352042841	7.58949460420589
SFRS18	7.35702321276977	6.89980280540186	7.05671032216328	7.93639943296569	7.35967753356649	7.80508217624641	7.84940072202934	7.95277793280989	7.93196251670277	7.66651659607563	7.77852597119433	7.76559905624347	7.38160956884779	7.53483200058741	7.90796740594653	7.42735475187896	7.49404112675059	8.27867757650181	8.09145707286883	7.21416755699702	7.83075856696449	8.03404179599864	7.46861915586938	6.62426805854736	7.89167314298313	7.63061005429244	7.90571311652565	7.49455721670311	8.34872151604844	7.35269762298812	6.65979186772891	7.24118998552551	8.010719426871	7.51649034469019	7.25066982261164	7.58507295283203	8.00219111900824	7.38246407848321	7.72774146761366	8.06747200747981	7.1753409591537	7.6237710437321	8.0380651878449	7.78133610559447	7.66255872296744	7.20544920929022	7.57343587967465	8.27172866476745	6.90475743742665
PPDPF	6.35337340347646	7.84338531793787	6.69725534125655	6.47248062295609	6.32053161177761	6.9868909952049	6.62402191281066	6.63774919427282	7.9804680747517	6.98473288363212	5.31990040542395	5.62093971018153	6.59112555554883	6.67883672520726	5.71056676803004	6.18353335960275	6.87847522650661	6.40963193094435	6.48332437129444	6.6713174360718	6.62449135230468	5.81261835934925	6.67305602957458	6.5926908395702	7.57086817668908	6.42856887726175	5.56801142518319	6.58298871652074	4.8981352966848	6.59549620114858	7.11631484709783	6.97258467756414	7.17712149973329	6.58390714406068	6.80758934095573	6.04505236272573	6.81217473786804	7.43336010024935	6.65341835272671	7.45151775498753	6.7935356839044	6.71188443678419	7.98968740887498	5.78580736835219	6.15131514712956	7.59054663143332	7.34432431763074	7.36061535667874	6.31004740707155
RPL17	9.69565042251496	10.2937578603386	9.28744897709868	10.0878963802194	10.0311911559007	9.91360257558618	9.54780260897532	9.54780260897532	9.73240013794554	9.84551231845685	9.42604875366497	9.71924283266985	9.96827367003162	9.37563159695159	9.11387575238341	9.88557710968668	9.46879670801133	9.00231772038941	9.39808738359964	10.219429924739	9.34290203527807	9.01317358025459	10.3129271881806	10.7738405981836	9.50248197522266	9.20619631701818	10.2803891708989	9.52993862910835	9.60572025581237	10.1060839254339	9.63030389735286	9.2263356002677	9.7676874028298	9.80037399672686	10.6031014645599	9.8613338494302	9.12550000375897	9.60383253550628	10.1811435584196	9.75018809208079	9.79600731416988	9.741466817862	9.34290203527807	9.28248961456434	10.4255495207393	9.69565042251496	9.34290203527807	9.68917019293295	10.5186511888076
SNORD58B	7.19109969334559	8.1191683571314	7.57187700186857	7.81193079061883	8.58957737151415	8.35610638631506	9.03977173752126	7.61580984765499	7.2008329039212	6.58807911024479	6.15080964894894	8.45209995031499	8.59837227763277	8.08814159686902	6.46428598058015	7.38967435598904	7.21566792000394	8.56091743718502	8.26133711403766	9.21664571471098	6.88922650122822	8.82356308932391	8.50594252166489	9.38333320432156	8.63607897565415	7.83920504809206	7.52311182771624	8.14302702461626	8.08237101830998	9.87603724746137	7.30388666367186	7.66717755317924	7.34088267410042	7.5662222793393	8.16629617108889	8.52610638136176	7.57343587967465	8.80389636243712	9.32528184102592	7.25495395387399	8.55835642197758	7.39100809831539	6.43530088372378	8.32181492905681	9.54998291661983	7.53634980368795	8.62965496479439	7.83780640637059	9.72808257851642
NPIPL2	8.07331522306685	8.52025290265025	7.96880961581414	8.56578907564913	7.95277793280989	8.88161231578321	8.66917278562491	7.99747307197096	7.62719241231766	8.14832353398745	8.38857918099148	8.87038136596861	8.24409739362708	8.49657299861692	8.74289212339985	8.65527561279887	8.20657094677687	8.78824556668663	8.27256493805072	8.24599376601076	8.62442006876039	9.29295655500052	8.38857918099148	8.38016015657502	9.03219729151399	8.1608385261691	8.44628063306833	8.62575194065233	8.78824556668663	8.35706853280938	8.06586307874066	8.92915571468891	8.28950620733838	8.17181429545781	7.97181482408685	8.31592256719633	8.71675019658983	8.59578596870504	8.93648541746482	8.40254440379267	8.11478448815499	8.10281085329194	8.49544533924402	9.24654442612692	8.29643767572017	8.52168523236898	8.68695357433777	8.18319617959261	7.79264715623818
PDXDC2	7.24833558655937	7.24162284791046	6.99494171017697	7.87869407947965	6.0016140135866	8.22491332376639	7.70955394765693	6.80170835891646	6.49085969930982	7.32710079085006	6.98599672674697	7.94332359515088	6.70039948858386	7.10259409880371	7.98585275006174	6.98370619265935	7.29471539393306	7.83200261040109	7.15483633245332	7.56982371682493	7.07002646163337	8.3189503671427	7.49659177215977	7.33818281623339	8.42362606954437	7.3698075740477	7.26056204903997	7.56515997545498	7.63779207855886	7.00752518414713	7.18548600412808	7.68525198583678	7.74979502866109	7.73563589877476	6.69467268602244	7.86501004115578	7.9043708936823	7.86067482585592	8.20750392342757	7.68467359131666	7.11286482408324	7.24199649247694	7.82796823931899	8.20179703721595	7.32963132123896	7.62326185750001	7.83200261040109	7.34040560064397	6.75949542384772
KIAA0513	4.4621910831521	4.86734250109645	4.8363316689467	4.9458623620719	5.65267836346762	4.91131624062002	4.88290613382436	4.6018706038548	4.52187050265961	5.45382274509033	5.47017500715688	4.99283095828189	4.59904637009048	4.65106776888482	4.35904459754917	4.64797986107293	5.00382572916738	4.85379758727078	4.67156229566727	4.97712877610206	5.277762376649	4.74651270881249	5.37183448163938	5.66837956256209	5.27647842712027	5.6972300380833	4.32181916729971	5.08401152379348	5.33762404262035	4.96095229127852	5.17229988574796	4.42825564157865	5.34444292214732	5.29737926289681	4.43156947605128	5.28101123018966	5.49744247651851	5.17851905550939	4.69129741844514	6.21980587657809	5.18946364234917	4.85147971320368	5.08274175544868	5.08587118012514	4.43074290141346	5.30736549698668	5.26250644816574	4.55460726894358	4.9797267649609
RPS27	11.383063792413	11.8292870863907	10.9130030711898	11.4326066218689	11.3587369030032	11.7636626199415	10.7595877984865	11.2139614386792	11.3492895233224	11.442493101561	11.6341426281195	11.3540294892061	11.7519611585791	11.1627230097743	10.6031014645599	11.1104552517022	11.1274488559403	10.5337375621208	11.4765705387964	11.2184609180585	11.2996407619913	10.8652229025996	11.3218723020863	10.8942349604775	11.769959302532	11.3540294892061	12.1567160921186	10.909344095354	11.4182178880829	11.0166383850232	11.3408014670465	10.8065190117162	11.9882550802455	11.2636852798238	11.6557963406288	11.3641713239532	11.0518478820355	11.5419493930136	11.4033220524888	11.6083638748804	11.5721535470614	10.7670315282048	11.8171507550728	11.496526762733	11.5620735274156	11.1318775336534	10.6369091441455	11.0590949760534	11.7519611585791
DKFZP686I15217	4.59850575166011	4.76232329980981	5.43373831908433	4.81029964984354	5.26885429506107	5.26376946703138	5.32001597872706	5.33037410763141	5.84580991742608	4.64875763396303	4.67262787082358	4.84271238615002	4.67845563349901	4.60003598656989	4.98115396406412	4.74420469875414	5.12454485387333	5.44644912782084	4.70215107075692	5.13044659638558	5.07894749989404	5.18242534245916	5.32421871788895	4.62441268431499	4.82472305457775	5.49634857594977	4.79804844043814	4.38985105525392	4.87704825162571	5.12775377439405	4.90738150928836	4.35596346207317	4.80493276897714	5.06824301137834	5.01021768676015	5.73703907957329	4.58936141751944	5.80845996381761	5.0379821951068	4.36034180010679	4.53988276926651	5.02314932007835	5.4419617976388	5.17181609646541	5.56737416611441	4.81450530649352	5.15492258676244	5.01070063154724	4.10094149582271
C10ORF91	4.83486490095075	4.11680554980032	4.33788731562579	4.70701836730756	5.01410574586126	3.97461649561857	4.1622801387602	4.06464836010372	3.87506541791203	3.66345506613985	4.40814866533795	3.87940484673724	4.09162452433625	4.59638419000129	4.09482890582207	3.85643698298729	4.80281669876507	4.44651430362492	4.0652810549358	3.65198964042283	3.39724849907552	4.77216648592489	4.22754624957342	3.86678931431532	4.01924377268928	2.98528036609636	3.95313949833173	4.41483235149265	4.37473069633981	1.22003519393751	2.93324100688991	5.31000994999715	3.8527988913615	4.06479750799403	3.63169334989352	3.62875026930506	2.70552943573448	4.4424333217522	3.84416969459969	3.49973875702093	3.5895214198357	4.45064777371761	4.24000667425637	4.0412552499947	5.17679548103621	4.19287115759084	4.38726120118598	3.64904171564996	3.65931950403348
C10ORF122	2.49198697221772	2.11830191066815	3.87647569103609	2.90596966994515	3.26665463111806	2.34141937115121	2.58067517953043	2.62712866189611	2.59411973788215	2.42850234968099	2.48479834508198	3.00717109740109	2.57248056394497	3.15107947302881	2.96043145519507	3.21792707509526	2.78219759729213	2.98060738064437	3.01917650701136	1.26326581960245	3.12905694953076	2.82866407445366	2.93815120935721	1.85468789487185	2.57294010124806	2.35216189191331	2.79010703570697	2.09775337369365	3.30051751924232	3.43221248569235	2.09974999402411	1.83420960300162	1.51675698575524	3.39512999572548	3.19017613836828	3.23759889811133	2.57294010124806	1.36908618183309	2.9697332905998	0.607065603015902	2.7848037978263	3.53885720978263	2.87277518679262	2.1433692538387	1.97950261717333	1.73532807193351	2.72802171186916	0.596704292712223	2.41377494950358
C3P1	3.57201772621117	3.96939273822921	4.12646660211626	3.95751719932484	4.58225430610538	3.72012740124301	3.97461649561857	3.95751719932484	4.98329645183438	4.27110291616315	4.49943198944884	4.04676780339518	3.99766455146776	4.51001056591462	4.37375399117408	4.22440229213559	4.18165280135671	4.47459698270976	4.31468347609439	3.80984657060905	4.79582200349826	4.60428486469612	3.47028305338276	4.83151044203559	4.23394556441092	4.08532182147327	4.87338947978815	4.05143736087716	3.98039644019337	3.8155416153013	4.14586735678969	4.26002415001595	4.27184844212245	4.40213480292738	4.05092652033644	4.41525974736397	3.73473562914143	4.02076975389114	4.31684808846776	3.93949176847839	4.15034520596636	3.97378482928282	4.30253474442226	4.08627255127661	4.07203718077288	3.50206067587618	4.40005421777857	3.86498838198105	4.25570012852598
[truncated: 20,283 more rows]
[truncated: 161 more columns]
