# Supplementary material for: Construction and optimization of gene expression signatures for prediction of survival in two-arm clinical trials
Source: BMC Bioinformatics. 2020 Jul 25;21:333. doi: 10.1186/s12859-020-03655-7 (PMC7382041; doi:10.1186/s12859-020-03655-7)
Supplement: Supplementary file 7 — Additional file 7. Companion metadata file for TNBC study. Companion metadata file for TNBC study with treatment arm, PFS times and censoring status indicated. PFS times are given in units of standard “months” equal to (365.25 / 12) days. [file 12859_2020_3655_MOESM7_ESM.txt]

#label_treatmentArm	label_treatmentArm_binary_indicator	label_PFS_censorStatus	label_PFS_timeMonth	label_sampleName
gem.carb	0	0	0.5256674	S_158_118
gem.carb	0	1	0.5913758	S_173_108
gem.carb	0	1	0.8213552	S_114-332_158
gem.carb	0	1	0.9527721	S_40-529_87
gem.carb	0	1	0.9856000	S_09_09-038_C-J_ph2-22
gem.carb	0	1	1.0513347	S_018-452_101
gem.carb	0	1	1.1170000	S_02_116_DMC_ph2-24
gem.carb	0	1	1.2156057	S_048-079A_109
gem.carb	0	1	1.2484600	S_78277_112
gem.carb	0	1	1.3470226	S_157A_119
gem.carb	0	1	1.3470226	S_105-426A_151
gem.carb	0	1	1.3798768	S_062-063_111
gem.carb	0	1	1.3798768	S_098_142
gem.carb	0	1	1.4127310	S_28-411AX_150
gem.carb	0	1	1.4456000	S_05_05-051A_KMW_ph2-29
gem.carb	0	1	1.4784394	S_013093_24
gem.carb	0	1	1.5112936	S_013A_30
gem.carb	0	1	1.6099000	S_15_1026_DFM_ph2-33
gem.carb	0	0	2.5626283	S_663_155
gem.carb	0	0	2.5954825	S_443_46
gem.carb	0	1	2.5954825	S_326A_134
gem.carb	0	1	2.6283368	S_084_27
gem.carb	0	1	2.6283368	S_343_54
gem.carb	0	0	2.6283368	S_061-325_334
gem.carb	0	1	2.6940452	S_486_74
gem.carb	0	1	2.7926078	S_414_60
gem.carb	0	0	2.7926078	S_38-560_75
gem.carb	0	1	2.9240000	S_03_03-108A_SJT_ph2-36
gem.carb	0	1	2.9569000	S_05_076_AGL_ph2-37
gem.carb	0	1	3.0554415	S_123-268_341
gem.carb	0	1	3.8439425	S_84314_94
gem.carb	0	1	4.1396000	S_19_077_HJW_ph2-45
gem.carb	0	1	4.2710472	S_72-298_127
gem.carb	0	1	4.4681725	S_41-125A_36
gem.carb	0	0	4.7967146	S_205_53
gem.carb	0	1	5.1581000	S_05_025A_BAC_ph2-40
gem.carb	0	1	5.1909651	S_551A_161
gem.carb	0	1	5.3552361	S_005A_51
gem.carb	0	1	5.4866530	S_360_324
gem.carb	0	1	5.7494867	S_15-280_125
gem.carb	0	0	5.8480493	S_338_45
gem.carb	0	1	6.0780287	S_006-148_327
gem.carb	0	1	6.3080082	S_28-300A_77
gem.carb	0	1	6.7023000	S_03_03-121_N-R_ph2-41
gem.carb	0	1	7.3264887	S_40-412_86
gem.carb	0	1	7.6550308	S_38-375_144
gem.carb	0	0	7.7864476	S_706_325
gem.carb	0	0	8.2464066	S_564_42
gem.carb	0	1	9.1006000	S_14_008A_AMS_ph2-50
gem.carb	0	1	9.4948665	S_457_48
gem.carb	0	0	9.8234086	S_71-381_90
gem.carb	0	1	9.8562628	S_94-374_41
gem.carb	0	1	10.1519507	S_140A_61
gem.carb	0	0	10.8747433	S_203_124
gem.carb	0	1	16.6242000	S_14_14-053A_MYG_ph2-52
gem.carb_+_iniparib	1	1	0.1642710	S_56-060_258
gem.carb_+_iniparib	1	1	1.2156057	S_467_201
gem.carb_+_iniparib	1	1	1.2484600	S_037-007B_185
gem.carb_+_iniparib	1	1	1.2484600	S_681_214
gem.carb_+_iniparib	1	0	1.2484600	S_13027B_260
gem.carb_+_iniparib	1	1	1.2813142	S_62-127_269
gem.carb_+_iniparib	1	0	1.2813142	S_685_293
gem.carb_+_iniparib	1	0	1.3141684	S_38-346_229
gem.carb_+_iniparib	1	0	1.3141684	S_656_255
gem.carb_+_iniparib	1	1	1.3470226	S_11-186B_239
gem.carb_+_iniparib	1	1	1.5441478	S_296_295
gem.carb_+_iniparib	1	1	2.0370000	S_03_03-018B_DJH_ph2-58
gem.carb_+_iniparib	1	1	2.2340862	S_364_217
gem.carb_+_iniparib	1	1	2.3984000	S_19_066_HLA_ph2-59
gem.carb_+_iniparib	1	1	2.4640657	S_56-081_261
gem.carb_+_iniparib	1	1	2.4969199	S_196_247
gem.carb_+_iniparib	1	1	2.5626000	S_19_125_JDM_ph2-60
gem.carb_+_iniparib	1	1	2.8254620	S_214_275
gem.carb_+_iniparib	1	1	2.8254620	S_654_309
gem.carb_+_iniparib	1	0	2.8255000	S_19_19-036_TRH_ph2-69
gem.carb_+_iniparib	1	1	2.9897331	S_405_317
gem.carb_+_iniparib	1	1	3.0883000	S_13_1057_ESM_ph2-62
gem.carb_+_iniparib	1	1	3.1540041	S_385_176
gem.carb_+_iniparib	1	1	4.0082136	S_020_179
gem.carb_+_iniparib	1	1	4.1724846	S_310B_272
gem.carb_+_iniparib	1	1	4.1724846	S_67-422B-P_280
gem.carb_+_iniparib	1	1	4.2381930	S_105_300
gem.carb_+_iniparib	1	1	4.5667000	S_03_03-065B_JLC_ph2-75
gem.carb_+_iniparib	1	0	4.6981520	S_43-504B_254
gem.carb_+_iniparib	1	0	5.4209446	S_048-573_301
gem.carb_+_iniparib	1	1	5.5523614	S_508_206
gem.carb_+_iniparib	1	1	5.7495000	S_19_057B_LST_ph2-78
gem.carb_+_iniparib	1	1	6.0780287	S_034-043_307
gem.carb_+_iniparib	1	0	6.3737000	S_06_092_MBM_ph2-82
gem.carb_+_iniparib	1	0	6.7351129	S_112_221
gem.carb_+_iniparib	1	1	6.8008214	S_54-293_208
gem.carb_+_iniparib	1	1	6.9322000	S_06_007B_JLF_ph2-83
gem.carb_+_iniparib	1	1	7.1622000	S_08_08-043B_B-H_ph2-66
gem.carb_+_iniparib	1	0	8.2464066	S_11-541B_238
gem.carb_+_iniparib	1	0	8.2792608	S_642_296
gem.carb_+_iniparib	1	0	8.3121150	S_111_241
gem.carb_+_iniparib	1	0	9.4620123	S_230B_177
gem.carb_+_iniparib	1	0	9.4620123	S_71-444_250
gem.carb_+_iniparib	1	1	9.4620123	S_172_315
gem.carb_+_iniparib	1	0	9.6591376	S_512_204
gem.carb_+_iniparib	1	0	9.7577002	S_493_249
gem.carb_+_iniparib	1	1	9.9219713	S_089_290
gem.carb_+_iniparib	1	1	10.6448000	S_05_05-091_LWM_ph2-67
gem.carb_+_iniparib	1	0	11.0718686	S_051-319_332
gem.carb_+_iniparib	1	1	11.6632000	S_03_03-048B_CRP_ph2-86
gem.carb_+_iniparib	1	1	12.4845996	S_013-183_225
gem.carb	0	1	0.5913758	S_072_52
gem.carb	0	1	0.8542094	S_055_126
gem.carb	0	1	1.0842000	S_17_17-016A_NLN_ph2-23
gem.carb	0	0	1.1170431	S_110AX_44
gem.carb	0	1	1.1498973	S_062-059_106
gem.carb	0	1	1.1499000	S_20_20-032A_DCZ_ph2-25
gem.carb	0	1	1.2156057	S_114A_19
gem.carb	0	1	1.2156057	S_046-133_58
gem.carb	0	0	1.2813000	S_03_03-013A_JNB_ph2-21
gem.carb	0	1	1.3141684	S_051-271_331
gem.carb	0	1	1.3470226	S_525_146
gem.carb	0	0	1.4127310	S_540_50
gem.carb	0	1	1.4456000	S_03_03-035A_LLH_ph2-28
gem.carb	0	1	1.5770000	S_03_03-003A_MAG_ph2-31
gem.carb	0	1	1.6099000	S_11_11-123A_BLF_ph2-32
gem.carb	0	1	1.9055441	S_058_137
gem.carb	0	1	2.3983573	S_045_73
gem.carb	0	1	2.5954825	S_40-530_157
gem.carb	0	0	2.6611910	S_710A_93
gem.carb	0	1	2.7268994	S_019_92
gem.carb	0	1	2.7926078	S_105-554_79
gem.carb	0	0	2.8255000	S_05_009a_SME_ph2-43
gem.carb	0	1	2.9240246	S_053_25
gem.carb	0	1	2.9897331	S_38-561_80
gem.carb	0	1	2.9897331	S_171A-P_117
gem.carb	0	1	3.1211499	S_042-518A_56
gem.carb	0	1	3.1211499	S_570_89
gem.carb	0	0	3.2197125	S_115A_110
gem.carb	0	1	3.9753593	S_197_154
gem.carb	0	1	4.1724846	S_28-378A_82
gem.carb	0	0	4.1724846	S_180_139
gem.carb	0	1	4.2053000	S_03_03-021A_SKG_ph2-39
gem.carb	0	1	4.2381930	S_66-003-M_26
gem.carb	0	0	4.6324000	S_04_126_SMT_ph2-46
gem.carb	0	1	4.6981520	S_159A_49
gem.carb	0	1	4.8624230	S_453_123
gem.carb	0	1	5.0266940	S_087_37
gem.carb	0	1	5.1581000	S_02_097A_KMG_ph2-47
gem.carb	0	1	5.3880903	S_288_69
gem.carb	0	1	5.8809035	S_272_64
gem.carb	0	1	6.0451745	S_317A_39
gem.carb	0	1	6.1766000	S_05G_020A_PRB_ph2-48
gem.carb	0	1	6.4065708	S_024A_33
gem.carb	0	1	6.9322382	S_489_95
gem.carb	0	1	6.9322382	S_047_107
gem.carb	0	1	7.1622177	S_023-244_68
gem.carb	0	0	10.1848049	S_295_147
gem.carb	0	1	12.3203285	S_165A_20
gem.carb	0	0	15.5729000	S_03_03-055A_KJR_ph2-51
gem.carb_+_iniparib	1	1	0.2628337	S_365_234
gem.carb_+_iniparib	1	1	1.1827515	S_084-167_336
gem.carb_+_iniparib	1	1	1.2156057	S_465_303
gem.carb_+_iniparib	1	1	1.2813142	S_013056_174
gem.carb_+_iniparib	1	0	1.2813142	S_106-685_339
gem.carb_+_iniparib	1	1	1.3141684	S_101_220
gem.carb_+_iniparib	1	1	1.3470226	S_66-002_263
gem.carb_+_iniparib	1	1	1.3798768	S_105-279_237
gem.carb_+_iniparib	1	1	1.3798768	S_95-621_240
gem.carb_+_iniparib	1	1	1.4784394	S_71-572_253
gem.carb_+_iniparib	1	1	1.4784394	S_051-662_333
gem.carb_+_iniparib	1	1	1.6098563	S_555_245
gem.carb_+_iniparib	1	1	1.6756000	S_06_114_MFB_ph2-57
gem.carb_+_iniparib	1	1	2.5297741	S_327_292
gem.carb_+_iniparib	1	1	2.5954825	S_042-589B_281
gem.carb_+_iniparib	1	0	2.6940452	S_038_166
gem.carb_+_iniparib	1	1	2.6940452	S_034-211B_224
gem.carb_+_iniparib	1	1	2.7268994	S_071_212
gem.carb_+_iniparib	1	1	2.7597536	S_208B_310
gem.carb_+_iniparib	1	1	2.7926078	S_144_189
gem.carb_+_iniparib	1	1	3.1869000	S_06_070_MAH_ph2-63
gem.carb_+_iniparib	1	1	3.9425000	S_17_17095B_MJN_ph2-71
gem.carb_+_iniparib	1	0	3.9425051	S_110-571_257
gem.carb_+_iniparib	1	1	4.0082136	S_095_178
gem.carb_+_iniparib	1	1	4.0082136	S_40-700_232
gem.carb_+_iniparib	1	1	4.0082136	S_434B_278
gem.carb_+_iniparib	1	1	4.0410678	S_146B_262
gem.carb_+_iniparib	1	0	4.1724846	S_418_289
gem.carb_+_iniparib	1	0	4.1725000	S_09_022B_D-W_ph2-73
gem.carb_+_iniparib	1	1	4.3368000	S_20_1058_HDC_ph2-74
gem.carb_+_iniparib	1	1	4.7638604	S_069B_267
gem.carb_+_iniparib	1	1	4.7967146	S_683_211
gem.carb_+_iniparib	1	1	4.8296000	S_03_03-002B_CMD_ph2-76
gem.carb_+_iniparib	1	1	5.0595483	S_053-029B_274
gem.carb_+_iniparib	1	0	5.3552361	S_085_198
gem.carb_+_iniparib	1	1	5.6509240	S_017_193
gem.carb_+_iniparib	1	1	5.8809035	S_001-071_210
gem.carb_+_iniparib	1	0	5.9138000	S_19_079B_CEG_ph2-79
gem.carb_+_iniparib	1	1	5.9466119	S_042-446B_190
gem.carb_+_iniparib	1	1	6.0123000	S_01_01-102_PRT_ph2-80
gem.carb_+_iniparib	1	0	6.3408624	S_254_282
gem.carb_+_iniparib	1	0	6.5708419	S_174B_186
gem.carb_+_iniparib	1	1	6.7351129	S_070-031B_182
gem.carb_+_iniparib	1	1	6.8665298	S_410_288
gem.carb_+_iniparib	1	1	9.4620123	S_1072_264
gem.carb_+_iniparib	1	1	9.5605749	S_475_285
gem.carb_+_iniparib	1	1	9.8234086	S_91-500_197
gem.carb_+_iniparib	1	0	10.1519507	S_307B_273
gem.carb_+_iniparib	1	0	11.1375770	S_316_271
gem.carb_+_iniparib	1	0	11.3018481	S_013-243_222
gem.carb_+_iniparib	1	0	11.3675565	S_321_213
gem.carb_+_iniparib	1	0	12.3860000	S_14_14-010B_CSL_ph2-87
gem.carb_+_iniparib	1	0	13.0431211	S_054-150B_231
gem.carb_+_iniparib	1	1	14.0287000	S_03_03-040B_CAT_ph2-88
gem.carb_+_iniparib	1	0	19.3183000	S_02_02-028B_TMA_ph2-89
