# Supplementary material for: Construction and optimization of gene expression signatures for prediction of survival in two-arm clinical trials
Source: BMC Bioinformatics. 2020 Jul 25;21:333. doi: 10.1186/s12859-020-03655-7 (PMC7382041; doi:10.1186/s12859-020-03655-7)
Supplement: Supplementary file 8 — Additional file 8. Oxidative stress response genes. List of 101 genes involved in oxidative stress response. [file 12859_2020_3655_MOESM8_ESM.txt]

Gene	description	CLASS_regulation	CLASS_pathway
SEP15	15 kDa selenoprotein	1	other
CRKL	v-crk sarcoma virus CT10 oncogene homolog (avian)-like	1	other
CYB5B	cytochrome b5 type B (outer mitochondrial membrane)	1	other
CYB5R1	cytochrome b5 reductase 1	1	other
CYB5R2	cytochrome b5 reductase 2	1	other
CYB5R3	cytochrome b5 reductase 3	1	other
CYB5R4	cytochrome b5 reductase 4	1	other
CYPOR	NA	1	other
GCLC	glutamate-cysteine ligase, catalytic subunit	1	NRF2_response_pathway
GCLM	glutamate-cysteine ligase, modifier subunit	1	NRF2_response_pathway
GLO1	glyoxalase I	1	other
GLO2	NA	1	other
GLRX	glutaredoxin (thioltransferase)	1	oxidative_stress_response_other
GLRX2	glutaredoxin 2	1	oxidative_stress_response_other
GLRX3	NA	1	oxidative_stress_response_other
GLRX5	glutaredoxin 5 homolog (S. cerevisiae)	1	oxidative_stress_response_other
GPX1	glutathione peroxidase 1	1	NRF2_response_pathway
GPX2	glutathione peroxidase 2 (gastrointestinal)	1	NRF2_response_pathway
GPX3	glutathione peroxidase 3 (plasma)	1	NRF2_response_pathway
GPX4	glutathione peroxidase 4 (phospholipid hydroperoxidase)	1	NRF2_response_pathway
GPX5	glutathione peroxidase 5 (epididymal androgen-related protein)	1	NRF2_response_pathway
GPX6	NA	1	NRF2_response_pathway
GPX7	glutathione peroxidase 7	1	NRF2_response_pathway
GPX8	NA	1	NRF2_response_pathway
GSR	glutathione reductase	1	NRF2_response_pathway
GSTA1	glutathione S-transferase A1	1	NRF2_response_pathway
GSTA2	Glutathione S-transferase A2	1	NRF2_response_pathway
GSTA3	glutathione S-transferase A3	1	NRF2_response_pathway
GSTA4	glutathione S-transferase A4	1	NRF2_response_pathway
GSTA4	glutathione S-transferase A4	1	NRF2_response_pathway
GSTK1	glutathione S-transferase kappa 1	1	NRF2_response_pathway
GSTM1	glutathione S-transferase M1	1	NRF2_response_pathway
GSTM2	glutathione S-transferase M2 (muscle)	1	NRF2_response_pathway
GSTM3	glutathione S-transferase M3 (brain)	1	NRF2_response_pathway
GSTM4	glutathione S-transferase M4	1	NRF2_response_pathway
GSTM5	glutathione S-transferase M5	1	NRF2_response_pathway
GSTO1	glutathione S-transferase omega 1	1	NRF2_response_pathway
GSTO2	glutathione S-transferase omega 2	1	NRF2_response_pathway
GSTP1	glutathione S-transferase pi	1	NRF2_response_pathway
GSTT1	glutathione S-transferase theta 1	1	NRF2_response_pathway
GSTT2	glutathione S-transferase theta 2	1	NRF2_response_pathway
GSTT2B	NA	1	NRF2_response_pathway
GSTT4	NA	1	NRF2_response_pathway
GSTZ1	glutathione transferase zeta 1 (maleylacetoacetate isomerase)	1	NRF2_response_pathway
MGST1	microsomal glutathione S-transferase 1	1	NRF2_response_pathway
MGST1	microsomal glutathione S-transferase 1	1	NRF2_response_pathway
MGST3	microsomal glutathione S-transferase 3	1	NRF2_response_pathway
MSRA	methionine sulfoxide reductase A	1	oxidative_stress_response_other
MSRB2	methionine sulfoxide reductase B2	1	oxidative_stress_response_other
MSRB3	methionine sulfoxide reductase B3	1	oxidative_stress_response_other
NOX1	NADPH oxidase 1	1	other
NQO1	NAD(P)H dehydrogenase, quinone 1	1	NRF2_response_pathway
NQO2	NAD(P)H dehydrogenase, quinone 2	1	NRF2_response_pathway
PDIA1	NA	1	other
PDIA2	protein disulfide isomerase family A, member 2	1	other
PDIA3	protein disulfide isomerase family A, member 3	1	other
PDIA4	protein disulfide isomerase family A, member 4	1	other
PDIA5	protein disulfide isomerase family A, member 5	1	other
PDIA6	protein disulfide isomerase family A, member 6	1	other
PON1	paraoxonase 1	1	other
PON2	paraoxonase 2	1	other
PON3	paraoxonase 3	1	other
PRDX1	peroxiredoxin 1	1	NRF2_response_pathway
PRDX2	peroxiredoxin 2	1	NRF2_response_pathway
PRDX3	peroxiredoxin 3	1	NRF2_response_pathway
PRDX4	peroxiredoxin 4	1	NRF2_response_pathway
PRDX5	peroxiredoxin 5	1	NRF2_response_pathway
PRDX6	peroxiredoxin 6	1	NRF2_response_pathway
QOR	NA	1	other
QORL1	NA	1	other
QORX	NA	1	other
QSOX1	NA	1	other
QSOX1	NA	1	other
SELH	NA	1	other
SELI	selenoprotein I	1	other
SELK	selenoprotein K	1	other
SELM	selenoprotein M	1	other
SELN	NA	1	other
SELO	NA	1	other
SELP	selectin P (granule membrane protein 140kDa, antigen CD62)	1	other
SELR	NA	1	other
SELS	selenoprotein S	1	other
SELT	selenoprotein T	1	other
SELV	NA	1	other
SELW	NA	1	other
SEPX1	selenoprotein X, 1	1	oxidative_stress_response_other
SOD1	superoxide dismutase 1, soluble (amyotrophic lateral sclerosis 1 (adul	1	NRF2_response_pathway
SOD2	superoxide dismutase 2, mitochondrial	1	NRF2_response_pathway
SOD3	superoxide dismutase 3, extracellular	1	NRF2_response_pathway
SRXN1	sulfiredoxin 1 homolog (S. cerevisiae)	1	NRF2_response_pathway
TXN	thioredoxin	1	NRF2_response_pathway
TXN1	NA	1	NRF2_response_pathway
TXN2	thioredoxin 2	1	NRF2_response_pathway
TXNIP	thioredoxin interacting protein	1	NRF2_response_pathway
TXNL1	thioredoxin-like 1	1	NRF2_response_pathway
TXNRD1	thioredoxin reductase 1	1	NRF2_response_pathway
TXNRD1_V2	NA	1	NRF2_response_pathway
TXNRD1_V3	NA	1	NRF2_response_pathway
TXNRD2	thioredoxin reductase 2	1	NRF2_response_pathway
TXNRD3	thioredoxin reductase 3	1	NRF2_response_pathway
XDH	xanthine dehydrogenase	1	other
